# Supplementary material for: The protective PLCγ2-P522R variant mitigates Alzheimer’s disease-associated pathologies by enhancing beneficial microglial functions
Source: J Neuroinflammation. 2025 Mar 5;22:64. doi: 10.1186/s12974-025-03387-6 (PMC11881468; doi:10.1186/s12974-025-03387-6)
Supplement: Supplementary file 2 — Additional file 2 [file 12974_2025_3387_MOESM2_ESM.xlsx]

## Sheet: Metadata
# This is a metadata template for submission of high-throughput sequencing samples to the GEO database.
# Before filling out the template, we highly recommend reviewing the appropriate EXAMPLE template(s) found on tabs of this Excel file.
# Fields with a red triangle in the upper-right corner have pop-up instructions that can be displayed if you hover over the field.
# Invalid duplicate entries will be auto-highlighted. Please correct. For example, library name, title, raw file entries must be unique.
STUDY
# This section describes the overall study.
# Information provided in this section will be displayed in a GEO Series (GSE record) on public web pages.
*title	Protective variant in PLCγ2 mitigates Alzheimer’s disease associated pathology via enhancing beneficial microglia functions
*summary (abstract)	PLCγ2-P522R (phospholipase C gamma 2, proline 522 to arginine) is a protective variant that reduces the risk for late onset Alzheimer’s disease (LOAD). Recently, it was shown to decrease β-amyloid pathology in 5XFAD mouse model of AD. In this study, our goal was to investigate the protective functions of PLCγ2-P522R variant in less aggressive mouse model of AD as well as to assess underlying mech…
*experimental design	APP/PS1xPLCG2-P522R knock in mice (n=4) and respective APP/PS1 control animals (n=4) were sacrificed and transcardially perfused with saline at the age 13-months. Half of the brain was dissected into regional blocks and snap frozed in liquid nitrogen. Temporo-occipital cortex was then homogenized on DPBS and an aliquot was subjected to RNA sequencing (see protocol section). The whole brain of sub…
contributor	Mari, Takalo
contributor	Sami, Heikkinen
contributor	Mikko, Hiltunen
contributor
supplementary file
SAMPLES
# Information provided in this section will be displayed in GEO Samples (GSM records) on public web pages.
# A GEO Sample record will be created from each row in this section.
# Biological replicates of the same sample: If provided, should be listed on different rows and titled accordingly (biol rep 1, biol rep 2, and so on).
# Technical replicates, eg, the same libraries were run in different lanes of a flow cell or sequenced multiple times: If provided, list all raw files in the same row, adding more "raw file" columns as needed to accommodate all raw files.
# All library names, titles and raw files must be unique.
*library name	*title	*organism	**tissue	**cell type	sex	genotype APdE9	genotype Plcg2 P522R	*molecule	*single or paired-end	*instrument model	description	*processed data file	processed data file	*raw file	raw file	raw file	raw file	raw file	raw file
Mta002_223c_F_WT_b3	microglia, A-/wt/wt, female, mouse 223	Mus musculus	whole brain	acutely isolated microglia	female	A-	wt/wt	total RNA	paired-end	Illumina Novaseq 6000	column name in the common processed data matrices: Mta002_223c_F_WT_b3	raw.counts_Cd11b.F.txt	normalized.counts_Cd11b.F.txt	Mta002_223c_F_WT_b3_run1_1.MTa_002_223_EKRN220065917-1A_HKN5GDSX5_L2_1.fq.gz	Mta002_223c_F_WT_b3_run1_2.MTa_002_223_EKRN220065917-1A_HKN5GDSX5_L2_2.fq.gz	Mta002_223c_F_WT_b3_run2_1.MTa_002_223_EKRN220065917-1A_HKNF5DSX5_L1_1.fq.gz	Mta002_223c_F_WT_b3_run2_2.MTa_002_223_EKRN220065917-1A_HKNF5DSX5_L1_2.fq.gz	Mta002_223c_F_WT_b3_run3_1.MTa_002_223_EKRN220065917-1A_HNHC3DSX5_L1_1.fq.gz	Mta002_223c_F_WT_b3_run3_2.MTa_002_223_EKRN220065917-1A_HNHC3DSX5_L1_2.fq.gz
MTa002_224_F_WT_b3	microglia, A-/wt/wt, female, mouse 224	Mus musculus	whole brain	acutely isolated microglia	female	A-	wt/wt	total RNA	paired-end	Illumina Novaseq 6000	column name in the common processed data matrices: MTa002_224_F_WT_b3	raw.counts_Cd11b.F.txt	normalized.counts_Cd11b.F.txt	MTa002_224_F_WT_b3_run1_1.MTa_002_224_EKRN220065918-1A_HKN5GDSX5_L2_1.fq.gz	MTa002_224_F_WT_b3_run1_2.MTa_002_224_EKRN220065918-1A_HKN5GDSX5_L2_2.fq.gz	MTa002_224_F_WT_b3_run2_1.MTa_002_224_EKRN220065918-1A_HKNF5DSX5_L1_1.fq.gz	MTa002_224_F_WT_b3_run2_2.MTa_002_224_EKRN220065918-1A_HKNF5DSX5_L1_2.fq.gz
Mta002_225_F_WT_b3	microglia, A-/wt/wt, female, mouse 225	Mus musculus	whole brain	acutely isolated microglia	female	A-	wt/wt	total RNA	paired-end	Illumina Novaseq 6000	column name in the common processed data matrices: Mta002_225_F_WT_b3	raw.counts_Cd11b.F.txt	normalized.counts_Cd11b.F.txt	Mta002_225_F_WT_b3_run1_1.MTa_002_225_EKRN220065919-1A_HKN5GDSX5_L2_1.fq.gz	Mta002_225_F_WT_b3_run1_2.MTa_002_225_EKRN220065919-1A_HKN5GDSX5_L2_2.fq.gz	Mta002_225_F_WT_b3_run2_1.MTa_002_225_EKRN220065919-1A_HKNF5DSX5_L1_1.fq.gz	Mta002_225_F_WT_b3_run2_2.MTa_002_225_EKRN220065919-1A_HKNF5DSX5_L1_2.fq.gz
Mta002_236_F_WT_b3	microglia, A-/wt/wt, female, mouse 236	Mus musculus	whole brain	acutely isolated microglia	female	A-	wt/wt	total RNA	paired-end	Illumina Novaseq 6000	column name in the common processed data matrices: Mta002_236_F_WT_b3	raw.counts_Cd11b.F.txt	normalized.counts_Cd11b.F.txt	Mta002_236_F_WT_b3_run1_1.MTa_002_236_EKRN220065920-1A_HKN5GDSX5_L2_1.fq.gz	Mta002_236_F_WT_b3_run1_2.MTa_002_236_EKRN220065920-1A_HKN5GDSX5_L2_2.fq.gz	Mta002_236_F_WT_b3_run2_1.MTa_002_236_EKRN220065920-1A_HKNF5DSX5_L1_1.fq.gz	Mta002_236_F_WT_b3_run2_2.MTa_002_236_EKRN220065920-1A_HKNF5DSX5_L1_2.fq.gz
MTa002_242_F_WT_b3	microglia, A-/wt/wt, female, mouse 242	Mus musculus	whole brain	acutely isolated microglia	female	A-	wt/wt	total RNA	paired-end	Illumina Novaseq 6000	column name in the common processed data matrices: MTa002_242_F_WT_b3	raw.counts_Cd11b.F.txt	normalized.counts_Cd11b.F.txt	MTa002_242_F_WT_b3_run1_1.MTa_002_242_EKRN220065921-1A_HKN5GDSX5_L2_1.fq.gz	MTa002_242_F_WT_b3_run1_2.MTa_002_242_EKRN220065921-1A_HKN5GDSX5_L2_2.fq.gz	MTa002_242_F_WT_b3_run2_1.MTa_002_242_EKRN220065921-1A_HNHC3DSX5_L1_1.fq.gz	MTa002_242_F_WT_b3_run2_2.MTa_002_242_EKRN220065921-1A_HNHC3DSX5_L1_2.fq.gz
Mta002_243_F_WT_b3	microglia, A-/wt/wt, female, mouse 243	Mus musculus	whole brain	acutely isolated microglia	female	A-	wt/wt	total RNA	paired-end	Illumina Novaseq 6000	column name in the common processed data matrices: Mta002_243_F_WT_b3	raw.counts_Cd11b.F.txt	normalized.counts_Cd11b.F.txt	Mta002_243_F_WT_b3_run1_1.MTa_002_243_EKRN220065922-1A_HKN5GDSX5_L2_1.fq.gz	Mta002_243_F_WT_b3_run1_2.MTa_002_243_EKRN220065922-1A_HKN5GDSX5_L2_2.fq.gz	Mta002_243_F_WT_b3_run2_1.MTa_002_243_EKRN220065922-1A_HKNF5DSX5_L1_1.fq.gz	Mta002_243_F_WT_b3_run2_2.MTa_002_243_EKRN220065922-1A_HKNF5DSX5_L1_2.fq.gz
Mta002_244_F_KIxAPdE9_b2	microglia, A+/ki/ki, female, mouse 244	Mus musculus	whole brain	acutely isolated microglia	female	A+	ki/ki	total RNA	paired-end	Illumina Novaseq 6000	column name in the common processed data matrices: Mta002_244_F_KIxAPdE9_b2	raw.counts_Cd11b.F.txt	normalized.counts_Cd11b.F.txt	Mta002_244_F_KIxAPdE9_b2_run1_1.Mta002_244_1.fq.gz	Mta002_244_F_KIxAPdE9_b2_run1_2.Mta002_244_2.fq.gz
MTa002_245_F_WT_b3	microglia, A-/wt/wt, female, mouse 245	Mus musculus	whole brain	acutely isolated microglia	female	A-	wt/wt	total RNA	paired-end	Illumina Novaseq 6000	column name in the common processed data matrices: MTa002_245_F_WT_b3	raw.counts_Cd11b.F.txt	normalized.counts_Cd11b.F.txt	MTa002_245_F_WT_b3_run1_1.MTa_002_245_EKRN220065924-1A_HKN5GDSX5_L2_1.fq.gz	MTa002_245_F_WT_b3_run1_2.MTa_002_245_EKRN220065924-1A_HKN5GDSX5_L2_2.fq.gz
Mta002_331_F_APdE9_b2	microglia, A+/wt/wt, female, mouse 331	Mus musculus	whole brain	acutely isolated microglia	female	A+	wt/wt	total RNA	paired-end	Illumina Novaseq 6000	column name in the common processed data matrices: Mta002_331_F_APdE9_b2	raw.counts_Cd11b.F.txt	normalized.counts_Cd11b.F.txt	Mta002_331_F_APdE9_b2_run1_1.Mta002_331_1.fq.gz	Mta002_331_F_APdE9_b2_run1_2.Mta002_331_2.fq.gz
Mta002_335_F_KIxAPdE9_b2	microglia, A+/ki/ki, female, mouse 335	Mus musculus	whole brain	acutely isolated microglia	female	A+	ki/ki	total RNA	paired-end	Illumina Novaseq 6000	column name in the common processed data matrices: Mta002_335_F_KIxAPdE9_b2	raw.counts_Cd11b.F.txt	normalized.counts_Cd11b.F.txt	Mta002_335_F_KIxAPdE9_b2_run1_1.Mta002_335_1.fq.gz	Mta002_335_F_KIxAPdE9_b2_run1_2.Mta002_335_2.fq.gz
Mta002_367_F_APdE9_b2	microglia, A+/wt/wt, female, mouse 367	Mus musculus	whole brain	acutely isolated microglia	female	A+	wt/wt	total RNA	paired-end	Illumina Novaseq 6000	column name in the common processed data matrices: Mta002_367_F_APdE9_b2	raw.counts_Cd11b.F.txt	normalized.counts_Cd11b.F.txt	Mta002_367_F_APdE9_b2_run1_1.Mta002_367_1.fq.gz	Mta002_367_F_APdE9_b2_run1_2.Mta002_367_2.fq.gz
Mta002_375_F_APdE9_b2	microglia, A+/wt/wt, female, mouse 375	Mus musculus	whole brain	acutely isolated microglia	female	A+	wt/wt	total RNA	paired-end	Illumina Novaseq 6000	column name in the common processed data matrices: Mta002_375_F_APdE9_b2	raw.counts_Cd11b.F.txt	normalized.counts_Cd11b.F.txt	Mta002_375_F_APdE9_b2_run1_1.Mta002_375_1.fq.gz	Mta002_375_F_APdE9_b2_run1_2.Mta002_375_2.fq.gz
Mta002_380_F_APdE9_b2	microglia, A+/wt/wt, female, mouse 380	Mus musculus	whole brain	acutely isolated microglia	female	A+	wt/wt	total RNA	paired-end	Illumina Novaseq 6000	column name in the common processed data matrices: Mta002_380_F_APdE9_b2	raw.counts_Cd11b.F.txt	normalized.counts_Cd11b.F.txt	Mta002_380_F_APdE9_b2_run1_1.Mta002_380_1.fq.gz	Mta002_380_F_APdE9_b2_run1_2.Mta002_380_2.fq.gz
Mta002_394_F_KIxAPdE9_b2	microglia, A+/ki/ki, female, mouse 394	Mus musculus	whole brain	acutely isolated microglia	female	A+	ki/ki	total RNA	paired-end	Illumina Novaseq 6000	column name in the common processed data matrices: Mta002_394_F_KIxAPdE9_b2	raw.counts_Cd11b.F.txt	normalized.counts_Cd11b.F.txt	Mta002_394_F_KIxAPdE9_b2_run1_1.Mta002_394_1.fq.gz	Mta002_394_F_KIxAPdE9_b2_run1_2.Mta002_394_2.fq.gz
Mta002_405_F_KIxAPdE9_b2	microglia, A+/ki/ki, female, mouse 405	Mus musculus	whole brain	acutely isolated microglia	female	A+	ki/ki	total RNA	paired-end	Illumina Novaseq 6000	column name in the common processed data matrices: Mta002_405_F_KIxAPdE9_b2	raw.counts_Cd11b.F.txt	normalized.counts_Cd11b.F.txt	Mta002_405_F_KIxAPdE9_b2_run1_1.Mta002_405_1.fq.gz	Mta002_405_F_KIxAPdE9_b2_run1_2.Mta002_405_2.fq.gz
MTa001_101_M_WT_b1	microglia, A-/wt/wt, male, mouse 101	Mus musculus	whole brain	acutely isolated microglia	male	A-	wt/wt	total RNA	paired-end	Illumina Novaseq 6000	column name in the common processed data matrices: MTa001_101_M_WT_b1	raw.counts_Cd11b.M.txt	normalized.counts_Cd11b.M.txt	MTa001_101_M_WT_b1_run1_1.MTa001_101_1.fq.gz	MTa001_101_M_WT_b1_run1_2.MTa001_101_2.fq.gz
MTa001_102_M_WT_b1	microglia, A-/wt/wt, male, mouse 102	Mus musculus	whole brain	acutely isolated microglia	male	A-	wt/wt	total RNA	paired-end	Illumina Novaseq 6000	column name in the common processed data matrices: MTa001_102_M_WT_b1	raw.counts_Cd11b.M.txt	normalized.counts_Cd11b.M.txt	MTa001_102_M_WT_b1_run1_1.MTa001_102_1.fq.gz	MTa001_102_M_WT_b1_run1_2.MTa001_102_2.fq.gz
MTa001_104_M_KI_b1	microglia, A-/ki/ki, male, mouse 104	Mus musculus	whole brain	acutely isolated microglia	male	A-	ki/ki	total RNA	paired-end	Illumina Novaseq 6000	column name in the common processed data matrices: MTa001_104_M_KI_b1	raw.counts_Cd11b.M.txt	normalized.counts_Cd11b.M.txt	MTa001_104_M_KI_b1_run1_1.MTa001_104_1.fq.gz	MTa001_104_M_KI_b1_run1_2.MTa001_104_2.fq.gz
MTa001_136_M_KI_b1	microglia, A-/ki/ki, male, mouse 136	Mus musculus	whole brain	acutely isolated microglia	male	A-	ki/ki	total RNA	paired-end	Illumina Novaseq 6000	column name in the common processed data matrices: MTa001_136_M_KI_b1	raw.counts_Cd11b.M.txt	normalized.counts_Cd11b.M.txt	MTa001_136_M_KI_b1_run1_1.MTa001_136_1.fq.gz	MTa001_136_M_KI_b1_run1_2.MTa001_136_2.fq.gz
MTa001_139_M_KI_b1	microglia, A-/ki/ki, male, mouse 139	Mus musculus	whole brain	acutely isolated microglia	male	A-	ki/ki	total RNA	paired-end	Illumina Novaseq 6000	column name in the common processed data matrices: MTa001_139_M_KI_b1	raw.counts_Cd11b.M.txt	normalized.counts_Cd11b.M.txt	MTa001_139_M_KI_b1_run1_1.MTa001_139_1.fq.gz	MTa001_139_M_KI_b1_run1_2.MTa001_139_2.fq.gz
MTa001_84_M_KI_b1	microglia, A-/ki/ki, male, mouse 84	Mus musculus	whole brain	acutely isolated microglia	male	A-	ki/ki	total RNA	paired-end	Illumina Novaseq 6000	column name in the common processed data matrices: MTa001_84_M_KI_b1	raw.counts_Cd11b.M.txt	normalized.counts_Cd11b.M.txt	MTa001_84_M_KI_b1_run1_1.MTa001_84_1.fq.gz	MTa001_84_M_KI_b1_run1_2.MTa001_84_2.fq.gz
MTa001_94_M_WT_b1	microglia, A-/wt/wt, male, mouse 94	Mus musculus	whole brain	acutely isolated microglia	male	A-	wt/wt	total RNA	paired-end	Illumina Novaseq 6000	column name in the common processed data matrices: MTa001_94_M_WT_b1	raw.counts_Cd11b.M.txt	normalized.counts_Cd11b.M.txt	MTa001_94_M_WT_b1_run1_1.MTa001_94_1.fq.gz	MTa001_94_M_WT_b1_run1_2.MTa001_94_2.fq.gz
mVC_184	temporo-occipital cortex, A+/Pki/ki, female, mouse 184	Mus musculus	temporo-occipital cortex		female	A+	ki/ki	total RNA	paired-end	Illumina Novaseq 6000	column name in the common processed data matrices: mVC_184	raw.counts_CTX.txt	normalized.counts_CTX.txt	mVC_184_EKRN230054315-1A_H7LCTDSX7_L4_1.fq.gz	mVC_184_EKRN230054315-1A_H7LCTDSX7_L4_2.fq.gz
mVC_203	temporo-occipital cortex, A+/Pki/ki, female, mouse 203	Mus musculus	temporo-occipital cortex		female	A+	ki/ki	total RNA	paired-end	Illumina Novaseq 6000	column name in the common processed data matrices: mVC_203	raw.counts_CTX.txt	normalized.counts_CTX.txt	mVC_203_EKRN230054316-1A_H7LCTDSX7_L4_1.fq.gz	mVC_203_EKRN230054316-1A_H7LCTDSX7_L4_2.fq.gz
mVC_216	temporo-occipital cortex, A+/Pki/ki, female, mouse 216	Mus musculus	temporo-occipital cortex		female	A+	ki/ki	total RNA	paired-end	Illumina Novaseq 6000	column name in the common processed data matrices: mVC_216	raw.counts_CTX.txt	normalized.counts_CTX.txt	mVC_216_EKRN230054317-1A_H7LCTDSX7_L4_1.fq.gz	mVC_216_EKRN230054317-1A_H7LCTDSX7_L4_2.fq.gz
mVC_222	temporo-occipital cortex, A+/Pki/ki, female, mouse 222	Mus musculus	temporo-occipital cortex		female	A+	ki/ki	total RNA	paired-end	Illumina Novaseq 6000	column name in the common processed data matrices: mVC_222	raw.counts_CTX.txt	normalized.counts_CTX.txt	mVC_222_EKRN230054318-1A_H7LCTDSX7_L4_1.fq.gz	mVC_222_EKRN230054318-1A_H7LCTDSX7_L4_2.fq.gz
mVC_236	temporo-occipital cortex, A+/Pwt/wt, female, mouse 236	Mus musculus	temporo-occipital cortex		female	A+	wt/wt	total RNA	paired-end	Illumina Novaseq 6000	column name in the common processed data matrices: mVC_236	raw.counts_CTX.txt	normalized.counts_CTX.txt	mVC_236_EKRN230054319-1A_H7LCTDSX7_L4_1.fq.gz	mVC_236_EKRN230054319-1A_H7LCTDSX7_L4_2.fq.gz
mVC_257	temporo-occipital cortex, A+/Pwt/wt, female, mouse 257	Mus musculus	temporo-occipital cortex		female	A+	wt/wt	total RNA	paired-end	Illumina Novaseq 6000	column name in the common processed data matrices: mVC_257	raw.counts_CTX.txt	normalized.counts_CTX.txt	mVC_257_EKRN230054321-1A_H7LCTDSX7_L4_1.fq.gz	mVC_257_EKRN230054321-1A_H7LCTDSX7_L4_2.fq.gz
mVC_259	temporo-occipital cortex, A+/Pwt/wt, female, mouse 259	Mus musculus	temporo-occipital cortex		female	A+	wt/wt	total RNA	paired-end	Illumina Novaseq 6000	column name in the common processed data matrices: mVC_259	raw.counts_CTX.txt	normalized.counts_CTX.txt	mVC_259_EKRN230054320-1A_H7LCTDSX7_L4_1.fq.gz	mVC_259_EKRN230054320-1A_H7LCTDSX7_L4_2.fq.gz
mVC_312	temporo-occipital cortex, A-/Pwt/wt, female, mouse 312	Mus musculus	temporo-occipital cortex		female	A-	wt/wt	total RNA	paired-end	Illumina Novaseq 6000	column name in the common processed data matrices: mVC_312	raw.counts_CTX.txt	normalized.counts_CTX.txt	mVC_312_EKRN230054323-1A_H7LCTDSX7_L4_1.fq.gz	mVC_312_EKRN230054323-1A_H7LCTDSX7_L4_2.fq.gz
mVC_329	temporo-occipital cortex, A+/Pwt/wt, female, mouse 329	Mus musculus	temporo-occipital cortex		female	A+	wt/wt	total RNA	paired-end	Illumina Novaseq 6000	column name in the common processed data matrices: mVC_329	raw.counts_CTX.txt	normalized.counts_CTX.txt	mVC_329_EKRN230054324-1A_H7LCTDSX7_L4_1.fq.gz	mVC_329_EKRN230054324-1A_H7LCTDSX7_L4_2.fq.gz
PROTOCOLS
# Information provided in this section will appear in each GEO Sample (GSM record).
growth protocol	APPswe/PS1dE9 transgenic mouse line (later simply APP/PS1 line) on C57Bl/6J background was used as a model for AD (Jankowsky et al., 2004). This mouse co-expresses in a single transgene a chimeric mouse/human APP695 harboring the Swedish K670M/N671L mutations (Mo/Hu APPswe) and human PS1 with the exon-9 deletion (PS1dE9) under mouse prion protein promoter. This line was crossbred with a PLCG2-P52…
treatment protocol	Tissue and acutely isolated tissue resident cells, no treatments
*extract protocol	Mouse temporo-occipital cortex homogenate was homogenized in TRI Reagent (#T9424, Sigma-Aldrich) after which chloroform was added (one fifth of the volume of TRI Reagent) and the tubes were shaken vigorously. Mixtures were incubated at room temperature for 5 min and the phase separation was performed by centrifugation at 12000× g for 20 min at +4 oC. RNA was precipitated from the aqueous phase wi…
*library construction protocol	Library preparation and RNA sequencing was conducted by Novogene (Cambridge, UK) and executed with an Illumina high-throughput sequencing platform. mRNA enrichment was performed with oligo(dT) bead pulldown, from where pulldown material was subjected to fragmentation, followed by reverse transcription, second strand synthesis, A-tailing, and sequencing adaptor ligation. The final amplified and si…
*library strategy	RNA-seq
*data processing step	The 150-nucleotide pair-end RNA-seq reads were quality-controlled using FastQC (version 0.11.7).
data processing step	Reads were trimmed with Trimmomatic (version 0.39) to remove Illumina sequencing adapters and poor quality read ends, using as essential settings: ILLUMINACLIP:2:30:10:2:true, SLIDINGWINDOW:4:10, LEADING:3, TRAILING:3, MINLEN:50.
data processing step	Trimmed reads were aligned to the Gencode mouse transcriptome version M25 (for genome version GRCm38) using STAR (version 2.7.9a) with essential non-default settings: --seedSearchStartLmax 12, --alignSJoverhangMin 15, --outFilterMultimapNmax 100, --outFilterMismatchNmax 33, --outFilterMatchNminOverLread 0, --outFilterScoreMinOverLread 0.3, and --outFilterType BySJout.
data processing step	The unstranded, uniquely mapping, gene-wise counts for primary alignments produced by STAR were collected in R (version 4.2.2 or 4.3.2) using Rsubread::featureCounts (version 2.12.0 or 2.12.3).
data processing step
*genome build/assembly	GRCm38
processed data files format and content	raw.counts_...txt: raw counts from featureCounts
processed data files format and content	normalized.counts_...txt: vst-normalized counts for genes with at least 10 reads for 3 samples
PAIRED-END EXPERIMENTS
# If "paired-end" experiments are included, list the files for each paired-end run in a row. Each row will become one sequencing run on a GEO Sample (GSM record).
# Single-cell data: If applicable, list index files (I1, I2, etc.) in "file name 3", "file name 4" columns.
# Please make sure all raw files listed here are also listed in the "raw file" columns in the above SAMPLES section.
file name 1	file name 2	file name 3	file name 4
Mta002_223c_F_WT_b3_run1_1.MTa_002_223_EKRN220065917-1A_HKN5GDSX5_L2_1.fq.gz	Mta002_223c_F_WT_b3_run1_2.MTa_002_223_EKRN220065917-1A_HKN5GDSX5_L2_2.fq.gz
Mta002_223c_F_WT_b3_run2_1.MTa_002_223_EKRN220065917-1A_HKNF5DSX5_L1_1.fq.gz	Mta002_223c_F_WT_b3_run2_2.MTa_002_223_EKRN220065917-1A_HKNF5DSX5_L1_2.fq.gz
Mta002_223c_F_WT_b3_run3_1.MTa_002_223_EKRN220065917-1A_HNHC3DSX5_L1_1.fq.gz	Mta002_223c_F_WT_b3_run3_2.MTa_002_223_EKRN220065917-1A_HNHC3DSX5_L1_2.fq.gz
MTa002_224_F_WT_b3_run1_1.MTa_002_224_EKRN220065918-1A_HKN5GDSX5_L2_1.fq.gz	MTa002_224_F_WT_b3_run1_2.MTa_002_224_EKRN220065918-1A_HKN5GDSX5_L2_2.fq.gz
MTa002_224_F_WT_b3_run2_1.MTa_002_224_EKRN220065918-1A_HKNF5DSX5_L1_1.fq.gz	MTa002_224_F_WT_b3_run2_2.MTa_002_224_EKRN220065918-1A_HKNF5DSX5_L1_2.fq.gz
Mta002_225_F_WT_b3_run1_1.MTa_002_225_EKRN220065919-1A_HKN5GDSX5_L2_1.fq.gz	Mta002_225_F_WT_b3_run1_2.MTa_002_225_EKRN220065919-1A_HKN5GDSX5_L2_2.fq.gz
Mta002_225_F_WT_b3_run2_1.MTa_002_225_EKRN220065919-1A_HKNF5DSX5_L1_1.fq.gz	Mta002_225_F_WT_b3_run2_2.MTa_002_225_EKRN220065919-1A_HKNF5DSX5_L1_2.fq.gz
Mta002_236_F_WT_b3_run1_1.MTa_002_236_EKRN220065920-1A_HKN5GDSX5_L2_1.fq.gz	Mta002_236_F_WT_b3_run1_2.MTa_002_236_EKRN220065920-1A_HKN5GDSX5_L2_2.fq.gz
Mta002_236_F_WT_b3_run2_1.MTa_002_236_EKRN220065920-1A_HKNF5DSX5_L1_1.fq.gz	Mta002_236_F_WT_b3_run2_2.MTa_002_236_EKRN220065920-1A_HKNF5DSX5_L1_2.fq.gz
MTa002_242_F_WT_b3_run1_1.MTa_002_242_EKRN220065921-1A_HKN5GDSX5_L2_1.fq.gz	MTa002_242_F_WT_b3_run1_2.MTa_002_242_EKRN220065921-1A_HKN5GDSX5_L2_2.fq.gz
MTa002_242_F_WT_b3_run2_1.MTa_002_242_EKRN220065921-1A_HNHC3DSX5_L1_1.fq.gz	MTa002_242_F_WT_b3_run2_2.MTa_002_242_EKRN220065921-1A_HNHC3DSX5_L1_2.fq.gz
Mta002_243_F_WT_b3_run1_1.MTa_002_243_EKRN220065922-1A_HKN5GDSX5_L2_1.fq.gz	Mta002_243_F_WT_b3_run1_2.MTa_002_243_EKRN220065922-1A_HKN5GDSX5_L2_2.fq.gz
Mta002_243_F_WT_b3_run2_1.MTa_002_243_EKRN220065922-1A_HKNF5DSX5_L1_1.fq.gz	Mta002_243_F_WT_b3_run2_2.MTa_002_243_EKRN220065922-1A_HKNF5DSX5_L1_2.fq.gz
Mta002_244_F_KIxAPdE9_b2_run1_1.Mta002_244_1.fq.gz	Mta002_244_F_KIxAPdE9_b2_run1_2.Mta002_244_2.fq.gz
MTa002_245_F_WT_b3_run1_1.MTa_002_245_EKRN220065924-1A_HKN5GDSX5_L2_1.fq.gz	MTa002_245_F_WT_b3_run1_2.MTa_002_245_EKRN220065924-1A_HKN5GDSX5_L2_2.fq.gz
Mta002_331_F_APdE9_b2_run1_1.Mta002_331_1.fq.gz	Mta002_331_F_APdE9_b2_run1_2.Mta002_331_2.fq.gz
Mta002_335_F_KIxAPdE9_b2_run1_1.Mta002_335_1.fq.gz	Mta002_335_F_KIxAPdE9_b2_run1_2.Mta002_335_2.fq.gz
Mta002_367_F_APdE9_b2_run1_1.Mta002_367_1.fq.gz	Mta002_367_F_APdE9_b2_run1_2.Mta002_367_2.fq.gz
Mta002_375_F_APdE9_b2_run1_1.Mta002_375_1.fq.gz	Mta002_375_F_APdE9_b2_run1_2.Mta002_375_2.fq.gz
Mta002_380_F_APdE9_b2_run1_1.Mta002_380_1.fq.gz	Mta002_380_F_APdE9_b2_run1_2.Mta002_380_2.fq.gz
Mta002_394_F_KIxAPdE9_b2_run1_1.Mta002_394_1.fq.gz	Mta002_394_F_KIxAPdE9_b2_run1_2.Mta002_394_2.fq.gz
Mta002_405_F_KIxAPdE9_b2_run1_1.Mta002_405_1.fq.gz	Mta002_405_F_KIxAPdE9_b2_run1_2.Mta002_405_2.fq.gz
MTa001_101_M_WT_b1_run1_1.MTa001_101_1.fq.gz	MTa001_101_M_WT_b1_run1_2.MTa001_101_2.fq.gz
MTa001_102_M_WT_b1_run1_1.MTa001_102_1.fq.gz	MTa001_102_M_WT_b1_run1_2.MTa001_102_2.fq.gz
MTa001_104_M_KI_b1_run1_1.MTa001_104_1.fq.gz	MTa001_104_M_KI_b1_run1_2.MTa001_104_2.fq.gz
MTa001_136_M_KI_b1_run1_1.MTa001_136_1.fq.gz	MTa001_136_M_KI_b1_run1_2.MTa001_136_2.fq.gz
MTa001_139_M_KI_b1_run1_1.MTa001_139_1.fq.gz	MTa001_139_M_KI_b1_run1_2.MTa001_139_2.fq.gz
MTa001_84_M_KI_b1_run1_1.MTa001_84_1.fq.gz	MTa001_84_M_KI_b1_run1_2.MTa001_84_2.fq.gz
MTa001_94_M_WT_b1_run1_1.MTa001_94_1.fq.gz	MTa001_94_M_WT_b1_run1_2.MTa001_94_2.fq.gz
mVC_184_EKRN230054315-1A_H7LCTDSX7_L4_1.fq.gz	mVC_184_EKRN230054315-1A_H7LCTDSX7_L4_2.fq.gz
mVC_203_EKRN230054316-1A_H7LCTDSX7_L4_1.fq.gz	mVC_203_EKRN230054316-1A_H7LCTDSX7_L4_2.fq.gz
mVC_216_EKRN230054317-1A_H7LCTDSX7_L4_1.fq.gz	mVC_216_EKRN230054317-1A_H7LCTDSX7_L4_2.fq.gz
mVC_222_EKRN230054318-1A_H7LCTDSX7_L4_1.fq.gz	mVC_222_EKRN230054318-1A_H7LCTDSX7_L4_2.fq.gz
mVC_236_EKRN230054319-1A_H7LCTDSX7_L4_1.fq.gz	mVC_236_EKRN230054319-1A_H7LCTDSX7_L4_2.fq.gz
mVC_257_EKRN230054321-1A_H7LCTDSX7_L4_1.fq.gz	mVC_257_EKRN230054321-1A_H7LCTDSX7_L4_2.fq.gz
mVC_259_EKRN230054320-1A_H7LCTDSX7_L4_1.fq.gz	mVC_259_EKRN230054320-1A_H7LCTDSX7_L4_2.fq.gz
mVC_312_EKRN230054323-1A_H7LCTDSX7_L4_1.fq.gz	mVC_312_EKRN230054323-1A_H7LCTDSX7_L4_2.fq.gz
mVC_329_EKRN230054324-1A_H7LCTDSX7_L4_1.fq.gz	mVC_329_EKRN230054324-1A_H7LCTDSX7_L4_2.fq.gz

## Sheet: Instructions
This file contains the following worksheets: Instructions for high-throughput sequence (HTS) submissions to NCBI GEO Metadata template (Use this tab to provide study, sample and protocol information. Please completely annotate the template. Failure to do so may result in significant delays in processing.) MD5 Checksums for the raw data files and processed data files referenced in Metadata Templat…
This file was last updated by GEO on May 15, 2024.
Full online instructions and pointers to more examples are at: https://www.ncbi.nlm.nih.gov/geo/info/seq.html
For questions or concerns, please email us at geo@ncbi.nlm.nih.gov
Quick Instructions	Links
Step 1: Check that GEO accepts your data type.	Categories of data we do and do not accept
Step 2: Gather raw data files.	Raw data file instructions
Step 3: Gather processed data files.	Processed data file instructions
Step 4: Fill in Metadata tab (one seq type per template). Please review "Before completing your Metadata file" below.	First tab, at the foot of this page
Step 5: Fill in MD5 Checksums sheet for any raw data files and processed data files referenced in Metadata tab.
Step 6: Create a single folder on your computer that contains all raw and processed data files for your experiment. If you have multiple experiments (e.g., ChIP-seq, RNA-seq), please use one folder per experiment.	Create folder
Step 7: FTP the data folder(s) to GEO.	FTP instructions
Step 8: Upload your metadata file(s) on the Submit Metadata page after the FTP transfer is complete; Submissions will not get processed without an uploaded metadata file.	Submit Metadata
Step 9: Your submission is placed into the processing queue and reviewed within 5 business days; expect to receive an email from GEO curators with questions about your submission or the GEO accession numbers.	When will my data receive GEO accession numbers?
* Updating GEO records (that have been processed and approved) can be labor-intensive and time-consuming, so please carefully prepare your submission before you transfer your files to the GEO FTP server. If you must update your GEO records please see our instructions for updates available with the link at right.	Updating your GEO records
Common FAQs (for more FAQs, see https://www.ncbi.nlm.nih.gov/geo/info/seq.html#faq)
Human data warning DO NOT SUBMIT TO GEO if there are patient privacy concerns regarding making data fully public. Rather, submit to NCBI's dbGaP (https://www.ncbi.nlm.nih.gov/gap/) database which has controlled access mechanisms and is an appropriate resource for hosting sensitive patient data. It is the submitter's responsibility to ensure that the submitted information does not compromise parti…
Raw data already submitted to SRA It is not necessary for you to submit raw data directly to SRA, but if you did and you want corresponding GEO entries, please use the metadata template specific for this case: https://www.ncbi.nlm.nih.gov/geo/info/examples/seq_template_with_sra_accessions.xlsx NOTE: Do not upload the raw files to GEO and do not list the raw file names in the Metadata template.

## Sheet: MD5 Checksums
# We strongly recommend that submitters provide MD5 checksums for their raw data files. The checksums are used to verify file integrity. Checksums can be calculated using the following methods:
# Unix: md5sum <file>
# OS X: md5 <file>
# Windows: Windows Command Processor (cmd): certutil -hashfile <file> MD5
RAW FILES					PROCESSED DATA FILES
file name	file checksum				file name	file checksum
Mta002_223c_F_WT_b3_run1_1.MTa_002_223_EKRN220065917-1A_HKN5GDSX5_L2_1.fq.gz	b8803e4cc28b0affcd9ce396018362e1				normalized.counts_Cd11b.F.txt	9548bcbf1af478d5bd27476f5a092563
Mta002_223c_F_WT_b3_run1_2.MTa_002_223_EKRN220065917-1A_HKN5GDSX5_L2_2.fq.gz	2aa03881a5f3c5f70e06c8ed0a3a6dee				raw.counts_Cd11b.F.txt	955e70d8dec5098ec409591b8b7266db
Mta002_223c_F_WT_b3_run2_1.MTa_002_223_EKRN220065917-1A_HKNF5DSX5_L1_1.fq.gz	6dd2a6d7a72f90ef7c5573a597a9f74e				normalized.counts_Cd11b.M.txt	9c2362c9c8e40fcb5baf104431df74d5
Mta002_223c_F_WT_b3_run2_2.MTa_002_223_EKRN220065917-1A_HKNF5DSX5_L1_2.fq.gz	67d3034998911e92a254ecc336f7b85c				raw.counts_Cd11b.M.txt	1bdcf7914ef2ab651767305a6af4b891
Mta002_223c_F_WT_b3_run3_1.MTa_002_223_EKRN220065917-1A_HNHC3DSX5_L1_1.fq.gz	b822c3abac0eae0183cb255428e37807				normalized.counts_CTX.txt	26cd3e7948b9938fdbf72ed0dd4bed08
Mta002_223c_F_WT_b3_run3_2.MTa_002_223_EKRN220065917-1A_HNHC3DSX5_L1_2.fq.gz	54a1a80b6ed7790ce4c2b4458a93edc7				raw.counts_CTX.txt	95c6bc93e744fea28a3a699fcc5fa5cb
MTa002_224_F_WT_b3_run1_1.MTa_002_224_EKRN220065918-1A_HKN5GDSX5_L2_1.fq.gz	25eea3970785a69a2043ed7a3011b4db
MTa002_224_F_WT_b3_run1_2.MTa_002_224_EKRN220065918-1A_HKN5GDSX5_L2_2.fq.gz	06d01eab9a6b5235af6d5ca07881211e
MTa002_224_F_WT_b3_run2_1.MTa_002_224_EKRN220065918-1A_HKNF5DSX5_L1_1.fq.gz	3174ded2227f05df4c8e5a0de14e5642
MTa002_224_F_WT_b3_run2_2.MTa_002_224_EKRN220065918-1A_HKNF5DSX5_L1_2.fq.gz	17b8406083488819966432ea01392184
Mta002_225_F_WT_b3_run1_1.MTa_002_225_EKRN220065919-1A_HKN5GDSX5_L2_1.fq.gz	0dbe707dd9fbee36def38d81f8dfa6b7
Mta002_225_F_WT_b3_run1_2.MTa_002_225_EKRN220065919-1A_HKN5GDSX5_L2_2.fq.gz	bff574500ae7207c582b1ee4da694c6d
Mta002_225_F_WT_b3_run2_1.MTa_002_225_EKRN220065919-1A_HKNF5DSX5_L1_1.fq.gz	fc3073e8b84653c5872088322ba262bf
Mta002_225_F_WT_b3_run2_2.MTa_002_225_EKRN220065919-1A_HKNF5DSX5_L1_2.fq.gz	0aad962ea8af79901ccdf31684346767
Mta002_236_F_WT_b3_run1_1.MTa_002_236_EKRN220065920-1A_HKN5GDSX5_L2_1.fq.gz	07b4a01682961057b6e1dc203a2f4407
Mta002_236_F_WT_b3_run1_2.MTa_002_236_EKRN220065920-1A_HKN5GDSX5_L2_2.fq.gz	8cc439b7c849c6a09e21928e23a679be
Mta002_236_F_WT_b3_run2_1.MTa_002_236_EKRN220065920-1A_HKNF5DSX5_L1_1.fq.gz	84461a8af2115fe2a2980dd7c8ee0594
Mta002_236_F_WT_b3_run2_2.MTa_002_236_EKRN220065920-1A_HKNF5DSX5_L1_2.fq.gz	65a455bbaeaac32685b600d5256b2a18
MTa002_242_F_WT_b3_run1_1.MTa_002_242_EKRN220065921-1A_HKN5GDSX5_L2_1.fq.gz	70d3b6c9da75df461a71f5d56eabea4d
MTa002_242_F_WT_b3_run1_2.MTa_002_242_EKRN220065921-1A_HKN5GDSX5_L2_2.fq.gz	9253c152b3faac1c282c9c6cf91d26e6
MTa002_242_F_WT_b3_run2_1.MTa_002_242_EKRN220065921-1A_HNHC3DSX5_L1_1.fq.gz	37a3789c9c4a91ae2e31e1b6791eff35
MTa002_242_F_WT_b3_run2_2.MTa_002_242_EKRN220065921-1A_HNHC3DSX5_L1_2.fq.gz	7a367531c5d1abb462f4464cd2499a59
Mta002_243_F_WT_b3_run1_1.MTa_002_243_EKRN220065922-1A_HKN5GDSX5_L2_1.fq.gz	3d23be937e38b1c610a1e816ba7d590f
Mta002_243_F_WT_b3_run1_2.MTa_002_243_EKRN220065922-1A_HKN5GDSX5_L2_2.fq.gz	b090d576cb0309d0d26062935bdca636
Mta002_243_F_WT_b3_run2_1.MTa_002_243_EKRN220065922-1A_HKNF5DSX5_L1_1.fq.gz	0ea1d1c6973fb17ddbfdb40bd9fc9d04
Mta002_243_F_WT_b3_run2_2.MTa_002_243_EKRN220065922-1A_HKNF5DSX5_L1_2.fq.gz	6236fb6d8dd7a9dc962c33325669187e
Mta002_244_F_KIxAPdE9_b2_run1_1.Mta002_244_1.fq.gz	13461f9fed7e84c180ad4f502de8cd8b
Mta002_244_F_KIxAPdE9_b2_run1_2.Mta002_244_2.fq.gz	1d24ef5964c85bd2550ce45d02e3c0a2
MTa002_245_F_WT_b3_run1_1.MTa_002_245_EKRN220065924-1A_HKN5GDSX5_L2_1.fq.gz	b02e29504036d841d0517cb0f39b7c74
MTa002_245_F_WT_b3_run1_2.MTa_002_245_EKRN220065924-1A_HKN5GDSX5_L2_2.fq.gz	8e32ff10fd23ae80ff39d7c6a8d7787e
Mta002_331_F_APdE9_b2_run1_1.Mta002_331_1.fq.gz	f0bc51aded12f7a707e44b4ed7543328
Mta002_331_F_APdE9_b2_run1_2.Mta002_331_2.fq.gz	f9d2f87aa2068df7f0e7252960f42b2b
Mta002_335_F_KIxAPdE9_b2_run1_1.Mta002_335_1.fq.gz	97e86d6e597234df38d9a653119e9000
Mta002_335_F_KIxAPdE9_b2_run1_2.Mta002_335_2.fq.gz	d712f43d5741d57458fd52371a30adfc
Mta002_367_F_APdE9_b2_run1_1.Mta002_367_1.fq.gz	87efd3d357effd0383dd220e3220ea1b
Mta002_367_F_APdE9_b2_run1_2.Mta002_367_2.fq.gz	5e0193817a46e577fe9164c54fd70cc8
Mta002_375_F_APdE9_b2_run1_1.Mta002_375_1.fq.gz	6b516764519c13e28f60d44c52de2062
Mta002_375_F_APdE9_b2_run1_2.Mta002_375_2.fq.gz	9e4aa41a16a51132cf723c282e171aef
Mta002_380_F_APdE9_b2_run1_1.Mta002_380_1.fq.gz	a1da6c8b6bee24f190354cad44a2dd2f
Mta002_380_F_APdE9_b2_run1_2.Mta002_380_2.fq.gz	5536540ac5d548f4873fd6a3f2c9dd44
Mta002_394_F_KIxAPdE9_b2_run1_1.Mta002_394_1.fq.gz	85d19d47ded01e1bb97c110adefc7af4
Mta002_394_F_KIxAPdE9_b2_run1_2.Mta002_394_2.fq.gz	20679daa866697577553debb10b4ad62
Mta002_405_F_KIxAPdE9_b2_run1_1.Mta002_405_1.fq.gz	58193fac4006d14d9b88c26cd8c11a06
Mta002_405_F_KIxAPdE9_b2_run1_2.Mta002_405_2.fq.gz	4690f965774689378d16e6bb23e85603
MTa001_101_M_WT_b1_run1_1.MTa001_101_1.fq.gz	d920447cbabd151b7d4e3eb68082d69c
MTa001_101_M_WT_b1_run1_2.MTa001_101_2.fq.gz	83859592fe04c72b767091fb166defff
MTa001_102_M_WT_b1_run1_1.MTa001_102_1.fq.gz	7b4c55fd08e6b97d070cb2944b07253b
MTa001_102_M_WT_b1_run1_2.MTa001_102_2.fq.gz	bbbae9233a1fba038675799d0b9f4037
MTa001_104_M_KI_b1_run1_1.MTa001_104_1.fq.gz	91a672f4ed1ad23f0bb23f9fd0ae028a
MTa001_104_M_KI_b1_run1_2.MTa001_104_2.fq.gz	667b870d18320dd810063704e8e7a7f2
MTa001_136_M_KI_b1_run1_1.MTa001_136_1.fq.gz	9604827c414af18ad73a0d84d6c0ac36
MTa001_136_M_KI_b1_run1_2.MTa001_136_2.fq.gz	473294489e9a5021c1c79c492360bd50
MTa001_139_M_KI_b1_run1_1.MTa001_139_1.fq.gz	6c4145359d752a9b7a6d9a0a9b1b2355
MTa001_139_M_KI_b1_run1_2.MTa001_139_2.fq.gz	50eb52794d5395c3d4806e76a7356066
MTa001_84_M_KI_b1_run1_1.MTa001_84_1.fq.gz	750a84b37bfbddb9301e9810ae183f12
MTa001_84_M_KI_b1_run1_2.MTa001_84_2.fq.gz	42cec65927b6fc8618a58297a48e0885
MTa001_94_M_WT_b1_run1_1.MTa001_94_1.fq.gz	7cc5e839b162837bea3697001b9cf9ca
MTa001_94_M_WT_b1_run1_2.MTa001_94_2.fq.gz	a1c2818cd675ddb5d3e0b13540b495ff
mVC_184_EKRN230054315-1A_H7LCTDSX7_L4_1.fq.gz	b270a8017dffbe35c42f7f36f2471392
mVC_184_EKRN230054315-1A_H7LCTDSX7_L4_2.fq.gz	a685c3191294fe243c23db841b888ccd
mVC_203_EKRN230054316-1A_H7LCTDSX7_L4_1.fq.gz	fe517199ed2fe781380109d93a4e43e3
mVC_203_EKRN230054316-1A_H7LCTDSX7_L4_2.fq.gz	b8285f2b6745d518d8827546d6c2764b
mVC_216_EKRN230054317-1A_H7LCTDSX7_L4_1.fq.gz	5889e70c6a3ed1001ca659e0815a04dd
mVC_216_EKRN230054317-1A_H7LCTDSX7_L4_2.fq.gz	c5333e8da0615b46933ec2b024598986
mVC_222_EKRN230054318-1A_H7LCTDSX7_L4_1.fq.gz	fb3fe2ebd5e3f2045ff85d39830bf907
mVC_222_EKRN230054318-1A_H7LCTDSX7_L4_2.fq.gz	1e55f89f9ef5fe4f23d71eb976c2d81a
mVC_236_EKRN230054319-1A_H7LCTDSX7_L4_1.fq.gz	a689514ca7f3219ba3ecdb6d680fcfcf
mVC_236_EKRN230054319-1A_H7LCTDSX7_L4_2.fq.gz	b09a742988916491d39e635d9536bb61
mVC_257_EKRN230054321-1A_H7LCTDSX7_L4_1.fq.gz	3a635664b370a85dd450ceb0b2a46886
mVC_257_EKRN230054321-1A_H7LCTDSX7_L4_2.fq.gz	e39d834ef45451bc9ec4e7d7b325ba74
mVC_259_EKRN230054320-1A_H7LCTDSX7_L4_1.fq.gz	0fe138ecf056051f7092320bbb2004b1
mVC_259_EKRN230054320-1A_H7LCTDSX7_L4_2.fq.gz	7d996615575cf8f3c121be11090de7a6
mVC_312_EKRN230054323-1A_H7LCTDSX7_L4_1.fq.gz	da06fdd033cabb0d26a77822b5225c5d
mVC_312_EKRN230054323-1A_H7LCTDSX7_L4_2.fq.gz	fd3b56a5d44b29971ff716ffd05e1ee2
mVC_329_EKRN230054324-1A_H7LCTDSX7_L4_1.fq.gz	450bcba7104a24f532739ee63271e5fc
mVC_329_EKRN230054324-1A_H7LCTDSX7_L4_2.fq.gz	f1bd65dd9eeabec3f4ff9b7f65c6a96a

## Sheet: RNA-seq EXAMPLE
# This EXAMPLE worksheet is for illustrative purposes only and is not editable. Please complete the “Metadata Template" for your submission.
STUDY
# This section describes the overall study.
# Information provided in this section will be displayed in a GEO Series (GSE record) on public web pages.
*title	Effect of depletion of KDM4D, NFIB, and MLL1 on gene expression during adipogenic differentiation of C3H10T1/2 mesenchymal stem cells
*summary (abstract)	The coordinated and sequential actions of lineage-specific transcription factors and epigenetic regulators are essential for the initiation and maintenance of cellular differentiation. We here report KDM4D histone demethylase as a key regulator of adipogenesis in C3H10T1/2 mesenchymal stem cells. The depletion of KDM4D results in impaired differentiation, which can be rescued by exogenous KDM4D, …
*experimental design	To investigate the cooperative function KDM4D/NFIB/MLL1 complex in the regulation of adipogenic differentiation, we established 10T1/2 cell lines in which each target gene has been knocked down by shRNA.
experimental design	We then performed gene expression profiling analysis using data obtained from RNA-seq of 4 different cells at two time points.
experimental design	Comparative gene expression profiling analysis of RNA-seq data for C3H10T1/2 cells and its KD derivatives (shKDM4D, shNFIB, and shMLL1).
contributor	Hansol,Lee
contributor	Janghyun,Choi
supplementary file optional	raw_counts.txt
SAMPLES
# Information provided in this section will be displayed in GEO Samples (GSM records) on public web pages.
# A GEO Sample record will be created from each row in this section.
# Biological replicates of the same sample: If provided, should be listed on different rows and titled accordingly (biol rep 1, biol rep 2, and so on).
# Technical replicates, eg, the same libraries were run in different lanes of a flow cell or sequenced multiple times: If provided, list all raw files in the same row, adding more "raw file" columns as needed to accommodate all raw files.
*library name	*title	*organism	**cell line	**cell type	genotype	treatment	time	*molecule	*single or paired-end	*instrument model	description	*processed data file	processed data file	*raw file	raw file	raw file	raw file
Sample 1	C3H10T1/2 cells, shControl, Day0	Mus musculus	C3H 10T1/2	mesenchymal stem cells	WT	adipogenic differentiation	Day 0	total RNA	paired-end	Illumina HiSeq 2500		raw_counts.txt	shControl_D0.txt	shControl_D0_1.fastq.gz	shControl_D0_2.fastq.gz
Sample 2	C3H10T1/2 cells, shControl, Day5	Mus musculus	C3H 10T1/2	mesenchymal stem cells	WT	adipogenic differentiation	Day 5	total RNA	paired-end	Illumina HiSeq 2500		raw_counts.txt	shControl_D5.txt	shControl_D5_1.fastq.gz	shControl_D5_2.fastq.gz
Sample 3	C3H10T1/2 cells, shKDM4D, Day0	Mus musculus	C3H 10T1/2	mesenchymal stem cells	KDM4D knockdown	adipogenic differentiation	Day 0	total RNA	paired-end	Illumina HiSeq 2500		raw_counts.txt	shKDM4D_D0.txt	shKDM4D_D0_1.fastq.gz	shKDM4D_D0_2.fastq.gz
Sample 4	C3H10T1/2 cells, shKDM4D, Day5	Mus musculus	C3H 10T1/2	mesenchymal stem cells	KDM4D knockdown	adipogenic differentiation	Day 5	total RNA	paired-end	Illumina HiSeq 2500		raw_counts.txt	shKDM4D_D5.txt	shKDM4D_D5_1.fastq.gz	shKDM4D_D5_2.fastq.gz
Sample 5	C3H10T1/2 cells, shNFIB, Day0	Mus musculus	C3H 10T1/2	mesenchymal stem cells	NFIB knockdown	adipogenic differentiation	Day 0	total RNA	paired-end	Illumina HiSeq 2500		raw_counts.txt	shNFIb_D0.txt	shNF1b_D0_1.fastq.gz	shNF1b_D0_2.fastq.gz
Sample 6	C3H10T1/2 cells, shNFIB, Day5	Mus musculus	C3H 10T1/2	mesenchymal stem cells	NFIB knockdown	adipogenic differentiation	Day 5	total RNA	paired-end	Illumina HiSeq 2500		raw_counts.txt	shNFIb_D5.txt	shNF1b_D5_1.fastq.gz	shNF1b_D5_2.fastq.gz
Sample 7	C3H10T1/2 cells, shMLL1, Day0	Mus musculus	C3H 10T1/2	mesenchymal stem cells	MLL1 knockdown	adipogenic differentiation	Day 0	total RNA	paired-end	Illumina HiSeq 2500		raw_counts.txt	shMLL1_D0.txt	shMLL1_D0_1.fastq.gz	shMLL1_D0_2.fastq.gz
Sample 8	C3H10T1/2 cells, shMLL1, Day5	Mus musculus	C3H 10T1/2	mesenchymal stem cells	MLL1 knockdown	adipogenic differentiation	Day 5	total RNA	paired-end	Illumina HiSeq 2500		raw_counts.txt	shMLL1_D5.txt	shMLL1_D5_1.fastq.gz	shMLL1_D5_2.fastq.gz
PROTOCOLS
# Information provided in this section will appear in each GEO Sample (GSM record).
growth protocol optional	C3H 10T1/2 mesenchymal cells were maintained in DMEM supplemented with 10% fetal bovine serum (FBS) and antibiotics in humidified atmosphere with 5% CO2 at 37C
treatment protocol optional	Adipogenic differentiation was induced by treatment of 2-day post confluent cells (designated day 0, D0) with 10ug/ml insulin (Sigma),
treatment protocol optional	1uM dexamethasone (Sigma), and 0.5mM isobutylmethylxanthine (Sigma) in the presence of 10% FBS until day 2. Cells were then fed with DMEM supplemented with 10% FBS and 10ug/ml insulin for 2 days, after which they were fed every other day with DMEM containing 10% FBS
*extract protocol	RNA was harvested using Rneasy mini plus kit (Qiagen). 1.3 ug of total RNA was used for the construction of sequencing libraries.
*library construction protocol	RNA libraries for RNA-seq were prepared using SMARTER mRNA-Seq Library Prep Kit following manufacturer's protocols.
*library strategy	RNA-seq
*data processing step	CLC Genomics Workbench v 11.0.1
data processing step	Sequence reads were trimmed for adaptor sequence/low-quality sequence using CLC genomic benchwork (parameter- Quality limit: 0.05)
data processing step	Trimmed sequence reads were mapped to GrCM38/mm10 using CLC genomic benchwork (parameters- mismath cost: 2 insertion cost: 3 deletion cost: 3 length fraction: 0.8 similarity fraction: 0.8)
data processing step	Read count extraction and normalization were performed using CLC genomic benchwork
data processing step
data processing step	mm10
*processed data files format and content	tab-delimited text file includes raw counts for each Sample
*processed data files format and content	tab-delimited text files include RPKM values for each Sample
PAIRED-END EXPERIMENTS
# If "paired-end" experiments are included, list the files for each paired-end run in a row. Each row will become one sequencing run on a GEO Sample (GSM record).
# Single-cell data: If applicable, list index files (I1, I2, etc.) in "file name 3", "file name 4" columns.
# Please make sure all raw files listed here are also listed in the "raw file" columns in the above SAMPLES section.
file name 1	file name 2
shControl_D0_1.fastq.gz	shControl_D0_2.fastq.gz
shControl_D5_1.fastq.gz	shControl_D5_2.fastq.gz
shKDM4D_D0_1.fastq.gz	shKDM4D_D0_2.fastq.gz
shKDM4D_D5_1.fastq.gz	shKDM4D_D5_2.fastq.gz
shNF1b_D0_1.fastq.gz	shNF1b_D0_2.fastq.gz
shNF1b_D5_1.fastq.gz	shNF1b_D5_2.fastq.gz
shMLL1_D0_1.fastq.gz	shMLL1_D0_2.fastq.gz
shMLL1_D5_1.fastq.gz	shMLL1_D5_2.fastq.gz

## Sheet: ChIP-seq EXAMPLE
# This EXAMPLE worksheet is for illustrative purposes only and is not editable. Please complete the “Metadata Template" for your submission.
STUDY
# This section describes the overall study.
# Information provided in this section will be displayed in a GEO Series (GSE record) on public web pages.
*title	Decoding the Protein Composition of Whole Nucleosomes with Nuc-MS
*summary (abstract)	Current proteomic approaches disassemble and digest nucleosome particles, blurring readouts of the ‘histone code’. To preserve nucleosome-level information, we developed Nuc-MS, which displays the landscape of histone variants and their post-translational modifications (PTMs) in a single mass spectrum. Combined with immunoprecipitation, Nuc-MS quantified nucleosome co-occupancy of histone H3.3 wi…
*experimental design	Chromatin immunoprecipitation DNA-sequencing (ChIP-seq) for histone variants H3.3, H2AZ as well as the histone modifications H3K79me2 and H4K16ac in HEK293T cells.
contributor	Luis,F,Schachner
contributor	Marta,Iwanaszko
contributor	Marc,A,Morgan
contributor	Ali,Shilatifard
contributor	Neil,Kelleher
supplementary file optional
SAMPLES
# Information provided in this section will be displayed in GEO Samples (GSM records) on public web pages.
# A GEO Sample record will be created from each row in this section.
# Biological replicates of the same sample: If provided, should be listed on different rows and titled accordingly (biol rep 1, biol rep 2, and so on).
# Technical replicates, eg, the same libraries were run in different lanes of a flow cell or sequenced multiple times: If provided, list all raw files in the same row, adding more "raw file" columns as needed to accommodate all raw files.
*library name	*title	*organism	**cell line	**cell type	ChIP antibody	*molecule	*single or paired-end	*instrument model	description	*processed data file	processed data file	*raw file	raw file	raw file	raw file
HEK293T_H2AZ_CST	HEK293T, H2AZ, ChIP	Homo sapiens	HEK293T	Human embryonic kidney	H2AZ (CST, #2718S)	Genomic DNA	single	Illumina NovaSeq 6000		MM379_HEK293T_H2AZ_CST.bw	MM379_HEK293T_XL_H2AZ_CST_peaks.narrowPeak	MM379_HEK293T_H2AZ_CST_S9_L001_R1_001.fastq.gz	MM379_HEK293T_H2AZ_CST_S9_L002_R1_001.fastq.gz
HEK293T_H3_3_EMDMillipore	HEK293T, H3.3, ChIP	Homo sapiens	HEK293T	Human embryonic kidney	H3.3 (EMD/Millipore, #09-838)	Genomic DNA	single	Illumina NovaSeq 6000		MM381_HEK293T_H3_3_EMDMillipore.bw	MM381_HEK293T_XL_H3_3_EMDMillipore_peaks.narrowPeak	MM381_HEK293T_H3_3_EMDMillipore_S11_L001_R1_001.fastq.gz	MM381_HEK293T_H3_3_EMDMillipore_S11_L002_R1_001.fastq.gz
HEK293T_H4K16ac_CST	HEK293T, H4K16ac, ChIP	Homo sapiens	HEK293T	Human embryonic kidney	H4K16ac (CST, #13534S)	Genomic DNA	single	Illumina NovaSeq 6000		MM383_HEK293T_H4K16ac_CST.bw	MM383_HEK293T_XL_H4K16ac_CST_peaks.narrowPeak	MM383_HEK293T_H4K16ac_CST_S13_L001_R1_001.fastq.gz	MM383_HEK293T_H4K16ac_CST_S13_L002_R1_001.fastq.gz
HEK293T_H3K79me2_CST	HEK293T, H3K79me2, ChIP	Homo sapiens	HEK293T	Human embryonic kidney	H3K79me2 (CST, #5427S)	Genomic DNA	single	Illumina NovaSeq 6000		MM384_HEK293T_H3K79me2_CST.bw	MM384_HEK293T_XL_H3K79me2_CST_peaks.narrowPeak	MM384_HEK293T_H3K79me2_CST_S14_L001_R1_001.fastq.gz	MM384_HEK293T_H3K79me2_CST_S14_L002_R1_001.fastq.gz
HEK293T_Input	HEK293T, Input	Homo sapiens	HEK293T	Human embryonic kidney	none	Genomic DNA	single	Illumina NovaSeq 6000		MM391_HEK293T_Input.bw		MM391_HEK293T_Input_S15_L001_R1_001.fastq.gz	MM391_HEK293T_Input_S15_L002_R1_001.fastq.gz
PROTOCOLS
# Information provided in this section will appear in each GEO Sample (GSM record).
growth protocol optional	DMEM, 15% fetal bovine serum, 2mM glutamine, 1x penicillin/streptomycin. Cells were cultured at 37C at 5% CO2.
treatment protocol optional
*extract protocol	Cells were fixed with 1% formaldehyde for 10 minutes. After quenching and cell lysis, chromatin was sonicated using a E220 focused-ultrasonicator (Covaris).
*library construction protocol	ChIP-seq libraries were prepared using the KAPA HTP Library Preparation Kit complemented with NEXTflex DNA Barcodes from Bioo Scientific. 10 ng of DNA was used as starting material for input and ip samples. Libraries were amplified using 13 cycles on the thermocycler. Post amplification libraries were size selected at 250-450bp in length using Agencourt AMPure XP beads from Beckman Coulter. Libra…
*library strategy	ChIP-Seq
*data processing step	Basecalls were performed using bcl2fastq v2.17 for Novaseq output.
data processing step	ChIP-seq reads were trimmed from 3' end until the final base had a quality score > 30, using Trimmomatic v0.33, discarding reads left with < 20 bp
data processing step	ChIP-seq reads were aligned to the UCSC hg38 genome using Bowtie version 1.1.2. Only uniquely mapping reads with at most two mismatches were retained.
data processing step	To create ChIP-seq coverage plots, the locations of the mapped ChIP-seq reads were extended to 150 bp to represent sequenced fragments, renormalized (to reads per million, rpm) and reformatted in the bigWig file format.
data processing step	Peaks were called uing MACS v2.1.0 with the significance cut-off q-value <=0.01
data processing step	bigWig files were generated using the genomicRanges R package. Score represents the normalized coverage of DNA fragments at a given genomic coordinate. narrowPeak files were generated using MACS v2 with default settings.
*genome build/assembly	hg38
*processed data files format and content	bigWig, narrowPeak (except for Input sample)
PAIRED-END EXPERIMENTS
# If "paired-end" experiments are included, list the files for each paired-end run in a row. Each row will become one sequencing run on a GEO Sample (GSM record).
# Single-cell data: If applicable, list index files (I1, I2, etc.) in "file name 3", "file name 4" columns.
# Please make sure all raw files listed here are also listed in the "raw file" columns in the above SAMPLES section.
file name 1	file name 2

## Sheet: scRNA-seq EXAMPLE
# This EXAMPLE worksheet is for illustrative purposes only and is not editable. Please complete the “Metadata Template" for your submission.
STUDY
# This section describes the overall study.
# Information provided in this section will be displayed in a GEO Series (GSE record) on public web pages.
*title	Gene expression profile at single cell level of goblet cells (GCs) from the distal colon (DC) and the 8th portion of the small intestine (Si8)
*summary (abstract)	Goblet cells are considered as a homogeneous population in the intestinal epithelium. We used single cell RNA sequencing (scRNA-seq) to analyze the diversity of GCs in the intestine.
*experimental design	Intestinal GCs of the RedMUC298trTg mice were isolated by Fluorescence-activated cell sorting (FACS) according to the presence or absence of mCherry signal and analyzed using scRNAseq.
contributor	Beatriz, Martinez Abad
contributor	Malin, Johansson
supplementary file optional
SAMPLES
# Information provided in this section will be displayed in GEO Samples (GSM records) on public web pages.
# A GEO Sample record will be created from each row in this section.
# Biological replicates of the same sample: If provided, should be listed on different rows and titled accordingly (biol rep 1, biol rep 2, and so on).
# Technical replicates, eg, the same libraries were run in different lanes of a flow cell or sequenced multiple times: If provided, list all raw files in the same row, adding more "raw file" columns as needed to accommodate all raw files.
*library name	*title	*organism	**cell type	**tissue	strain	age	*molecule	*single or paired-end	*instrument model	description	*processed data file	processed data file	processed data file	*raw file	raw file	raw file	raw file	raw file	raw file	raw file	raw file	raw file	raw file	raw file	raw file
Sample 1	Si8, replicate 1, scRNAseq	Mus musculus	Goblet cells	8th section of the small intestine	RedMUC298trTg	6-8 weeks old	total RNA	paired-end	Illumina NextSeq 500	10x Genomics	R1_Si8_barcodes.tsv	R1_Si8_genes.tsv	R1_Si8_matrix.mtx	replicate_1_9oct2017_S1_L001_I1_001.fastq.gz	replicate_1_9oct2017_S1_L001_R1_001.fastq.gz	replicate_1_9oct2017_S1_L001_R2_001.fastq.gz	replicate_1_9oct2017_S1_L002_I1_001.fastq.gz	replicate_1_9oct2017_S1_L002_R1_001.fastq.gz	replicate_1_9oct2017_S1_L002_R2_001.fastq.gz	replicate_1_9oct2017_S1_L003_I1_001.fastq.gz	replicate_1_9oct2017_S1_L003_R1_001.fastq.gz	replicate_1_9oct2017_S1_L003_R2_001.fastq.gz	replicate_1_9oct2017_S1_L004_I1_001.fastq.gz	replicate_1_9oct2017_S1_L004_R1_001.fastq.gz	replicate_1_9oct2017_S1_L004_R2_001.fastq.gz
Sample 2	DC, replicate 1, scRNAseq	Mus musculus	Goblet cells	Distal colon	RedMUC298trTg	6-8 weeks old	total RNA	paired-end	Illumina NextSeq 500	10x Genomics	R1_DC_barcodes.tsv	R1_DC_genes.tsv	R1_DC_matrix.mtx	replicate_1_9oct2017_S2_L001_I1_001.fastq.gz	replicate_1_9oct2017_S2_L001_R1_001.fastq.gz	replicate_1_9oct2017_S2_L001_R2_001.fastq.gz	replicate_1_9oct2017_S2_L002_I1_001.fastq.gz	replicate_1_9oct2017_S2_L002_R1_001.fastq.gz	replicate_1_9oct2017_S2_L002_R2_001.fastq.gz	replicate_1_9oct2017_S2_L003_I1_001.fastq.gz	replicate_1_9oct2017_S2_L003_R1_001.fastq.gz	replicate_1_9oct2017_S2_L003_R2_001.fastq.gz	replicate_1_9oct2017_S2_L004_I1_001.fastq.gz	replicate_1_9oct2017_S2_L004_R1_001.fastq.gz	replicate_1_9oct2017_S2_L004_R2_001.fastq.gz
Sample 3	Si8, replicate 2, scRNAseq	Mus musculus	Goblet cells	8th section of the small intestine	RedMUC298trTg	6-8 weeks old	total RNA	paired-end	Illumina NextSeq 500	10x Genomics	R2_Si8_barcodes.tsv	R2_Si8_genes.tsv	R2_Si8_matrix.mtx	replicate_2_1nov17_S1_L001_I1_001.fastq.gz	replicate_2_1nov17_S1_L001_R1_001.fastq.gz	replicate_2_1nov17_S1_L001_R2_001.fastq.gz	replicate_2_1nov17_S1_L002_I1_001.fastq.gz	replicate_2_1nov17_S1_L002_R1_001.fastq.gz	replicate_2_1nov17_S1_L002_R2_001.fastq.gz	replicate_2_1nov17_S1_L003_I1_001.fastq.gz	replicate_2_1nov17_S1_L003_R1_001.fastq.gz	replicate_2_1nov17_S1_L003_R2_001.fastq.gz	replicate_2_1nov17_S1_L004_I1_001.fastq.gz	replicate_2_1nov17_S1_L004_R1_001.fastq.gz	replicate_2_1nov17_S1_L004_R2_001.fastq.gz
Sample 4	DC, replicate 2, scRNAseq	Mus musculus	Goblet cells	Distal colon	RedMUC298trTg	6-8 weeks old	total RNA	paired-end	Illumina NextSeq 500	10x Genomics	R2_DC_barcodes.tsv	R2_DC_genes.tsv	R2_DC_matrix.mtx	replicate_2_1nov17_S2_L001_I1_001.fastq.gz	replicate_2_1nov17_S2_L001_R1_001.fastq.gz	replicate_2_1nov17_S2_L001_R2_001.fastq.gz	replicate_2_1nov17_S2_L002_I1_001.fastq.gz	replicate_2_1nov17_S2_L002_R1_001.fastq.gz	replicate_2_1nov17_S2_L002_R2_001.fastq.gz	replicate_2_1nov17_S2_L003_I1_001.fastq.gz	replicate_2_1nov17_S2_L003_R1_001.fastq.gz	replicate_2_1nov17_S2_L003_R2_001.fastq.gz	replicate_2_1nov17_S2_L004_I1_001.fastq.gz	replicate_2_1nov17_S2_L004_R1_001.fastq.gz	replicate_2_1nov17_S2_L004_R2_001.fastq.gz
PROTOCOLS
# Information provided in this section will appear in each GEO Sample (GSM record).
growth protocol optional
treatment protocol optional
treatment protocol optional
*extract protocol	Freshly collected DC and Si8 from RedMUC298trTg mice were flushed with ice-cold HBSSwo (Mg2+/Ca2+ free supplemented with 10mM HEPES, pH 7.2) to remove luminal content. The tissue was inverted and inflated by injection of HBSSwo. Epithelial isolation was performed by incubation of tissue with pre-digestion buffer (HBSSwo, 5 mM EDTA, 5% v/v FCS, 1 mM DTT) in a shaking incubator. The isolated epithe…
*library construction protocol	Library was performed according to the manufacter’s instructions (single cell 3’ v2 protocol, 10x Genomics). Briefly, GCs were resuspended in the master mix and loaded together with partitioning oil and gel beads into the chip to generate the gel bead-in-emulsion (GEM). The poly-A RNA from the cell lysate contained in every single GEM was retrotranscripted to cDNA, which contains an Ilumina R1 pr…
*library strategy	scRNA-seq
*data processing step	The demultiplexing, barcoded processing, gene counting and aggregation were made using the Cell Ranger software v2.1.1 (https://support.10xgenomics.com/single-cell-gene-expression/software/pipelines/latest/what-is-cell-ranger)
data processing step
data processing step
data processing step
data processing step
*genome build/assembly	mm10
*processed data files format and content	Tab-separated values files and matrix files
PAIRED-END EXPERIMENTS
# If "paired-end" experiments are included, list the files for each paired-end run in a row. Each row will become one sequencing run on a GEO Sample (GSM record).
# Single-cell data: If applicable, list index files (I1, I2, etc.) in "file name 3", "file name 4" columns.
# Please make sure all raw files listed here are also listed in the "raw file" columns in the above SAMPLES section.
file name 1	file name 2	file name 3
replicate_1_9oct2017_S1_L001_I1_001.fastq.gz	replicate_1_9oct2017_S1_L001_R1_001.fastq.gz	replicate_1_9oct2017_S1_L001_R2_001.fastq.gz
replicate_1_9oct2017_S1_L002_I1_001.fastq.gz	replicate_1_9oct2017_S1_L002_R1_001.fastq.gz	replicate_1_9oct2017_S1_L002_R2_001.fastq.gz
replicate_1_9oct2017_S1_L003_I1_001.fastq.gz	replicate_1_9oct2017_S1_L003_R1_001.fastq.gz	replicate_1_9oct2017_S1_L003_R2_001.fastq.gz
replicate_1_9oct2017_S1_L004_I1_001.fastq.gz	replicate_1_9oct2017_S1_L004_R1_001.fastq.gz	replicate_1_9oct2017_S1_L004_R2_001.fastq.gz
replicate_1_9oct2017_S2_L001_I1_001.fastq.gz	replicate_1_9oct2017_S2_L001_R1_001.fastq.gz	replicate_1_9oct2017_S2_L001_R2_001.fastq.gz
replicate_1_9oct2017_S2_L002_I1_001.fastq.gz	replicate_1_9oct2017_S2_L002_R1_001.fastq.gz	replicate_1_9oct2017_S2_L002_R2_001.fastq.gz
replicate_1_9oct2017_S2_L003_I1_001.fastq.gz	replicate_1_9oct2017_S2_L003_R1_001.fastq.gz	replicate_1_9oct2017_S2_L003_R2_001.fastq.gz
replicate_1_9oct2017_S2_L004_I1_001.fastq.gz	replicate_1_9oct2017_S2_L004_R1_001.fastq.gz	replicate_1_9oct2017_S2_L004_R2_001.fastq.gz
replicate_2_1nov17_S1_L001_I1_001.fastq.gz	replicate_2_1nov17_S1_L001_R1_001.fastq.gz	replicate_2_1nov17_S1_L001_R2_001.fastq.gz
replicate_2_1nov17_S1_L002_I1_001.fastq.gz	replicate_2_1nov17_S1_L002_R1_001.fastq.gz	replicate_2_1nov17_S1_L002_R2_001.fastq.gz
replicate_2_1nov17_S1_L003_I1_001.fastq.gz	replicate_2_1nov17_S1_L003_R1_001.fastq.gz	replicate_2_1nov17_S1_L003_R2_001.fastq.gz
replicate_2_1nov17_S1_L004_I1_001.fastq.gz	replicate_2_1nov17_S1_L004_R1_001.fastq.gz	replicate_2_1nov17_S1_L004_R2_001.fastq.gz
replicate_2_1nov17_S2_L001_I1_001.fastq.gz	replicate_2_1nov17_S2_L001_R1_001.fastq.gz	replicate_2_1nov17_S2_L001_R2_001.fastq.gz
replicate_2_1nov17_S2_L002_I1_001.fastq.gz	replicate_2_1nov17_S2_L002_R1_001.fastq.gz	replicate_2_1nov17_S2_L002_R2_001.fastq.gz
replicate_2_1nov17_S2_L003_I1_001.fastq.gz	replicate_2_1nov17_S2_L003_R1_001.fastq.gz	replicate_2_1nov17_S2_L003_R2_001.fastq.gz
replicate_2_1nov17_S2_L004_I1_001.fastq.gz	replicate_2_1nov17_S2_L004_R1_001.fastq.gz	replicate_2_1nov17_S2_L004_R2_001.fastq.gz

## Sheet: scMulti-omics seq EXAMPLE
# This EXAMPLE worksheet is for illustrative purposes only and is not editable. Please complete the “Metadata Template" for your submission.
STUDY
# This section describes the overall study.
# Information provided in this section will be displayed in a GEO Series (GSE record) on public web pages.
*title	Transcriptional profiling of Cd169-lineage lymph node macrophages
*summary (abstract)	Tingible body macrophages (TBMs) exist in lymph node B cell follicles and are responsible for clearing apoptotic B cells. Our data suggests that TBMs are of Cd169-lineage. We isolated cells from Cd169Cre/+.Tdtomatofl/fl reporter mice and transcriptionally profiled them to identify putative TBMs and chacterize their development and function relative to other LN cells of the Cd169 lineage.
*experimental design	Cd169Cre/+.Tdtomatofl/fl mice were immunized with hen egg lysozyme (HEL). Lymph nodes were harvested from 4 mice (2 unimmunized and 2 immunized mice), 9 days later. The cells were stained with CITE-seq antibodies (ADTs and HTOs), and Tomato pos CD11b hi cells were isolated by Fluorescence-activated cell sorting (FACS).
contributor	Tri, G, Phan
contributor	Akira, Nguyen
contributor	Abigail, K, Grootveld
supplementary file	feature_reference.csv (OR feature_README.txt)
supplementary file	aggregation.csv (this file is required only when cellranger aggr is used and H5/HDF5 archives are submitted)
supplementary file optional
# MULTIOMIC FEATURES
# Please upload an additional file or files describing the Features (ADT, HTO, CMO, LMO, GDO, etc.) used in the submission.
# Feature data are REQUIRED and can be provided in csv or txt format.
#
# Preferred format: feature_reference.csv
# Add a "multiplexed_sample" column to the csv file, if appropriate.
#
# Alternative format: feature_README.txt (if feature_reference.csv is unavailable)
#
# This bubble illustrates the type of information that is expected in the supplementary "feature_README.txt" file (if feature_reference.csv file(s) is unavailable). Please ensure that your "feature_README.txt" file includes all data required for re-analysis and unambiguous interpretation of these data.
SAMPLES
# Information provided in this section will be displayed in GEO Samples (GSM records) on public web pages.
# A GEO Sample record will be created from each row in this section.
# Biological replicates of the same sample: If provided, should be listed on different rows and titled accordingly (biol rep 1, biol rep 2, and so on).
# Technical replicates, eg, the same libraries were run in different lanes of a flow cell or sequenced multiple times: If provided, list all raw files in the same row, adding more "raw file" columns as needed to accommodate all raw files.
*library name	*title	*organism	**tissue	**cell type	treatment	library type	ADT	HTO	*molecule	*single or paired-end	*instrument model	description	description	description	*processed data file	processed data file	processed data file	*raw file	raw file	raw file	raw file	raw file	raw file	raw file	raw file
TBM_1_mRNA	CD11b hi TOM+ cells, GEX	Mus musculus	lymph nodes	CD11b hi TOM +	mixed sample (unimmunized, immunized)	mRNA			polyA RNA	paired-end	Illumina Novaseq 6000		polyA RNA	GEX (3' mRNA) library: read1 file contains cell barcode and UMI; read2 file contains transcript	mRNA_barcodes.tsv.gz	mRNA_features.tsv.gz	mRNA_matrix.mtx.gz	TBM_1_S1_L001_R1_001.fastq.gz	TBM_1_S1_L001_R2_001.fastq.gz	TBM_1_S1_L001_I1_001.fastq.gz	TBM_1_S1_L002_R1_001.fastq.gz	TBM_1_S1_L002_R2_001.fastq.gz	TBM_1_S1_L002_I1_001.fastq.gz
TBM_1_adt	CD11b hi TOM+ cells, ADT	Mus musculus	lymph nodes	CD11b hi TOM +	mixed sample (unimmunized, immunized)	ADT	TotalSeq-A0106 anti-mouse CD11c, TotalSeq-A0015 anti-mouse Ly-6G, TotalSeq-A0013 anti-mouse Ly-6C, TotalSeq-A0440 anti-mouse CD169 (Siglec-1), TotalSeq-A0560 anti-mouse CD68, TotalSeq-A0114 anti-mouse F4/80		protein	paired-end	Illumina Novaseq 6000		Antibody-derived oligonucleotide (ADT)	ADT: read1 file contains cell barcode and UMI; read2 file contains Antibody Derived Tag reads	adt_barcodes.tsv.gz	adt_features.tsv.gz	adt_matrix.mtx.gz	TBM_1_adt_S1_L001_R1_001.fastq.gz	TBM_1_adt_S1_L001_R2_001.fastq.gz		TBM_1_adt_S1_L002_R1_001.fastq.gz	TBM_1_adt_S1_L002_R2_001.fastq.gz
TBM_1_hto	CD11b hi TOM+ cells, HTO	Mus musculus	lymph nodes	CD11b hi TOM +	mixed sample (unimmunized, immunized)	HTO		TotalSeq-A0301 anti-mouse Hashtag 1, TotalSeq-A0302 anti-mouse Hashtag 2, TotalSeq-A0303 anti-mouse Hashtag 3, TotalSeq-A0304 anti-mouse Hashtag 4	protein	paired-end	Illumina Novaseq 6000		Hashtag-derived oligonucleotide (HTO)	HTO library: read1 file contains cell barcode and UMI; read2 file contains Hashtag Antibody Derived Tag reads	hto_barcodes.tsv.gz	hto_features.tsv.gz	hto_matrix.mtx.gz	TBM_1_hto_S2_L001_R1_001.fastq.gz	TBM_1_hto_S2_L001_R2_001.fastq.gz		TBM_1_hto_S2_L002_R1_001.fastq.gz	TBM_1_hto_S2_L002_R2_001.fastq.gz
TBM_1_gdo	CD11b hi TOM+ cells, GDO	Mus musculus	lymph nodes	CD11b hi TOM +	mixed sample (unimmunized, immunized)	GDO			other	paired-end	Illumina Novaseq 6000		Guide-derived oligonucleotide (GDO)	GDO library: read1 file contains cell barcode and UMI; read2 file contains Guide Derived Tag reads	gdo_barcodes.tsv	gdo_features.tsv.gz	gdo_matrix.mtx.gz	TBM_1_gdo_S2_L001_R1_001.fastq.gz	TBM_1_gdo_S2_L001_R2_001.fastq.gz
PROTOCOLS
# Information provided in this section will appear in each GEO Sample (GSM record).
growth protocol optional
treatment protocol optional
*extract protocol	CD11b hi TOM pos cells sorted from 2 unimmunized 2 immunized mice. Single cells were encapsulated in Gel-Beads-in emulsion (GEMs) using the 10X Controller with a Chromium Single Cell 3’ GEM Library and Gel Bead kit (Garvan Weizmann Centre for Cellular Genomics).
*library construction protocol	The CITE-seq and hashing protocol described by Stoeckius et al was used to generate an antibody-derived tag (ADT) sequencing library, a hashtag oligo (HTO) library and a 3’ gene expression library (Stoeckius et al.,2017) https://citeseq.files.wordpress.com/2019/02/cite-seq_and_hashing_protocol_190213.pdf
*library strategy	OTHER: CITE-seq
*data processing step	CellRanger v4.0.0. count and aggr functions to aggregate reads across sequencing lanes into a single set of barcodes.tsv.gz, features.tsv.gz and matrix.mtx.gz
data processing step	Cell barcodes from CellRanger output were used as whitelist to quantify ADTs and HTOs using CITE-seq-Count (v1.4.5)
data processing step
data processing step
data processing step
*genome build/assembly	mm10
*processed data files format and content	CellRanger output files: mRNA_barcodes.tsv.gz, mRNA_features.tsv.gz, mRNA_matrix.mtx.gz
processed data files format and content	CellRanger output files: adt_barcodes.tsv.gz, adt_features.tsv.gz, adt_matrix.tsv.gz
processed data files format and content	CellRanger output files: hto_barcodes.tsv.gz, hto_features.tsv.gz, hto_matrix.tsv.gz
processed data files format and content	CellRanger output files: gdo_barcodes.tsv.gz, gdo_features.tsv.gz, gdo_matrix.tsv.gz, feature_reference.csv
PAIRED-END EXPERIMENTS
# If "paired-end" experiments are included, list the files for each paired-end run in a row. Each row will become one sequencing run on a GEO Sample (GSM record).
# Single-cell data: If applicable, list index files (I1, I2, etc.) in "file name 3", "file name 4" columns.
# Please make sure all raw files listed here are also listed in the "raw file" columns in the above SAMPLES section.
file name 1	file name 2	file name 3
TBM_1_S1_L001_R1_001.fastq.gz	TBM_1_S1_L001_R2_001.fastq.gz	TBM_1_S1_L001_I1_001.fastq.gz
TBM_1_S1_L002_R1_001.fastq.gz	TBM_1_S1_L002_R2_001.fastq.gz	TBM_1_S1_L002_I1_001.fastq.gz
TBM_1_adt_S1_L001_R1_001.fastq.gz	TBM_1_adt_S1_L001_R2_001.fastq.gz
TBM_1_adt_S1_L002_R1_001.fastq.gz	TBM_1_adt_S1_L002_R2_001.fastq.gz
TBM_1_hto_S2_L001_R1_001.fastq.gz	TBM_1_hto_S2_L001_R2_001.fastq.gz
TBM_1_hto_S2_L002_R1_001.fastq.gz	TBM_1_hto_S2_L002_R2_001.fastq.gz
TBM_1_gdo_S2_L001_R1_001.fastq.gz	TBM_1_gdo_S2_L001_R2_001.fastq.gz

## Sheet: Spatial Transcriptomics EXAMPLE
# This EXAMPLE worksheet is for illustrative purposes only and is not editable. Please complete the “Metadata Template" for your submission.
STUDY
# This section describes the overall study.
# Information provided in this section will be displayed in a GEO Series (GSE record) on public web pages.
*title	Spatial transcriptomics reveals functional compartmentalization of estrogen receptor positive (ER+) breast cancer
*summary (abstract)	Intratumor heterogeneity is one of the hallmarks of cancers, including breast cancers. We performed spatial transcriptomics to profile heterogeneous cell populations within ER+ breast cancers as well as to determine their importance for estrogen-dependent tumor growth. Our analysis has revealed the key functional compartments for developing targeted therapeutic strategies against ER+ breast cance…
*experimental design	Two ER+ breast cancer patient-derived xenografts (PDXs) with opposite estrogen responses for tumor growths were used for the analysis: estrogen-suppressed GS3 and estrogen-dependent SC31 models. GS3 and SC31 tumors treated with placebo or 17β-estradiol (E2) were analyzed using spatial transcriptomics.
contributor	Shiuan, Chen
contributor	Ryohei, Yoshitake
contributor	Hitomi, Mori
supplementary file optional
SAMPLES
# Information provided in this section will be displayed in GEO Samples (GSM records) on public web pages.
# A GEO Sample record will be created from each row in this section.
# Biological replicates of the same sample: If provided, should be listed on different rows and titled accordingly (biol rep 1, biol rep 2, and so on).
# Technical replicates, eg, the same libraries were run in different lanes of a flow cell or sequenced multiple times: If provided, list all raw files in the same row, adding more "raw file" columns as needed to accommodate all raw files.
*library name	*title	*organism	**tissue	model	treatment	*molecule	*single or paired-end	*instrument model	description	*processed data file	processed data file	processed data file	processed data file	processed data file	processed data file	processed data file	processed data file	processed data file	*raw file	raw file	raw file	raw file	raw file	raw file
39738_1-A1-well-GS3_Placebo_No-924	GS3 PDX, Placebo	Homo sapiens	GS3 breast cancer PDX	estrogen-suppressed GS3 model	Placebo	total RNA	paired-end	Illumina HiSeq 2500	Fresh frozen Spatial transcriptome sequencing	GS3-Placebo_aligned_fiducials.jpg	GS3-Placebo_detected_tissue_image.jpg	GS3-Placebo_scalefactors_json.json	GS3-Placebo_tissue_hires_image.png	GS3-Placebo_tissue_lowres_image.png	GS3-Placebo_tissue_positions_list.csv	39738_barcodes.tsv.gz	39738_features.tsv.gz	39738_matrix.mtx.gz	COHP_39738_1_K22028_CACCGCAC_S1_L003_R1_001.fastq.gz	COHP_39738_1_K22028_CACCGCAC_S1_L003_R2_001.fastq.gz	COHP_39738_1_K22028_CACCGCAC_S1_L003_I1_001.fastq.gz	COHP_39738_1_K22028_CACCGCAC_S1_L004_R1_001.fastq.gz	COHP_39738_1_K22028_CACCGCAC_S1_L004_R2_001.fastq.gz	COHP_39738_1_K22028_CACCGCAC_S1_L004_I1_001.fastq.gz
39739_2-B1-well-GS3_E2_No-922	GS3 PDX, E2	Homo sapiens	GS3 breast cancer PDX	estrogen-suppressed GS3 model	E2	total RNA	paired-end	Illumina HiSeq 2500	Fresh frozen Spatial transcriptome sequencing	GS3-E2_aligned_fiducials.jpg	GS3-E2_detected_tissue_image.jpg	GS3-E2_scalefactors_json.json	GS3-E2_tissue_hires_image.png	GS3-E2_tissue_lowres_image.png	GS3-E2_tissue_positions_list.csv	39739_barcodes.tsv.gz	39739_features.tsv.gz	39739_matrix.mtx.gz	COHP_39739_1_K22029_CGTCAAGG_S1_L003_R1_001.fastq.gz	COHP_39739_1_K22029_CGTCAAGG_S1_L003_R2_001.fastq.gz	COHP_39739_1_K22029_CGTCAAGG_S1_L003_I1_001.fastq.gz	COHP_39739_1_K22029_CGTCAAGG_S1_L004_R1_001.fastq.gz	COHP_39739_1_K22029_CGTCAAGG_S1_L004_R2_001.fastq.gz	COHP_39739_1_K22029_CGTCAAGG_S1_L004_I1_001.fastq.gz
39740_3-C1-well-SC-31_Placebo_No-819	SC31 PDX, Placebo	Homo sapiens	SC31 breast cancer PDX	estrogen-dependent SC31 model	Placebo	total RNA	paired-end	Illumina HiSeq 2500	Fresh frozen Spatial transcriptome sequencing	SC31-Placebo_aligned_fiducials.jpg	SC31-Placebo_detected_tissue_image.jpg	SC31-Placebo_scalefactors_json.json	SC31-Placebo_tissue_hires_image.png	SC31-Placebo_tissue_lowres_image.png	SC31-Placebo_tissue_positions_list.csv	39740_barcodes.tsv.gz	39740_features.tsv.gz	39740_matrix.mtx.gz	COHP_39740_1_K22030_TCGTCAAG_S1_L003_R1_001.fastq.gz	COHP_39740_1_K22030_TCGTCAAG_S1_L003_R2_001.fastq.gz	COHP_39740_1_K22030_TCGTCAAG_S1_L003_I1_001.fastq.gz	COHP_39740_1_K22030_TCGTCAAG_S1_L004_R1_001.fastq.gz	COHP_39740_1_K22030_TCGTCAAG_S1_L004_R2_001.fastq.gz	COHP_39740_1_K22030_TCGTCAAG_S1_L004_I1_001.fastq.gz
39741_4-D1-well-SC-31_E2_No-63	SC31 PDX, E2	Homo sapiens	SC31 breast cancer PDX	estrogen-dependent SC31 model	E2	total RNA	paired-end	Illumina HiSeq 2500	Fresh frozen Spatial transcriptome sequencing	SC31-E2_aligned_fiducials.jpg	SC31-E2_detected_tissue_image.jpg	SC31-E2_scalefactors_json.json	SC31-E2_tissue_hires_image.png	SC31-E2_tissue_lowres_image.png	SC31-E2_tissue_positions_list.csv	39741_barcodes.tsv.gz	39741_features.tsv.gz	39741_matrix.mtx.gz	COHP_39741_1_K22031_GAATTGGT_S1_L003_R1_001.fastq.gz	COHP_39741_1_K22031_GAATTGGT_S1_L003_R2_001.fastq.gz	COHP_39741_1_K22031_GAATTGGT_S1_L003_I1_001.fastq.gz	COHP_39741_1_K22031_GAATTGGT_S1_L004_R1_001.fastq.gz	COHP_39741_1_K22031_GAATTGGT_S1_L004_R2_001.fastq.gz	COHP_39741_1_K22031_GAATTGGT_S1_L004_I1_001.fastq.gz
PROTOCOLS
# Information provided in this section will appear in each GEO Sample (GSM record).
growth protocol optional	GS3 and SC31 tumor pieces were implanted into the 4th mammary fat pads of 9-11-week-old NOD-SCID/IL2Rγ−/− mice.
treatment protocol optional	Once the implanted tumors were established, placebo or E2 (1 mg) pellet were implanted subcutaneously. To ensure that there was enough tumor mass remaining for the analysis, GS3 tumors were implanted in intact mice and treated with E2 only for 1 week, or with placebo for 2 weeks, while SC31 tumors were implanted in ovariectomized mice and were treated for 6 weeks. After the treatment periods, tum…
*extract protocol	Fresh frozen tissue were OCT embedded, and 10µm frozen sections were cut with cryostat
*library construction protocol	Spatial transcriptome sequencing libraries were prepared with 10xGenomics Visium Spatail Gene Expression Slides & Reagent kit according to manufacturer's construction
*library strategy	OTHER: Spatial Transcriptomics
*data processing step	Raw sequencing data were processed using the 10x Genomics Space Ranger pipeline to generate FASTQ files
data processing step	Sequences were aligned to mm10 genome to gene expression count using Space Ranger's default settings
data processing step	Gene expression level of Refseq coding genes were quantified using Space Ranger's default settings
data processing step
data processing step
*genome build/assembly	mm10
*processed data files format and content	barcodes.tsv.gz: list of spatial barcodes
processed data files format and content	features.tsv.gz: list of gene IDs
processed data files format and content	matrix.mtx.gz: gene expresion count data in Matrix Market Exchange Format
processed data files format and content	aligned_fiducials.jpg.gz: aligned fiducials of the tissue image
processed data files format and content	detected_tissue_image.jpg.gz: image of tissue and spots
processed data files format and content	scalefactors_json.json.gz: scalefactors in json format
processed data files format and content	tissue_hires_image.png.gz: hi-res image of tissue
processed data files format and content	tissue_lowres_image.png.gz: low-res image of tissue
processed data files format and content	tissue_positions_list.csv.gz: list of spatial barcodes and the coordinates specifying spots
PAIRED-END EXPERIMENTS
# If "paired-end" experiments are included, list the files for each paired-end run in a row. Each row will become one sequencing run on a GEO Sample (GSM record).
# Single-cell data: If applicable, list index files (I1, I2, etc.) in "file name 3", "file name 4" columns.
# Please make sure all raw files listed here are also listed in the "raw file" columns in the above SAMPLES section.
file name 1	file name 2	file name 3
COHP_39738_1_K22028_CACCGCAC_S1_L003_R1_001.fastq.gz	COHP_39738_1_K22028_CACCGCAC_S1_L003_R2_001.fastq.gz	COHP_39738_1_K22028_CACCGCAC_S1_L003_I1_001.fastq.gz
COHP_39738_1_K22028_CACCGCAC_S1_L004_R1_001.fastq.gz	COHP_39738_1_K22028_CACCGCAC_S1_L004_R2_001.fastq.gz	COHP_39738_1_K22028_CACCGCAC_S1_L004_I1_001.fastq.gz
COHP_39739_1_K22029_CGTCAAGG_S1_L003_R1_001.fastq.gz	COHP_39739_1_K22029_CGTCAAGG_S1_L003_R2_001.fastq.gz	COHP_39739_1_K22029_CGTCAAGG_S1_L003_I1_001.fastq.gz
COHP_39739_1_K22029_CGTCAAGG_S1_L004_R1_001.fastq.gz	COHP_39739_1_K22029_CGTCAAGG_S1_L004_R2_001.fastq.gz	COHP_39739_1_K22029_CGTCAAGG_S1_L004_I1_001.fastq.gz
COHP_39740_1_K22030_TCGTCAAG_S1_L003_R1_001.fastq.gz	COHP_39740_1_K22030_TCGTCAAG_S1_L003_R2_001.fastq.gz	COHP_39740_1_K22030_TCGTCAAG_S1_L003_I1_001.fastq.gz
COHP_39740_1_K22030_TCGTCAAG_S1_L004_R1_001.fastq.gz	COHP_39740_1_K22030_TCGTCAAG_S1_L004_R2_001.fastq.gz	COHP_39740_1_K22030_TCGTCAAG_S1_L004_I1_001.fastq.gz
COHP_39741_1_K22031_GAATTGGT_S1_L003_R1_001.fastq.gz	COHP_39741_1_K22031_GAATTGGT_S1_L003_R2_001.fastq.gz	COHP_39741_1_K22031_GAATTGGT_S1_L003_I1_001.fastq.gz
COHP_39741_1_K22031_GAATTGGT_S1_L004_R1_001.fastq.gz	COHP_39741_1_K22031_GAATTGGT_S1_L004_R2_001.fastq.gz	COHP_39741_1_K22031_GAATTGGT_S1_L004_I1_001.fastq.gz

## Sheet: Data validation
Instrument model	library strategy
Illumina HiSeq 1000	RNA-Seq
Illumina HiSeq 1500	scRNA-seq
Illumina HiSeq 2000	CITE-seq
Illumina HiSeq 2500	miRNA-Seq
Illumina HiSeq 3000	ncRNA-Seq
Illumina HiSeq 4000	ssRNA-seq
HiSeq X Five	RNA-Seq (CAGE)
HiSeq X Ten	RNA-Seq (RACE)
Illumina HiScanSQ	Spatial Transcriptomics
Illumina iSeq 100	ChIP-Seq
Illumina MiSeq	CUT&Tag
Illumina MiniSeq	MNase-Seq
Illumina NextSeq 500	MBD-Seq
NextSeq 550	MRE-Seq
NextSeq 1000	Bisulfite-Seq
NextSeq 2000	Bisulfite-Seq (reduced representation)
Illumina NovaSeq 6000	MeDIP-Seq
Illumina NovaSeq X	DNase-Hypersensitivity
Illumina NovaSeq X Plus	Tn-Seq
AB 5500 Genetic Analyzer	FAIRE-seq
AB 5500xl Genetic Analyzer	SELEX
AB 5500xl-W Genetic Analysis System	RIP-Seq
BGISEQ-500	ATAC-seq
DNBSEQ-G400	ChIA-PET
DNBSEQ-G400 FAST	Hi-C
DNBSEQ-G50	OTHER
DNBSEQ-T7
MGISEQ-2000RS
GridION
MinION
PromethION
Ion GeneStudio S5
Ion GeneStudio S5 plus
Ion GeneStudio S5 prime
Ion Torrent Genexus
Ion Torrent PGM
Ion Torrent Proton
Ion Torrent S5
Ion Torrent S5 XL
PacBio RS
PacBio RS II
Sequel
Sequel II
Sequel IIe
Complete Genomics
Element AVITI
FASTASeq 300
GenoCare 1600
GenoLab M
GS111
Helicos HeliScope
Onso
Revio
Sentosa SQ301
Tapestri
UG 100
