# Supplementary material for: The protective PLCγ2-P522R variant mitigates Alzheimer’s disease-associated pathologies by enhancing beneficial microglial functions
Source: J Neuroinflammation. 2025 Mar 5;22:64. doi: 10.1186/s12974-025-03387-6 (PMC11881468; doi:10.1186/s12974-025-03387-6)
Supplement: Supplementary file 5 — Additional file 5 [file 12974_2025_3387_MOESM5_ESM.xlsx]

## Sheet: metadata
Sample_ID	Plcg2_P522R_genotype	Sex	Species	Sample_type
MG_110	KI	M	Mouse	Cd11b+
MG_111	KI	M	Mouse	Cd11b+
MG_112	KI	M	Mouse	Cd11b+
MG_113	KI	M	Mouse	Cd11b+
MG_120	WT	M	Mouse	Cd11b+
MG_122	WT	M	Mouse	Cd11b+
MG_123	WT	M	Mouse	Cd11b+
MG_129	WT	M	Mouse	Cd11b+
MG_130	WT	M	Mouse	Cd11b+
MG_148	KI	M	Mouse	Cd11b+
MG_151	KI	M	Mouse	Cd11b+

## Sheet: raw
gene_id	gene_name	MG_110	MG_111	MG_112	MG_113	MG_120	MG_122	MG_123	MG_129	MG_130	MG_148	MG_151
ENSMUSG00000051951.5	Xkr4	6619	7481	9486	5797	11133	1708	10226	8004	14093	13426	13737
ENSMUSG00000033845.13	Mrpl15	5282	8883	6995	5262	21609	4041	12310	6430	10502	16662	15240
ENSMUSG00000025903.14	Lypla1	64552	77540	71547	50919	234504	45364	130683	75898	84086	153159	163409
ENSMUSG00000033813.15	Tcea1	14567	16962	15344	15132	21392	7509	15036	14750	14754	22652	23138
ENSMUSG00000002459.17	Rgs20	12728	15389	11436	12689	13477	5789	18069	11378	15540	24268	24615
ENSMUSG00000033793.12	Atp6v1h	290438	415978	329572	240067	858715	172875	546524	355531	566031	687459	734508
ENSMUSG00000025907.14	Rb1cc1	5089	7619	6284	4700	18845	3617	10960	7272	9797	12682	15337
ENSMUSG00000051285.17	Pcmtd1	3562	4241	3736	2823	14259	2504	4759	4293	3302	8730	10499
ENSMUSG00000025911.14	Adhfe1	767	2045	418	0	0	0	691	414	303	891	2018
ENSMUSG00000045210.8	Vcpip1	16620	27673	19432	14783	58854	10858	34372	22214	31605	47186	54483
ENSMUSG00000025917.9	Cops5	59381	90526	76908	51224	187665	41184	120852	69255	84564	147265	157714
ENSMUSG00000067851.11	Arfgef1	15018	28621	19202	14620	60430	10612	37176	20373	27722	44035	51473
ENSMUSG00000025937.6	Lactb2	7701	10441	8557	9001	19294	5284	12149	10081	10592	15283	16421
ENSMUSG00000043716.13	Rpl7	57357	69378	69386	73027	97352	38087	53491	62304	58107	68807	75871
ENSMUSG00000079658.9	Eloc	95372	133059	113858	94041	192161	66774	130807	88446	135345	150437	162806
ENSMUSG00000025940.6	Tmem70	5440	20244	23999	21015	33558	6561	22521	20072	11642	17737	26522
ENSMUSG00000042686.5	Jph1	300	0	970	0	4251	0	0	0	1025	1310	3494
ENSMUSG00000025777.8	Gdap1	68684	107778	96121	61624	256000	49482	153484	88761	142242	203741	209024
ENSMUSG00000041670.17	Rims1	31952	56206	39522	27791	142884	24952	88205	44744	65417	124068	124973
ENSMUSG00000026158.11	Ogfrl1	4421	6153	7009	4297	17755	3342	8766	4587	6413	12645	13187
ENSMUSG00000026155.13	Smap1	97704	133866	120447	79617	193582	63554	167650	121527	148214	195160	193077
ENSMUSG00000026154.4	Sdhaf4	3373	5005	3075	2535	6231	1642	6389	5059	4144	6621	5693
ENSMUSG00000073725.8	Lmbrd1	1838	6132	3845	2800	20091	4294	6549	1606	5178	12064	17933
ENSMUSG00000004768.14	Rab23	37513	61919	45574	36346	120934	32609	94872	54779	63325	99541	115327
ENSMUSG00000042215.8	Bag2	855	2666	1835	1925	10037	1159	4696	3897	1954	10386	15789
ENSMUSG00000026131.20	Dst	21104	30164	25068	18710	57158	16580	40073	20866	25381	52499	54423
ENSMUSG00000042111.9	Ccdc115	2155	2509	3064	1273	4394	777	4123	2224	3620	4936	3151
ENSMUSG00000037470.14	Uggt1	25430	33522	29415	24007	54125	15833	37686	23865	28586	45400	48956
ENSMUSG00000001143.13	Lman2l	4525	7394	6152	4963	11812	3450	8401	6688	5937	10297	10857
ENSMUSG00000037408.10	Cnnm4	13280	30987	17875	9730	82643	9382	42806	10558	32795	54822	55452
ENSMUSG00000001138.13	Cnnm3	4843	5781	6032	3701	18427	2552	9660	4611	5790	13992	13988
ENSMUSG00000061518.11	Cox5b	880738	1478130	1252280	1243730	2833600	1219930	2071300	1283570	1469800	2303910	2193350
ENSMUSG00000037351.9	Actr1b	48560	72217	65072	54996	145595	52583	104912	59550	83663	137556	139824
ENSMUSG00000026113.17	Inpp4a	36458	53854	43996	28893	103418	21030	66425	44501	69326	91602	94498
ENSMUSG00000026112.7	Coa5	0	471	262	429	2759	951	680	0	0	2078	2040
ENSMUSG00000037216.5	Lipt1	721	332	645	547	2326	378	1744	488	1384	1555	1051
ENSMUSG00000026087.11	Mrpl30	1448	3306	1442	1880	3217	1287	2122	3450	2998	2094	5075
ENSMUSG00000058407.12	Txndc9	22719	34958	21301	18698	54439	15215	45760	22570	36369	42388	47842
ENSMUSG00000026083.12	Eif5b	10708	13271	12675	8834	23348	7215	15382	8158	10904	19639	17631
ENSMUSG00000026082.11	Rev1	9255	9511	12579	10363	1033	10106	9327	19395	12051	7879	6989
ENSMUSG00000026078.10	Pdcl3	5560	6226	6301	6054	8344	4200	6941	4094	4854	7791	9243
ENSMUSG00000073702.11	Rpl31	48090	55746	60286	56773	63532	34684	50613	48651	47819	41375	68921
ENSMUSG00000003135.15	Cnot11	476	273	595	74	433	385	620	984	516	919	1506
ENSMUSG00000026074.15	Map4k4	5840	7804	7336	5308	15467	3604	10485	4468	6198	12904	13555
ENSMUSG00000060679.14	Mrps9	6426	7659	8619	5458	18082	3709	11944	6301	10663	12956	17260
ENSMUSG00000070939.9	Tgfbrap1	8073	11453	8308	7906	28175	5016	15371	7373	10564	21023	23643
ENSMUSG00000008136.14	Fhl2	2519	4748	3043	510	8132	460	3839	2603	4938	6580	5322
ENSMUSG00000066877.11	Nck2	11321	16272	14190	10749	52228	8526	25965	17381	23552	37315	43340
ENSMUSG00000041763.14	Tpp2	41223	62727	56374	40867	121207	38032	87430	43650	53867	80889	89531
ENSMUSG00000025986.6	Slc39a10	10066	17071	11459	7154	20797	7660	23362	13865	22555	25106	27023
ENSMUSG00000026109.14	Tmeff2	2556	1711	669	839	3306	2297	4499	2435	1707	4523	3693
ENSMUSG00000045954.7	Cavin2	13690	26339	16994	18322	22507	9245	18002	10667	9001	24395	23228
ENSMUSG00000018417.14	Myo1b	6567	6856	5971	5252	9068	2718	7419	4197	5105	11049	12567
ENSMUSG00000026104.14	Stat1	15610	18333	17045	14489	25831	6733	18462	14877	13310	21264	24294
ENSMUSG00000026103.14	Gls	255759	393945	325585	222909	1007820	220039	613992	332765	472908	715487	732930
ENSMUSG00000041439.15	Mfsd6	11421	15304	14313	9028	45839	6386	27707	14150	26763	38137	30878
ENSMUSG00000026102.9	Inpp1	38054	59763	51567	36745	116953	31419	79456	49958	64999	110358	125647
ENSMUSG00000041426.12	Hibch	55164	83352	64339	45683	193345	36499	114290	56818	74200	132654	139175
ENSMUSG00000042807.15	Hecw2	9744	9879	8855	6482	25217	5362	15525	10654	12867	22589	16867
ENSMUSG00000073678.4	Pgap1	7610	8571	9562	5867	23591	3815	15953	10135	11743	17600	22566
ENSMUSG00000052331.14	Ankrd44	14552	16518	18576	14278	19614	6516	12673	11169	12038	15894	20486
ENSMUSG00000025982.13	Sf3b1	5918	7756	7938	6073	12086	3093	6095	9384	9260	11313	12153
ENSMUSG00000025981.13	Coq10b	3505	7646	3686	5410	21057	4047	3687	4064	1765	13953	11181
ENSMUSG00000025980.14	Hspd1	565963	862929	677453	563052	1693420	640594	1140430	675138	825903	1356070	1415170
ENSMUSG00000073676.4	Hspe1	1605650	2370860	1743020	1608950	3547920	1497350	3167450	1740260	2088790	3204000	2726610
ENSMUSG00000025979.13	Mob4	47258	68069	49382	37783	152829	35693	94555	50928	61925	116367	114256
ENSMUSG00000025978.14	Rftn2	8496	11201	8436	5187	23919	6243	15527	4540	6033	23276	23630
ENSMUSG00000046994.9	Mars2	6028	7714	5799	5250	24648	3615	13583	7040	10549	16858	19193
ENSMUSG00000038349.10	Plcl1	53729	90057	66553	57246	237763	69968	156658	53181	59517	143997	147262
ENSMUSG00000048495.16	Tyw5	4238	7602	3773	2138	12783	1973	7721	4946	4442	8381	7390
ENSMUSG00000025971.6	Maip1	20684	23718	28087	11542	68046	19610	48724	20074	29012	52524	47509
ENSMUSG00000051223.14	Bzw1	28476	36546	26972	25966	29133	20643	34153	24688	28303	29435	36687
ENSMUSG00000026036.17	Nif3l1	39581	64808	55824	32143	127115	29526	91321	45656	68330	103505	109647
ENSMUSG00000026032.8	Ndufb3	218251	335412	295223	225045	606117	247837	418490	266152	356288	542749	444589
ENSMUSG00000026029.14	Casp8	6155	5675	6184	5621	5421	1969	5362	3687	4550	4267	7507
ENSMUSG00000026027.13	Stradb	1280	2023	1026	1004	4724	697	1845	2047	3215	2742	2613
ENSMUSG00000026024.14	Als2	8224	14408	10460	6480	32689	6870	21581	8194	10721	23031	28172
ENSMUSG00000041075.8	Fzd7	3767	3079	2964	1477	3086	2675	6935	4029	4486	6881	5808
ENSMUSG00000026021.15	Sumo1	6764	8980	5414	5614	12173	2361	4575	8301	11040	10560	6762
ENSMUSG00000026020.9	Nop58	1464	1564	2115	1412	3897	0	2932	1298	2230	2639	3207
ENSMUSG00000067336.6	Bmpr2	8004	10235	12327	7367	20380	4301	16396	10278	15207	16204	19619
ENSMUSG00000041040.12	Fam117b	4164	6134	2855	1148	5522	2156	2139	4919	4109	7363	3097
ENSMUSG00000026018.12	Ica1l	2741	2946	1614	1866	10226	1273	4133	2155	3786	2739	2965
ENSMUSG00000049439.13	Cyp20a1	4604	6668	5114	6605	12668	5035	9498	4423	4506	6627	11379
ENSMUSG00000026782.15	Abi2	168235	274978	216482	136874	485150	100396	329720	217024	292942	433838	437735
ENSMUSG00000026014.15	Raph1	6201	9886	6015	3565	15926	3293	10024	6554	9481	15435	16219
ENSMUSG00000025968.16	Ndufs1	426018	570025	499677	378828	1118220	343379	803676	484274	649676	931688	986548
ENSMUSG00000025964.15	Adam23	93426	138172	111280	77201	323633	120754	252564	79239	93498	242431	188678
ENSMUSG00000025962.15	Fastkd2	3298	6480	3287	3129	10579	1688	7185	3140	5022	9398	9432
ENSMUSG00000025958.14	Creb1	6499	7901	5145	6497	9693	2959	7390	5871	7428	7994	6642
ENSMUSG00000070871.10	Ccnyl1	6265	7397	6859	5639	6726	5732	11932	6434	9491	13476	8326
ENSMUSG00000025950.16	Idh1	159031	234623	207088	157283	422178	140674	312131	172120	213775	331430	352721
ENSMUSG00000025949.16	Pikfyve	6159	8210	7353	5660	17900	4256	9887	7501	9075	14921	16485
ENSMUSG00000015222.18	Map2	42142	55510	58821	32354	116061	20050	61462	54620	71975	107190	136231
ENSMUSG00000026005.15	Rpe	5732	9228	9873	8604	17058	5682	11956	10525	5925	12546	18254
ENSMUSG00000026003.5	Acadl	122312	185019	146362	100609	285572	103397	205203	88410	99795	220137	293489
ENSMUSG00000061816.15	Myl1	38672	50012	43791	43479	40245	35013	75558	38234	25189	66094	52482
ENSMUSG00000026000.16	Lancl1	82696	121984	97844	74127	202664	42026	134981	100743	154480	175748	188902
ENSMUSG00000026192.13	Atic	48475	74975	63652	46529	146566	33566	89988	56250	71147	119640	133911
ENSMUSG00000026189.13	Pecr	4841	5874	5842	4690	8285	2734	7075	3740	3529	4353	9730
ENSMUSG00000046330.10	Rpl37a	10355	10083	12226	8561	7748	5921	8371	7652	7748	8839	10565
ENSMUSG00000026185.8	Igfbp5	3320	5637	3798	2931	8916	1740	5336	2565	4829	7786	8077
ENSMUSG00000055322.16	Tns1	16052	23531	19091	21044	21367	9661	18883	11834	9483	23702	21988
ENSMUSG00000006304.14	Arpc2	270704	367734	308182	276236	528174	186005	381144	298148	387354	481363	489953
ENSMUSG00000026179.14	Pnkd	3423	6298	3996	3751	15801	3370	8505	5587	5701	10631	11057
ENSMUSG00000006301.17	Tmbim1	2208	1902	3587	2704	8528	2454	4614	4028	871	2556	6779
ENSMUSG00000026176.13	Ctdsp1	3971	4821	4832	2596	7240	3565	8018	3787	2955	11528	5152
ENSMUSG00000026174.9	Cnot9	4060	7273	6578	4429	10402	2680	6459	3798	6070	10504	8911
ENSMUSG00000026172.12	Bcs1l	23315	38841	32563	20610	88528	18713	59110	33776	42009	69735	83889
ENSMUSG00000026171.12	Rnf25	1712	2302	2273	1706	4948	567	3560	350	3047	5013	5039
ENSMUSG00000047021.14	Cfap65	8824	13491	9774	4298	0	6815	10631	6066	11226	14302	17754
ENSMUSG00000049339.16	Retreg2	14876	21862	18056	9721	38805	11156	30710	15624	24634	37893	39947
ENSMUSG00000026197.12	Zfand2b	1932	7131	5318	5195	12861	3353	8841	2878	6379	14909	16218
ENSMUSG00000026198.15	Abcb6	1577	2001	2021	1020	2164	286	1809	1020	1571	3915	3104
ENSMUSG00000033124.16	Atg9a	9206	13528	11582	6396	37534	4361	19821	11777	21393	29362	34092
ENSMUSG00000026201.12	Stk16	319	1557	1396	507	3063	128	769	556	1010	3479	3232
ENSMUSG00000026202.13	Tuba4a	1827280	2875510	2273560	1773390	5236800	1424660	2939200	2234800	2855160	4568570	5035530
ENSMUSG00000026203.16	Dnajb2	21338	27783	23189	23396	63671	21574	48354	24918	27977	60873	68426
ENSMUSG00000026204.15	Ptprn	15761	25559	20009	14491	65382	12141	39210	23500	32778	48908	57478
ENSMUSG00000026209.15	Dnpep	68961	100899	82026	60575	200772	51262	128812	72865	91094	144910	163462
ENSMUSG00000026208.9	Des	777	3686	1993	3338	2213	1028	2907	1403	0	1911	2763
ENSMUSG00000026207.16	Speg	393	749	386	171	630	214	1163	497	157	1905	327
ENSMUSG00000033021.16	Gmppa	10211	16654	13665	11751	35687	6989	16270	9559	18147	27876	28651
ENSMUSG00000026213.15	Stk11ip	809	1361	968	523	1491	51	987	329	943	1699	1859
ENSMUSG00000006576.16	Slc4a3	10926	16605	13356	9023	35848	8435	19797	14061	18993	24626	30205
ENSMUSG00000026235.14	Epha4	16092	21350	20789	12852	50120	8487	30163	20480	32260	49817	50878
ENSMUSG00000026245.16	Farsb	16809	16335	19255	15981	31975	7339	21359	13827	14296	26918	25419
ENSMUSG00000032883.15	Acsl3	7636	10590	11592	6864	29659	5278	18031	8626	11828	21972	23969
ENSMUSG00000050711.7	Scg2	149246	202434	163079	133634	440175	90764	284633	204407	267503	329161	368487
ENSMUSG00000026248.9	Mrpl44	3044	4318	4339	2266	9107	2059	5868	4287	4479	6925	8709
ENSMUSG00000026249.10	Serpine2	3401	3125	3762	3621	7490	2114	4151	3586	2509	4395	4442
ENSMUSG00000004364.14	Cul3	45142	63198	57045	36563	126028	29028	88630	53674	79357	102513	113662
ENSMUSG00000038608.15	Dock10	14861	18133	16962	16895	28262	11919	20490	14152	13955	25985	26795
ENSMUSG00000054976.14	Nyap2	1753	1621	1196	817	4820	398	1750	1397	1424	2539	3271
ENSMUSG00000055980.2	Irs1	0	730	0	203	1112	453	1323	128	256	751	1707
ENSMUSG00000026150.14	Mff	46169	60344	48186	31532	164753	24193	92928	54373	79991	136466	133000
ENSMUSG00000026159.13	Agfg1	29936	42020	39677	30104	91061	23032	42367	34959	42637	62973	66528
ENSMUSG00000026219.14	Trip12	2121	4216	4809	2486	8548	1772	4965	3825	4211	8211	10105
ENSMUSG00000070034.13	Sp110	624	1367	2889	2132	845	931	0	955	826	0	1606
ENSMUSG00000026222.16	Sp100	20189	34397	20552	24949	32469	40830	40596	15313	11366	22660	18214
ENSMUSG00000036707.16	Cab39	87032	128073	124553	85318	307166	79853	192593	97601	144120	221473	240841
ENSMUSG00000026223.15	Itm2c	16870	22655	23038	12991	51924	12032	31319	20283	27799	42366	54711
ENSMUSG00000026229.17	Psmd1	34938	51652	40271	29410	94528	24448	60090	37723	45904	80123	80826
ENSMUSG00000026234.12	Ncl	67857	88558	81396	62261	85829	29284	50251	82474	76238	68200	79180
ENSMUSG00000026238.14	Ptma	161323	305229	214884	222332	385214	97247	244473	234328	227792	265254	308930
ENSMUSG00000026239.14	Pde6d	19843	26336	22861	16075	58728	10996	51942	17249	20530	53381	53935
ENSMUSG00000026240.12	Cops7b	5379	8237	6305	4083	13334	3410	8569	5343	6827	11818	13297
ENSMUSG00000053333.15	Dis3l2	11928	16046	14795	12547	30090	7677	24982	14432	15026	27894	28107
ENSMUSG00000026254.17	Eif4e2	315	2634	1299	651	4443	545	3015	629	2223	3746	4688
ENSMUSG00000026255.15	Efhd1	7387	8479	8212	5786	26685	7262	15396	4444	6107	14895	14661
ENSMUSG00000048000.15	Gigyf2	0	252	650	376	1075	306	364	0	4	197	399
ENSMUSG00000026259.14	Ngef	54274	73108	55276	36182	134167	31297	87336	53625	87344	128735	127412
ENSMUSG00000026288.14	Inpp5d	25778	26909	35491	26457	20125	10559	17191	20473	19846	21292	31525
ENSMUSG00000026289.15	Atg16l1	8298	13386	12264	8835	23797	5290	17663	8816	14020	19882	24537
ENSMUSG00000055013.16	Agap1	25983	39591	31164	22932	109874	17210	57902	28312	38545	99549	84527
ENSMUSG00000034432.11	Cops8	33138	58386	39684	29580	123745	21094	70818	40822	49964	86179	96683
ENSMUSG00000026305.15	Lrrfip1	24417	29093	28734	23288	28919	14167	19479	21442	24513	32120	37856
ENSMUSG00000034343.14	Ube2f	5977	11878	4632	8055	21091	2875	14822	3534	12475	17928	17279
ENSMUSG00000026307.12	Scly	1027	2816	2405	1715	5021	1061	2483	1449	1980	3227	4552
ENSMUSG00000026311.16	Asb1	0	457	0	336	2322	0	570	120	0	0	312
ENSMUSG00000026313.16	Hdac4	2376	3501	3400	2307	6161	2068	4188	2751	3387	4385	5271
ENSMUSG00000026260.12	Ndufa10	281621	410889	350599	248516	841365	263140	589351	316649	483018	704557	676787
ENSMUSG00000073616.10	Cops9	1101	2305	2482	2108	5783	1826	4217	2763	2482	4559	5636
ENSMUSG00000034220.7	Gpc1	2303	4314	3271	1422	7751	2281	5490	3010	4573	6158	2788
ENSMUSG00000047067.7	Dusp28	640	834	898	80	1404	470	830	711	921	2022	1217
ENSMUSG00000014602.15	Kif1a	42347	70981	55614	35748	157651	29639	100895	59327	89537	130511	136175
ENSMUSG00000026275.13	Ppp1r7	148835	219873	189137	146857	434620	107292	286816	175295	231196	352711	379919
ENSMUSG00000034088.15	Hdlbp	20319	26870	25060	24446	47248	12015	28377	20702	25900	43992	49310
ENSMUSG00000026277.14	Stk25	3046	5981	2610	5272	10588	2158	9029	4215	5406	14411	19388
ENSMUSG00000026280.17	Atg4b	7087	11007	9791	7014	31242	4687	17834	8393	12362	25498	24726
ENSMUSG00000026281.15	Dtymk	15208	21146	19956	15799	40264	13293	33748	22560	26700	37647	40480
ENSMUSG00000034000.15	Neu4	1995	673	2696	2372	4433	2372	3930	2725	1186	3981	3704
ENSMUSG00000040648.14	Ppip5k2	2846	3850	3045	1500	7165	1621	5885	3900	3020	5457	6803
ENSMUSG00000026335.16	Pam	20458	24953	23597	18854	77052	13208	39551	22961	38039	51967	54661
ENSMUSG00000026319.13	Relch	21433	33338	26681	16208	84029	11736	45906	28417	40560	68623	68122
ENSMUSG00000044340.7	Phlpp1	3014	4144	3361	2607	11622	2612	7798	2875	2746	8160	6947
ENSMUSG00000009905.5	Kdsr	18755	29944	21420	17877	73588	15018	45901	21805	23405	36701	48344
ENSMUSG00000009907.17	Vps4b	11762	20185	16557	12932	21224	9691	16657	11338	16816	25139	27622
ENSMUSG00000026315.13	Serpinb8	0	1061	1189	434	5130	234	2846	2043	1822	1537	3543
ENSMUSG00000070695.4	Cntnap5a	298	0	356	174	831	0	0	66	180	275	653
ENSMUSG00000026374.14	Tsn	50255	68183	58730	45616	122689	35494	78240	48909	60535	80532	105008
ENSMUSG00000064302.13	Clasp1	14662	21034	17939	9654	42356	7455	29428	15735	22288	37788	40669
ENSMUSG00000004451.14	Ralb	61237	68843	66547	51856	105660	44304	81024	50893	50953	102170	82114
ENSMUSG00000026384.13	Ptpn4	2875	1618	2954	3609	7907	2442	4035	2708	4243	6155	5097
ENSMUSG00000036975.5	Tmem177	7375	14063	8296	6610	8894	6147	16473	11231	14497	7960	10222
ENSMUSG00000026385.16	Dbi	475893	572310	484639	274127	2842740	402523	1401670	488788	329871	1323440	1310970
ENSMUSG00000026339.18	Ccdc93	14838	22397	19041	15504	26364	10692	21675	17074	21150	26241	32521
ENSMUSG00000036815.17	Dpp10	93511	138212	106779	78114	245150	53988	164753	122020	162316	222430	229687
ENSMUSG00000026341.16	Actr3	231896	308793	260382	206764	527973	150977	327124	245620	294512	407086	490464
ENSMUSG00000026347.13	Tmem163	23917	62959	53474	33735	142541	35485	101435	50634	70072	111041	118011
ENSMUSG00000036104.12	Rab3gap1	23582	32864	28693	20523	72735	16299	45595	26328	37235	53567	58790
ENSMUSG00000026353.9	Ubxn4	4148	5063	4747	3259	9267	2230	6551	3294	4545	8466	9263
ENSMUSG00000026409.14	Pfkfb2	11760	14177	14182	6863	30291	4697	18934	9757	16600	24052	29150
ENSMUSG00000046404.5	Yod1	1571	1375	713	308	5216	351	1989	1046	1638	3358	2229
ENSMUSG00000016528.10	Mapkapk2	5784	5224	8913	6076	9607	2537	5881	3628	4346	9207	9210
ENSMUSG00000026430.16	Rassf5	1518	1975	737	1168	2866	635	1308	1739	3270	2788	2032
ENSMUSG00000026425.15	Srgap2	38372	52847	49532	37029	82361	20117	57025	33014	43036	66368	83769
ENSMUSG00000026434.12	Nucks1	1594	1767	2035	1303	2478	815	2242	1917	900	3132	1733
ENSMUSG00000059149.17	Mfsd4a	2053	1486	1742	1274	6109	1062	3928	2685	4336	4489	6377
ENSMUSG00000026437.11	Cdk18	11334	13389	9401	7969	29934	7440	18431	12909	15365	30148	28275
ENSMUSG00000042066.16	Tmcc2	4830	6744	4372	4954	20184	2033	12293	3702	6889	14021	16357
ENSMUSG00000026439.14	Rbbp5	889	1496	856	1016	1574	623	1306	1422	1515	1437	2081
ENSMUSG00000053024.14	Cntn2	57930	75867	65939	45053	192288	78671	131153	53040	51494	160808	159132
ENSMUSG00000026442.14	Nfasc	113703	175237	137807	122073	420619	156501	280479	113578	112400	276161	274848
ENSMUSG00000026447.17	Pik3c2b	947	2104	1436	1805	6290	1158	3212	545	1143	4553	3344
ENSMUSG00000041757.17	Plekha6	1777	3661	4408	1211	5847	2183	4727	901	3544	9159	8682
ENSMUSG00000090553.8	Snrpe	6750	17615	14294	12458	16643	5886	8676	11681	10171	15616	19114
ENSMUSG00000026463.17	Atp2b4	67426	90220	78724	50919	182864	37333	110146	78974	107661	148879	143781
ENSMUSG00000042429.8	Adora1	5096	5109	3957	3629	13447	3193	12711	8917	9444	7724	9223
ENSMUSG00000026458.13	Ppfia4	19018	34455	20262	16263	66813	16892	51046	19561	25659	56098	56678
ENSMUSG00000026456.18	Cyb5r1	67297	101632	82788	54746	210963	42288	136273	82766	120523	189209	188580
ENSMUSG00000042229.9	Rabif	20144	23537	19851	18540	21049	12255	20729	22220	26470	27864	43988
ENSMUSG00000026452.15	Syt2	180519	295524	242340	155215	763303	178800	477787	186566	269813	538906	527586
ENSMUSG00000073557.12	Ppp1r12b	3238	3824	4658	4255	7535	707	4260	3403	3255	7055	6292
ENSMUSG00000026426.10	Arl8a	56600	80547	73050	69987	154568	81404	119549	57980	72534	128559	138922
ENSMUSG00000026424.8	Gpr37l1	49583	83573	55555	49130	142685	30819	66853	35631	56283	87092	164724
ENSMUSG00000041926.15	Rnpep	60281	88120	81814	58010	146479	34464	105690	66502	91343	122006	153773
ENSMUSG00000062580.9	Timm17a	567	2321	532	905	3253	1030	2573	1761	2200	3539	2721
ENSMUSG00000041889.7	Shisa4	20805	40272	47995	32526	84435	39313	73033	39689	57768	86125	49576
ENSMUSG00000041879.13	Ipo9	15779	24357	21374	13828	48797	10609	25462	17092	28372	38444	47911
ENSMUSG00000009418.16	Nav1	3158	3968	3678	3952	9291	1254	6881	4028	4850	10525	9643
ENSMUSG00000026421.14	Csrp1	258662	370118	291206	271741	798749	334986	597126	240867	254093	454362	476540
ENSMUSG00000041801.5	Phlda3	3934	7716	7132	8737	20288	4483	18718	5701	6669	14996	19975
ENSMUSG00000026411.17	Tmem9	1243	1983	1636	233	1870	658	3254	1003	1663	4820	4662
ENSMUSG00000041642.18	Kif21b	5424	8737	7847	5061	17303	4352	12228	9468	7619	15752	13977
ENSMUSG00000041570.14	Camsap2	6697	10647	9497	6515	20520	4475	13913	7964	12602	15622	18808
ENSMUSG00000026395.16	Ptprc	26086	25463	32768	30486	22339	11311	15351	18786	17162	21865	27741
ENSMUSG00000026393.10	Nek7	17713	21006	19825	16609	23156	7443	21112	13974	15953	22578	28254
ENSMUSG00000052726.16	Kcnt2	4254	2745	3029	0	4603	0	1767	3363	5098	5428	8139
ENSMUSG00000026361.9	Cdc73	0	932	0	196	2090	0	1626	508	1053	1215	1187
ENSMUSG00000018196.18	Glrx2	3123	4396	3290	1415	8740	2352	3000	5392	5019	2854	4472
ENSMUSG00000018189.12	Uchl5	16254	21514	19848	13403	43283	11317	30348	19907	20144	36708	37252
ENSMUSG00000056220.14	Pla2g4a	4826	6176	6071	5535	10052	2402	5762	4349	3094	7028	7334
ENSMUSG00000006010.14	Odr4	6287	7102	6924	5461	13677	3846	10748	4353	6130	11368	11370
ENSMUSG00000006005.18	Tpr	2790	3355	3966	4116	5091	1701	2946	4244	4377	5893	5699
ENSMUSG00000066842.18	Hmcn1	9132	18166	15455	0	37151	4156	25012	0	0	33917	37217
ENSMUSG00000023150.14	Ivns1abp	1204	2746	4359	2319	2445	518	2354	1891	3295	3830	4564
ENSMUSG00000008475.13	Arpc5	169352	204721	182359	182361	218180	91382	176492	150947	151136	216995	250334
ENSMUSG00000026480.12	Ncf2	25292	27197	27128	24925	21252	9465	18105	18682	20564	22898	25954
ENSMUSG00000042751.14	Nmnat2	542	1103	779	245	3050	0	1554	1347	1133	2424	2587
ENSMUSG00000026478.14	Lamc1	6475	10017	6876	7700	9337	2465	6589	3326	2891	7376	7803
ENSMUSG00000042699.11	Dhx9	12641	16984	17957	14213	22824	6836	13491	21601	15600	24494	30034
ENSMUSG00000042684.8	Npl	36110	36492	46315	36885	31613	11349	26344	24468	25859	31186	37245
ENSMUSG00000042671.12	Rgs8	1439	1414	586	0	5214	0	1247	303	523	4248	2257
ENSMUSG00000026473.16	Glul	1010010	1497370	1122720	1030410	3477720	1252830	2579180	1009930	881421	2188060	2299470
ENSMUSG00000004110.17	Cacna1e	7031	7530	6855	4478	14666	3175	10574	8194	12553	17124	19860
ENSMUSG00000026470.14	Stx6	23818	31845	25255	17585	71870	14559	48500	22490	31626	59272	63652
ENSMUSG00000026469.14	Xpr1	2041	1800	3146	1503	6246	0	4265	3632	3632	4110	4253
ENSMUSG00000033701.13	Acbd6	19152	31209	19822	16861	56981	9770	30140	19837	34005	45080	53005
ENSMUSG00000026466.16	Tor1aip1	10589	12680	10183	9659	14590	3415	12186	10137	8338	12867	16400
ENSMUSG00000050565.16	Tor1aip2	5020	5175	2236	2724	2880	755	4014	1369	2972	1953	2634
ENSMUSG00000026600.12	Soat1	1296	2864	2066	2084	3290	517	1474	1263	1181	3542	3659
ENSMUSG00000026596.13	Abl2	4390	5644	4164	3784	10584	1762	9208	4106	8180	12215	10999
ENSMUSG00000060519.11	Tor3a	2848	3043	3057	2167	2548	1719	3247	2191	2423	3891	5356
ENSMUSG00000033557.17	Fam20b	842	1115	1393	1394	4882	1069	1110	1751	1854	3555	3138
ENSMUSG00000026594.14	Ralgps2	238	1142	982	413	1424	697	1979	1048	1290	1513	1465
ENSMUSG00000070565.11	Rasal2	6503	10628	8073	5664	19113	2373	13778	6799	10648	18605	20208
ENSMUSG00000033488.11	Cryzl2	98867	139733	142112	103779	204313	58283	131480	77183	65220	184478	285698
ENSMUSG00000026587.15	Astn1	7065	8503	7858	4955	25420	4843	12189	9893	15267	20070	18414
ENSMUSG00000015829.13	Tnr	24020	41109	34613	17632	38810	17638	35346	24651	31363	81124	112189
ENSMUSG00000058267.13	Mrps14	1307	1355	2529	1257	2028	831	3846	2298	1974	4406	2597
ENSMUSG00000014226.10	Cacybp	44786	54423	54775	38490	103718	20978	69081	46640	57268	91977	84978
ENSMUSG00000026721.16	Rabgap1l	5450	7537	7003	4338	18161	3546	12004	5139	8392	14537	13072
ENSMUSG00000026715.12	Serpinc1	1119	3382	1124	795	0	0	0	2369	1499	0	0
ENSMUSG00000026709.10	Dars2	9825	15596	13637	9980	30236	8194	24813	10828	17700	28768	29792
ENSMUSG00000026701.15	Prdx6	292328	454538	370703	265178	872887	215802	532275	255564	303429	724377	861124
ENSMUSG00000040265.16	Dnm3	1061310	1619960	1356290	896861	3798430	798396	2350180	1296300	1885480	2933170	3003870
ENSMUSG00000026696.15	Vamp4	741	3701	1746	1217	4801	1061	1265	1345	1152	1825	4315
ENSMUSG00000040225.15	Prrc2c	5039	5887	3645	4660	6906	1833	5942	3379	5259	6898	8128
ENSMUSG00000040181.14	Fmo1	3807	3423	2779	2565	4432	915	3683	2590	1650	6323	5881
ENSMUSG00000040170.13	Fmo2	3461	6068	5328	5138	8081	2330	4514	2863	2028	7185	5738
ENSMUSG00000026585.13	Kifap3	9718	14676	7461	6635	26405	4261	16726	10980	14766	27919	26430
ENSMUSG00000026584.14	Scyl3	437	417	645	390	793	244	543	747	633	949	988
ENSMUSG00000026575.15	Nme7	1663	2652	609	1742	2655	2338	2146	2585	2728	3619	2983
ENSMUSG00000026576.12	Atp1b1	2979450	3711280	3207240	2710610	7690380	3062370	5239110	3098180	4116680	5500290	4600200
ENSMUSG00000040848.11	Sft2d2	27766	32183	32418	24381	70909	30328	39290	26749	14564	46037	39279
ENSMUSG00000040843.10	Tiprl	37686	50161	45228	29110	121603	26531	65431	42932	58573	92013	107152
ENSMUSG00000026568.6	Mpc2	229620	327978	320648	206267	861249	223399	528009	268097	364591	663545	620395
ENSMUSG00000040723.14	Rcsd1	11319	13969	12405	11727	9155	7117	7819	9056	8358	9919	12141
ENSMUSG00000040713.12	Creg1	9939	16097	11050	10524	13597	5457	12330	11735	9639	21963	20434
ENSMUSG00000052428.10	Tmco1	9330	11855	13552	8559	33216	3320	24160	8486	16240	36160	24170
ENSMUSG00000026687.14	Aldh9a1	90428	120791	103688	87146	196276	66973	149957	87850	94483	160203	171713
ENSMUSG00000026688.5	Mgst3	168853	233240	219075	157360	577966	110396	362667	261817	306884	510536	509981
ENSMUSG00000026675.12	Hsd17b7	2638	3229	3293	2371	7304	1339	5277	2578	3366	5350	5222
ENSMUSG00000026670.15	Uap1	4183	7362	6613	4497	13524	3694	10410	4436	9371	12797	14733
ENSMUSG00000026659.13	Dusp12	1509	1286	2064	0	3597	0	4969	708	1752	2324	3256
ENSMUSG00000059498.13	Fcgr3	2650	4901	8138	4434	2203	2382	3216	3734	2597	6490	11474
ENSMUSG00000058076.12	Sdhc	117875	151109	138709	96078	441550	88133	235544	138300	202625	276239	304349
ENSMUSG00000056569.11	Mpz	5208	12684	10023	0	0	23602	21402	6946	6962	7253	7530
ENSMUSG00000038370.6	Pcp4l1	27407	52845	23760	48684	137519	11501	45566	36240	29006	68231	45741
ENSMUSG00000005674.9	Tomm40l	22188	35710	29166	21980	80186	13425	56993	36774	46038	68864	76689
ENSMUSG00000058715.11	Fcer1g	79280	101019	117440	81900	25067	30791	47737	67858	63226	60491	76299
ENSMUSG00000013593.12	Ndufs2	213931	291613	260126	194940	599021	185281	398561	253731	326376	480622	534497
ENSMUSG00000062729.11	Ppox	18370	22600	23671	15343	61327	16192	36696	23366	24726	41529	55679
ENSMUSG00000062963.10	Ufc1	27402	44398	34436	28928	102336	17988	57770	29560	38779	80703	66328
ENSMUSG00000013997.10	Nit1	26043	42385	27365	26105	69970	17938	39361	28620	48288	55120	67643
ENSMUSG00000006412.10	Pfdn2	46930	73638	52506	58447	72023	38171	86434	59263	60369	101369	100500
ENSMUSG00000006411.12	Nectin4	107971	265004	124305	177818	1198330	168001	568349	150883	155215	514090	591528
ENSMUSG00000048865.16	Arhgap30	2536	4011	3889	3502	2964	1620	2922	3344	2141	3860	4154
ENSMUSG00000038235.4	F11r	65555	58066	79922	54093	20550	36284	9740	41514	25054	15822	29140
ENSMUSG00000015355.13	Cd48	3563	2503	4017	4310	0	0	2455	936	1399	3511	3124
ENSMUSG00000038147.13	Cd84	4878	3770	3324	4972	0	2460	3305	2624	0	5669	5329
ENSMUSG00000003458.12	Ncstn	20713	30866	21062	17689	46530	12377	35052	15861	19840	44110	48796
ENSMUSG00000026553.17	Copa	27434	38071	38234	25782	55228	15090	39522	24730	30287	47664	53354
ENSMUSG00000003464.13	Pex19	2800	5872	3233	3119	10567	3614	4975	3484	4951	8009	10154
ENSMUSG00000026554.15	Dcaf8	3740	5567	6027	3260	11691	2140	7252	3803	3945	6893	8550
ENSMUSG00000038034.15	Igsf8	376067	571598	485151	305484	914919	356267	723834	464653	549897	934000	1139750
ENSMUSG00000007097.14	Atp1a2	396202	547875	469908	323390	924942	250746	554571	344741	314571	803485	1075710
ENSMUSG00000038026.12	Kcnj9	384	1294	328	0	621	0	539	327	2989	2076	1185
ENSMUSG00000044708.5	Kcnj10	8757	16028	12257	6701	45918	9076	22932	11056	9790	32536	46895
ENSMUSG00000026547.15	Tagln2	63189	103767	86748	77513	69840	35488	64069	46930	42155	85102	99540
ENSMUSG00000026544.6	Dusp23	2161	2791	3718	1670	11526	2016	4673	3131	3879	4564	10134
ENSMUSG00000005338.13	Cadm3	190991	365855	258514	178730	803921	161655	517088	259385	297999	685786	684337
ENSMUSG00000073489.6	Ifi204	3234	3202	4099	2630	4187	3033	4994	3386	5155	1991	3832
ENSMUSG00000028354.13	Fmn2	8843	11118	8601	6920	28944	5281	14597	11319	15252	22265	23468
ENSMUSG00000026527.13	Rgs7	47377	73299	64280	36375	161505	26123	95138	64602	94964	134487	157550
ENSMUSG00000057335.11	Cep170	22337	31673	28520	19690	65302	15832	43877	24498	32412	49818	54464
ENSMUSG00000019699.16	Akt3	8299	13625	16313	9753	32277	7083	18980	12895	18887	27584	30377
ENSMUSG00000026500.6	Cox20	8928	12491	11704	11429	30071	7210	17233	10773	15113	23278	20984
ENSMUSG00000039630.10	Hnrnpu	60421	71047	73793	59658	72650	32788	42438	81403	86803	82090	91505
ENSMUSG00000038949.8	Cnst	1928	2590	2680	1847	7894	1129	2392	3651	2605	4907	7100
ENSMUSG00000038936.13	Sccpdh	103047	131257	123225	101559	263120	95104	191134	117364	161225	213663	229590
ENSMUSG00000026490.18	Cdc42bpa	10567	14591	11058	9768	35293	9223	23232	11411	13944	33867	31518
ENSMUSG00000026489.13	Coq8a	5552	9204	6577	4528	19018	5492	13269	8325	9515	12141	14400
ENSMUSG00000038855.10	Itpkb	1386	2415	2603	1619	3609	686	3230	0	1793	3278	3464
ENSMUSG00000053963.7	Stum	15511	22473	20140	15250	33819	9994	21099	24157	31216	40721	40053
ENSMUSG00000026496.11	Parp1	7815	10099	11191	6045	12093	3038	8005	8725	9657	10520	12087
ENSMUSG00000026499.5	Acbd3	7055	8932	6564	5525	13663	4016	9730	6317	9164	10481	10183
ENSMUSG00000026520.8	Pycr2	32805	38874	33238	29030	86262	22796	61461	32374	44870	74484	69605
ENSMUSG00000026519.16	Tmem63a	3973	7409	6155	6485	14746	4603	11623	4128	3065	11582	11561
ENSMUSG00000038776.13	Ephx1	63318	87462	72958	64018	153477	38378	97455	51546	51854	99095	115022
ENSMUSG00000038733.14	Wdr26	7309	14829	11041	7280	27900	5443	12741	12232	14052	25409	22907
ENSMUSG00000026514.14	Cnih3	1047	736	1364	964	0	0	1047	1303	2800	1499	1953
ENSMUSG00000004880.11	Lbr	14803	14465	17235	14572	18892	5438	14500	16025	16570	18041	21663
ENSMUSG00000022995.16	Enah	12678	21708	15702	16177	25222	9008	26922	14884	18692	29357	30695
ENSMUSG00000026511.7	Srp9	5548	9490	13083	5694	9288	5340	10924	7363	8013	7299	12560
ENSMUSG00000038633.5	Degs1	3834	3879	4072	3584	10635	2714	8003	2859	5374	6642	9054
ENSMUSG00000026509.15	Capn2	32704	55727	45822	30269	103169	28405	77198	36136	48314	88053	103225
ENSMUSG00000046836.13	Brox	26662	34813	25853	15270	47190	16633	36507	25702	37231	42156	55382
ENSMUSG00000042901.10	Aida	7810	11463	9330	7799	18098	4098	13259	8808	11698	22548	16606
ENSMUSG00000056050.13	Mia3	4314	5429	7530	3382	9688	1581	3984	3597	3846	7303	8179
ENSMUSG00000073481.9	Mtarc2	95411	132529	108643	84573	186186	51665	127800	86616	101458	166164	217268
ENSMUSG00000026620.11	Mark1	9112	15187	11917	7254	33530	6502	20489	12649	20882	29441	30440
ENSMUSG00000039318.12	Rab3gap2	33022	47010	41127	28626	102162	23396	64076	39663	54213	75602	85604
ENSMUSG00000026618.11	Iars2	74646	121182	90379	62934	297736	60876	179202	86034	130939	192579	205218
ENSMUSG00000026617.16	Bpnt1	104665	171683	120655	113808	351332	119846	226377	127665	144742	238346	294760
ENSMUSG00000039246.8	Lyplal1	12540	15927	17135	8385	44921	9322	29652	13221	10754	29803	35087
ENSMUSG00000026608.13	Kctd3	0	2047	0	0	4605	4344	982	1590	3332	3511	6257
ENSMUSG00000089872.10	Rps6kc1	5420	6177	7029	4543	15183	3080	7841	4153	7615	13245	14731
ENSMUSG00000026634.16	Angel2	2936	2918	5198	1921	17462	1727	8074	4922	5797	11681	12315
ENSMUSG00000037499.9	Nenf	5516	7762	5534	4837	12630	3575	6330	5315	6009	10146	12117
ENSMUSG00000026627.7	Pacc1	2195	3251	5842	2222	1814	1118	1710	3373	2342	3556	5074
ENSMUSG00000026626.11	Ppp2r5a	17687	27026	19687	15192	60267	10194	37058	21493	31662	41407	49219
ENSMUSG00000026623.16	Lpgat1	9632	14522	12158	6555	29564	6226	19460	10584	17923	26809	26381
ENSMUSG00000037434.7	Slc30a1	14414	21968	17807	12979	46301	9495	31498	16344	20790	34792	41703
ENSMUSG00000058248.12	Kcnh1	1753	6560	3685	1619	13957	2257	4938	3547	4808	10930	11501
ENSMUSG00000016194.14	Hsd11b1	5772	10110	6143	3224	15032	3584	6735	4355	4776	12154	19186
ENSMUSG00000026640.12	Plxna2	4900	11160	5821	4878	8502	1926	11746	8885	10858	10150	12878
ENSMUSG00000016494.9	Cd34	20876	21171	21365	15666	22636	10837	16061	15415	15326	16355	25124
ENSMUSG00000016481.15	Cr1l	32626	50720	35356	30592	46447	21073	41197	25975	28325	52336	53480
ENSMUSG00000050530.14	Fam171a1	1290	3271	1571	1857	4822	1138	3840	1603	2127	5539	4719
ENSMUSG00000026643.16	Nmt2	9250	14031	11772	7296	28554	5401	17114	12202	17869	24250	24814
ENSMUSG00000109865.1	Hspa14	1507	2115	1886	694	3524	988	3197	543	2285	4214	3677
ENSMUSG00000026655.15	Fam107b	2399	1535	2248	818	5638	917	3309	2490	1568	4479	4494
ENSMUSG00000026657.17	Frmd4a	4742	6203	4573	4554	7645	2840	5608	4175	5401	8466	8838
ENSMUSG00000026662.13	Sephs1	4370	8706	4850	4052	9113	2818	7061	4654	4703	9619	12116
ENSMUSG00000039145.16	Camk1d	15883	28858	21709	15456	47025	9791	29058	22914	26692	44094	48665
ENSMUSG00000039128.13	Cdc123	1133	1165	0	908	0	871	1541	0	1332	1472	0
ENSMUSG00000025817.12	Nudt5	17393	23058	21907	18081	25510	10764	27736	16904	21667	23749	31290
ENSMUSG00000025816.15	Sec61a2	436	793	194	198	1488	338	515	484	648	495	1951
ENSMUSG00000043241.14	Upf2	29388	50134	41270	29300	104843	17872	59166	34923	51937	89884	104135
ENSMUSG00000039063.5	Echdc3	7924	11644	5405	3876	22366	1883	11545	5125	8689	15805	15767
ENSMUSG00000002107.18	Celf2	17672	19169	17446	13726	19852	6836	12721	18996	20476	23951	28342
ENSMUSG00000026767.12	Mindy3	1160	3042	706	1559	2872	646	1866	1501	861	1449	2043
ENSMUSG00000026730.12	Pter	4476	6530	7317	4899	17137	5607	11174	5154	4887	7991	10979
ENSMUSG00000026727.10	Rsu1	32196	71510	51642	43887	49407	22897	52213	28932	38158	57438	71517
ENSMUSG00000026726.10	Cubn	7889	10258	829	0	0	6505	0	0	0	0	0
ENSMUSG00000026728.9	Vim	69763	127040	88944	97245	111574	49065	96087	61344	38089	130446	182408
ENSMUSG00000026718.17	Stam	28596	46292	38877	22298	96128	18804	54722	30656	43925	83815	90039
ENSMUSG00000026712.3	Mrc1	8018	12261	12062	11701	10234	4120	9271	7967	8239	9400	10935
ENSMUSG00000057914.15	Cacnb2	585	1977	1276	790	2857	384	2228	970	1130	2570	3303
ENSMUSG00000026748.13	Plxdc2	7768	9732	10494	12546	24522	7807	13305	10523	8037	12355	8887
ENSMUSG00000051154.11	Commd3	13758	23939	19044	14945	31702	11308	28274	11646	19014	31990	27832
ENSMUSG00000026737.12	Pip4k2a	139941	209548	169440	146738	310575	142498	259493	147502	170103	254712	289792
ENSMUSG00000023094.14	Msrb2	22099	23214	15710	19446	47184	16678	37629	20160	26427	42446	40676
ENSMUSG00000036591.16	Arhgap21	13673	20896	16352	11790	43631	10898	31516	18402	23558	39180	39692
ENSMUSG00000048550.17	Thnsl1	20485	29804	25168	19819	87503	17552	51612	27559	33997	58767	62427
ENSMUSG00000045967.11	Gpr158	59529	89090	73935	50045	181795	35849	108252	70214	115958	160165	154429
ENSMUSG00000026787.3	Gad2	185679	263820	234867	140155	612428	112797	375530	241966	378859	487121	491857
ENSMUSG00000026786.14	Apbb1ip	32700	33707	42694	32774	22175	11907	20631	21072	23319	23420	28466
ENSMUSG00000058835.14	Abi1	99301	153917	133029	90470	280318	57584	198604	127675	164593	251449	233946
ENSMUSG00000026781.17	Acbd5	1818	5338	3573	1467	11792	1794	5550	5001	2958	7787	8065
ENSMUSG00000026775.9	Yme1l1	24639	31735	28808	23209	70256	19774	61546	32991	39881	43969	42801
ENSMUSG00000026986.14	Hnmt	18761	21448	23566	16687	16724	8877	18612	21793	26677	23484	27236
ENSMUSG00000004113.18	Cacna1b	5593	9591	8549	5459	24488	3651	13223	9873	13664	17742	20208
ENSMUSG00000026975.10	Dph7	912	1699	1611	1556	4074	391	3612	1106	1728	2086	4865
ENSMUSG00000036850.4	Mrpl41	5320	8437	6728	4554	13146	3380	7996	6648	7029	11815	13165
ENSMUSG00000006476.19	Nsmf	8480	10504	11582	6898	33655	3152	16469	9769	14833	27115	25730
ENSMUSG00000013465.19	Nelfb	1336	1472	1772	1237	1619	383	2552	1064	1605	2488	2244
ENSMUSG00000036752.4	Tubb4b	285980	362025	258892	268271	316419	194303	373449	271095	379078	372168	447556
ENSMUSG00000048707.9	Tprn	1512	1746	703	1543	6782	1178	2946	1140	2049	4232	4359
ENSMUSG00000026965.12	Anapc2	4164	7939	7642	4243	17369	2758	8921	7272	7311	14158	15684
ENSMUSG00000026959.13	Grin1	10079	9302	11242	7138	18136	4389	11058	15485	22575	20219	20655
ENSMUSG00000026958.13	Dpp7	27747	45152	29913	22732	61506	16158	50609	34003	31421	58353	75734
ENSMUSG00000026956.15	Uap1l1	29595	45247	37272	26024	48617	16794	40640	26612	32122	47511	53441
ENSMUSG00000015085.8	Entpd2	6187	11299	9808	9531	16584	3557	12777	5332	5801	14843	24379
ENSMUSG00000015094.16	Npdc1	1888	2032	1411	1294	7717	703	3221	1645	1792	4719	5710
ENSMUSG00000026944.18	Abca2	2502	3762	3710	1888	10297	1602	5192	2781	2362	6433	6347
ENSMUSG00000015090.13	Ptgds	35900	46873	61962	44658	69951	45028	68414	39011	42870	64823	72786
ENSMUSG00000015095.12	Fbxw5	689	109	816	803	3233	464	335	0	2311	735	1026
ENSMUSG00000015092.9	Edf1	9660	17978	13783	13697	16676	11696	17220	13668	12549	18034	19165
ENSMUSG00000036504.6	Phpt1	38600	54540	44802	34008	114044	28284	63832	35385	51655	77330	84918
ENSMUSG00000029419.8	Ajm1	4698	7135	4878	4083	19505	3284	13342	6088	8222	20175	19618
ENSMUSG00000015087.14	Rabl6	53271	67711	52066	42296	128831	28279	94989	47340	71709	126427	130533
ENSMUSG00000058740.14	Kcnt1	3712	6156	4250	2430	10147	2615	6886	3119	6109	9183	8665
ENSMUSG00000026933.17	Camsap1	6055	11256	8950	7287	24916	4576	14855	8277	13082	21039	19524
ENSMUSG00000036352.16	Ubac1	3560	4353	3691	3539	13568	3240	6256	4281	7817	10643	10591
ENSMUSG00000026930.15	Gpsm1	7994	14253	11080	7847	44748	7625	24800	11559	17134	30667	33397
ENSMUSG00000026928.14	Card9	5783	8159	10033	6665	10145	1549	6403	5454	6278	7857	14078
ENSMUSG00000026926.14	Pmpca	28709	39255	32332	21618	83182	22248	56334	35542	43472	70438	65500
ENSMUSG00000026925.16	Inpp5e	1861	2727	2807	2127	3043	0	4119	2173	2273	6385	4280
ENSMUSG00000026924.17	Sec16a	1902	2436	2677	2692	2186	947	2464	2147	1815	3367	3456
ENSMUSG00000036186.5	Dipk1b	571	2620	1498	1480	2628	798	2079	2573	1815	3639	2062
ENSMUSG00000062647.16	Rpl7a	39750	50387	52905	41906	57977	24485	46920	40832	38722	54446	66370
ENSMUSG00000015790.16	Surf1	8628	17940	14593	7031	50356	7962	20816	12211	23455	33638	26440
ENSMUSG00000014867.9	Surf4	21873	29814	31112	18803	44651	12524	30853	28878	37070	43586	55831
ENSMUSG00000000889.8	Dbh	1904	2341	2660	554	4559	698	1408	1041	3998	4257	4660
ENSMUSG00000009614.16	Sardh	2814	4756	4587	4175	7439	1497	5524	968	1703	8465	8760
ENSMUSG00000009621.18	Vav2	316	309	1125	284	1137	358	723	725	670	918	1106
ENSMUSG00000026833.18	Olfm1	9141	12441	10140	5322	20595	7109	15740	7711	10965	16068	18899
ENSMUSG00000035772.11	Mrps2	6675	10330	9215	4579	20580	4165	14917	8519	9136	17240	19161
ENSMUSG00000026812.16	Tsc1	7893	14142	11260	7608	34524	6473	22640	9758	16772	28663	28118
ENSMUSG00000035513.19	Ntng2	2390	3731	1277	1395	2717	858	2890	4748	5922	3995	5610
ENSMUSG00000059316.2	Slc27a4	32657	47004	38906	22829	95789	23844	69674	38192	55990	85342	90148
ENSMUSG00000069020.9	Urm1	4107	6989	7428	4467	13436	2669	9664	5696	7173	10239	11445
ENSMUSG00000057738.14	Sptan1	461108	691113	519182	404105	1274450	363396	874908	512109	638856	1116500	1171040
ENSMUSG00000054766.13	Set	29215	38036	34097	19146	31078	13155	22917	27800	32258	28965	30224
ENSMUSG00000039686.14	Zer1	5012	8878	7227	4963	19103	3181	12978	6812	9724	17503	17230
ENSMUSG00000039678.12	Tbc1d13	7901	12623	13043	8737	22355	4548	13247	9512	10363	17798	24020
ENSMUSG00000015337.5	Endog	10612	20627	14016	9480	49647	6049	28382	15462	13216	35659	37324
ENSMUSG00000039648.14	Kyat1	8073	12040	7975	6543	28221	4285	19682	8881	8751	19266	22281
ENSMUSG00000007476.18	Lrrc8a	16524	24334	22780	14524	59114	9434	34297	18009	25759	45943	56858
ENSMUSG00000079484.12	Phyhd1	30975	36335	42314	38101	34584	7857	22874	27504	24016	32538	37283
ENSMUSG00000075419.4	Dolk	1000	1570	999	439	1845	257	1910	854	1585	2350	3962
ENSMUSG00000026860.16	Sh3glb2	154694	229571	186572	138165	497606	110747	301890	180631	233451	355380	363290
ENSMUSG00000026858.18	Miga2	4635	5026	5070	3011	13891	2997	10227	3702	5544	12119	12504
ENSMUSG00000026856.14	Dolpp1	1348	2249	1137	605	4802	288	1652	1273	1286	1606	2904
ENSMUSG00000026853.15	Crat	28058	40737	36639	24480	83339	19734	54616	26724	36302	60045	65584
ENSMUSG00000039515.11	Ptpa	152168	238692	187225	143717	493898	97704	294049	178589	241236	388632	419729
ENSMUSG00000026857.9	Ntmt1	3303	7249	5397	4389	15464	3410	6532	4585	7636	11836	14819
ENSMUSG00000039483.10	Asb6	42582	23148	0	31859	25140	0	0	0	55084	0	54628
ENSMUSG00000026848.14	Tor1b	4636	7047	7884	5064	12542	2479	9055	6176	5302	11282	13212
ENSMUSG00000026849.18	Tor1a	2097	3502	2507	1225	6900	1298	5430	1723	3889	6630	6947
ENSMUSG00000026854.16	Usp20	333	1304	1525	1036	3535	0	1656	1333	2079	1338	3453
ENSMUSG00000075415.13	Fnbp1	48860	70920	58831	48975	160539	48310	116817	45112	52171	116866	108511
ENSMUSG00000062661.6	Ncs1	27570	46404	33198	22669	51230	14595	52308	37903	38191	73024	72241
ENSMUSG00000076441.9	Ass1	92198	116852	96504	80740	227717	61229	145402	115140	151858	191490	201182
ENSMUSG00000039356.15	Exosc2	793	1316	1198	254	2027	69	665	857	1393	1825	1303
ENSMUSG00000026842.16	Abl1	748	816	2243	1819	3135	1745	2780	1306	868	1718	3179
ENSMUSG00000001864.13	Aif1l	5513	8008	5112	5856	20841	8762	12891	5980	7429	16616	12229
ENSMUSG00000002550.16	Uck1	3637	5500	5025	3837	11876	2729	5228	3705	7180	8418	8689
ENSMUSG00000002546.17	Golga2	224	393	688	603	486	297	0	391	85	655	853
ENSMUSG00000026825.17	Dnm1	1285880	1970160	1585780	1157800	3904970	902842	2438400	1637260	2304440	3296480	3304080
ENSMUSG00000026822.14	Lcn2	2146	755	2918	1120	3223	969	1608	1927	3557	3139	2521
ENSMUSG00000026820.5	Ptges2	24156	39276	33295	22528	101974	18860	54402	31360	41181	70567	81087
ENSMUSG00000026819.15	Slc25a25	33234	53629	42726	26820	135627	34627	78391	42854	59801	98563	100486
ENSMUSG00000026817.14	Ak1	310369	525765	441485	302871	972686	227596	681759	449635	539651	913685	1035800
ENSMUSG00000059013.12	Sh2d3c	1674	2871	2135	1665	2858	685	2811	1542	2493	5619	2827
ENSMUSG00000009563.16	Tor2a	1259	1946	1054	686	4168	1550	3069	1690	2272	3652	3739
ENSMUSG00000053746.8	Ptrh1	1646	1846	1345	582	3705	1154	2205	1033	1569	3065	2942
ENSMUSG00000026797.16	Stxbp1	2971120	4446240	3778200	2802310	8407710	2347090	5455770	3485440	4737970	6894520	7434800
ENSMUSG00000026792.16	Lrsam1	4280	5251	4052	3706	9321	2482	8129	5446	5558	9402	9691
ENSMUSG00000038900.17	Rpl12	64186	83896	80588	73370	86916	43315	62967	55056	58263	76847	95689
ENSMUSG00000038860.15	Garnl3	3159	3516	2649	2706	9829	1516	5722	3181	4363	8660	10114
ENSMUSG00000038831.16	Ralgps1	0	310	563	199	1134	0	1088	130	559	1130	1125
ENSMUSG00000038740.9	Mvb12b	7888	8983	7560	7537	20953	3928	11356	6090	8090	14982	17494
ENSMUSG00000038696.14	Mapkap1	1183	2711	1045	496	5116	979	2918	1081	2155	5974	3973
ENSMUSG00000026867.18	Gapvd1	31373	47275	40158	30719	95881	23475	62633	34960	44070	79266	87751
ENSMUSG00000026864.13	Hspa5	154514	205157	203857	154885	279039	112950	210394	151729	170456	252483	262993
ENSMUSG00000070953.13	Rabepk	3811	3654	5256	2996	6985	2572	5219	3810	5330	5676	9984
ENSMUSG00000026869.12	Psmd5	34898	53901	39405	31776	105517	20937	64268	40078	49802	94304	103755
ENSMUSG00000026878.17	Rab14	290282	406554	356712	288988	730379	209311	551525	321161	396615	622323	637897
ENSMUSG00000026879.14	Gsn	77940	116880	87248	87546	195066	93378	172232	66760	61732	156980	154070
ENSMUSG00000026880.11	Stom	12746	16153	7974	10599	12681	7236	9375	8550	5439	16612	17662
ENSMUSG00000026883.17	Dab2ip	7717	13806	8776	6704	23646	6119	16493	9870	12870	22056	24533
ENSMUSG00000026895.7	Ndufa8	297627	405441	369328	262635	877637	241265	553927	370902	468163	643049	636114
ENSMUSG00000026887.9	Mrrf	13695	25310	14041	12370	65019	12593	40412	16874	20772	44947	56346
ENSMUSG00000047250.13	Ptgs1	105829	114825	121949	92694	116418	37014	72350	92054	101571	102159	132699
ENSMUSG00000009030.14	Pdcl	3007	6004	4852	4243	9529	4286	12409	7151	6634	5876	12287
ENSMUSG00000035437.15	Rabgap1	29881	40013	33851	24796	91593	18822	50103	27541	46576	67533	67328
ENSMUSG00000035392.17	Dennd1a	3892	7637	6540	5321	11940	3498	7574	6532	7968	12593	10618
ENSMUSG00000026750.6	Psmb7	41443	87703	75083	50896	158344	59329	115127	63060	84692	144695	154922
ENSMUSG00000062997.6	Rpl35	37587	46049	36164	27830	70047	24126	46304	37189	40595	38758	54008
ENSMUSG00000026755.14	Arpc5l	155061	222413	169030	151500	287141	112668	265049	190755	254842	323809	447307
ENSMUSG00000035236.17	Scai	52291	82499	65187	45919	167437	35127	118538	66469	105257	139038	146939
ENSMUSG00000026753.5	Ppp6c	26763	42850	32736	21420	66138	20409	44002	27755	36583	48270	61768
ENSMUSG00000049252.17	Lrp1b	0	3400	0	0	0	0	0	1165	1418	0	0
ENSMUSG00000026764.15	Kif5c	81243	131085	93650	69904	288998	55384	181931	102600	151023	221031	225696
ENSMUSG00000026946.9	Nmi	2642	2657	5472	4671	4152	1334	1615	2725	2482	4814	8522
ENSMUSG00000026950.18	Neb	20447	23903	25595	13960	25302	5386	24482	29211	30740	20809	22927
ENSMUSG00000036093.7	Arl5a	11741	17420	12176	10655	18759	14062	21618	13474	14010	23190	23542
ENSMUSG00000017412.15	Cacnb4	20910	41350	26117	20202	96072	16906	50780	29078	42520	73957	84104
ENSMUSG00000055371.17	Stam2	3788	4234	3541	2741	10909	1691	5649	3051	3043	6622	9288
ENSMUSG00000036053.17	Fmnl2	21216	29740	23681	22101	75739	26151	54746	18468	22904	45187	55515
ENSMUSG00000061136.16	Prpf40a	3681	4638	4288	3852	5204	492	2297	2748	3651	7399	5189
ENSMUSG00000026824.11	Kcnj3	2240	4364	3150	2553	7632	1521	4545	5093	6897	7825	8536
ENSMUSG00000026827.12	Gpd2	309240	456406	354742	279602	765748	208131	513929	312655	368046	664402	695963
ENSMUSG00000026830.9	Ermn	241544	393427	326898	282161	987307	350897	649121	232372	222307	589972	632884
ENSMUSG00000026836.15	Acvr1	3570	5076	4016	3018	8737	2210	7139	4238	3256	8515	8677
ENSMUSG00000026991.20	Pkp4	13793	23011	14054	11744	41930	14625	32171	16413	20940	41638	40168
ENSMUSG00000035168.16	Tanc1	3418	5376	3796	2920	13344	3689	7767	3339	4353	8639	8347
ENSMUSG00000026988.15	Wdsub1	878	1181	0	0	1974	0	1699	718	1448	1627	995
ENSMUSG00000026914.15	Psmd14	49375	61952	56836	46075	113988	36244	87275	47739	76232	92788	110453
ENSMUSG00000026904.17	Slc4a10	20006	32657	27220	14275	58414	8341	28270	28016	37723	56671	74197
ENSMUSG00000026893.4	Gca	14530	17876	16687	16617	34346	15361	30992	13303	13724	31511	33720
ENSMUSG00000059742.10	Kcnh7	0	0	275	297	166	270	380	90	208	481	843
ENSMUSG00000026888.14	Grb14	2233	4323	3325	2948	11633	2885	7149	3600	4332	10097	6427
ENSMUSG00000034903.18	Cobll1	9001	11325	7505	11594	19860	5585	11673	5454	6597	15040	13386
ENSMUSG00000057182.15	Scn3a	3515	3922	5047	5254	10649	2668	0	4580	5916	0	0
ENSMUSG00000075318.13	Scn2a	57144	97839	84067	55573	214718	39025	134848	68091	116764	169385	153942
ENSMUSG00000064329.13	Scn1a	12904	27623	17924	11802	45250	10326	32173	16296	31027	44518	56046
ENSMUSG00000027030.15	Stk39	34566	57907	37082	35062	134865	25435	86048	49410	59685	116307	139744
ENSMUSG00000027035.10	Cers6	933	916	432	40	1375	0	510	740	902	1202	1259
ENSMUSG00000063145.10	Bbs5	819	848	1134	416	570	702	629	697	554	1959	1881
ENSMUSG00000027088.10	Phospho2	1659	3755	3163	2988	7747	0	2467	3500	1741	5754	7344
ENSMUSG00000068882.13	Ssb	11205	18310	18609	16454	19565	6491	12672	21355	15528	21202	25934
ENSMUSG00000044308.17	Ubr3	3442	5023	4441	3380	12951	1912	6181	3490	5600	9141	9137
ENSMUSG00000042064.13	Myo3b	8668	6693	19832	15542	28641	6998	17346	7289	11409	16566	33122
ENSMUSG00000070880.10	Gad1	122266	188121	147164	103097	401025	75624	265142	161422	251017	334285	321626
ENSMUSG00000014959.12	Gorasp2	6911	11495	10231	8823	18355	4852	11385	7204	10932	14912	16576
ENSMUSG00000027012.15	Dync1i2	64747	87567	88219	63742	211149	59674	127280	63520	79685	130128	172026
ENSMUSG00000027010.16	Slc25a12	778880	1189050	1017070	722069	2392110	706550	1725830	977777	1363350	2129030	2035380
ENSMUSG00000027111.16	Itga6	28689	41143	35635	30493	33292	11795	28946	17958	14874	25586	38546
ENSMUSG00000006494.11	Pdk1	24034	33217	27002	19727	64912	14450	29850	26077	35189	52922	50947
ENSMUSG00000049044.16	Rapgef4	30582	60335	40311	30588	138750	27907	88829	44442	66058	117336	125856
ENSMUSG00000027108.15	Ola1	98390	152211	117240	90136	241287	62638	175111	113912	181170	246655	298186
ENSMUSG00000008226.14	Scrn3	16410	29544	20694	15110	54211	12897	37030	16478	23335	47099	50277
ENSMUSG00000041762.16	Gpr155	4659	5240	7205	2717	11842	2785	6675	5959	6996	6988	11068
ENSMUSG00000075284.10	Wipf1	24294	41117	31358	37561	17993	12949	22061	16400	19496	28775	33114
ENSMUSG00000056486.18	Chn1	3616	6431	5153	3251	15274	5568	6543	4303	7347	13595	16512
ENSMUSG00000009207.15	Lnpk	15840	23091	19020	17741	49119	13497	32839	19910	22547	32955	35596
ENSMUSG00000027099.9	Mtx2	48089	63962	68887	47049	171311	48465	106640	72596	95508	118896	152069
ENSMUSG00000059005.13	Hnrnpa3	92915	101902	125709	89008	128457	38675	84273	120828	107646	131660	155192
ENSMUSG00000042410.16	Agps	6556	9832	9300	5583	21576	3836	13545	7198	9315	17042	16517
ENSMUSG00000042359.18	Osbpl6	4197	6393	4500	2792	14728	2919	10310	4472	7428	15307	13824
ENSMUSG00000002731.6	Prkra	3232	4072	2499	3032	7476	570	3013	1602	1334	6481	5014
ENSMUSG00000042272.17	Sestd1	4042	7827	6252	2982	15237	2047	8567	5784	6377	11215	12338
ENSMUSG00000059173.19	Pde1a	39160	54564	49596	35077	115575	28471	68976	48867	70779	96562	116533
ENSMUSG00000027006.13	Dnajc10	2857	3750	1798	2041	6017	1902	3046	1908	3483	6283	5609
ENSMUSG00000027002.13	Nckap1	112504	167077	142709	87151	338681	68829	208298	141850	211004	293713	314523
ENSMUSG00000027001.10	Dusp19	835	812	1993	624	1783	1414	2723	1117	1093	2109	2398
ENSMUSG00000027091.14	Zc3h15	1543	4724	2848	1890	5021	1810	3115	1701	3080	6040	5060
ENSMUSG00000027087.11	Itgav	30794	42100	40775	29057	69126	19145	47998	24233	29081	48791	59157
ENSMUSG00000048388.3	Fam171b	5288	8974	7963	6391	20662	4477	11230	7803	11318	14919	14962
ENSMUSG00000034101.14	Ctnnd1	35321	58055	42299	32926	120456	28464	70005	40347	53754	94943	99287
ENSMUSG00000050043.16	Tmx2	54471	71723	58863	43133	173611	36860	113610	52449	81284	127563	144932
ENSMUSG00000034075.10	Zdhhc5	5762	8823	6625	5622	12630	3388	9860	6615	10850	14973	13362
ENSMUSG00000027076.10	Timm10	63133	105281	85291	69584	216843	58453	147133	79255	98363	145500	166261
ENSMUSG00000027067.16	Ssrp1	3693	6602	6571	5893	6970	2086	4020	6191	4627	5030	5735
ENSMUSG00000033955.13	Tnks1bp1	5604	9283	6828	5988	19587	3784	10566	5991	8054	18360	15528
ENSMUSG00000025314.16	Ptprj	11313	14277	14129	9172	26911	5029	16776	10906	12491	21442	24337
ENSMUSG00000051329.13	Nup160	1044	1137	1018	444	3289	0	3176	1763	1322	3147	3271
ENSMUSG00000027282.17	Mtch2	155127	213221	174781	124751	575596	120639	318768	194071	258368	411654	491825
ENSMUSG00000040794.5	C1qtnf4	5093	7688	6739	5262	13569	4269	9566	7442	6279	12080	13550
ENSMUSG00000005510.9	Ndufs3	291836	383644	390933	263442	793101	232851	575360	363455	440040	752423	678008
ENSMUSG00000063235.16	Ptpmt1	20371	31366	23018	18144	75353	21025	59852	21508	29162	60682	54907
ENSMUSG00000005506.16	Celf1	5074	4508	4810	4428	7639	3193	6029	6144	1713	4944	7021
ENSMUSG00000002102.15	Psmc3	80129	112353	103638	72239	225334	56135	161033	90741	115023	200808	223081
ENSMUSG00000002111.8	Spi1	966	1518	2151	867	1503	0	687	2134	1885	1650	1904
ENSMUSG00000040687.16	Madd	49243	75893	61958	38305	178603	28108	102801	63198	96130	135300	138112
ENSMUSG00000002103.16	Acp2	11169	15672	13311	12466	24369	6406	16704	14881	11520	19987	22933
ENSMUSG00000027257.13	Pacsin3	1790	2256	2062	815	6154	2413	6170	1970	2863	5697	5213
ENSMUSG00000027255.14	Arfgap2	9827	12869	11915	9623	17912	5855	14083	11467	11990	19175	19713
ENSMUSG00000027253.15	Lrp4	26499	42093	21966	34670	36996	22740	38520	38108	236	34664	20832
ENSMUSG00000040549.16	Ckap5	37223	59550	50019	36998	119575	32543	88283	43973	54824	93730	100686
ENSMUSG00000027247.16	Arhgap1	93713	122613	111884	78206	329139	43503	174543	114628	168174	256283	267963
ENSMUSG00000027244.14	Atg13	1689	2809	1642	2830	7425	1526	4218	5067	3184	8267	5852
ENSMUSG00000040495.4	Chrm4	147	550	965	0	1820	0	311	0	1504	2306	669
ENSMUSG00000040479.12	Dgkz	8032	12296	11550	7328	24945	6293	13987	9215	13894	19873	20580
ENSMUSG00000027222.14	Pex16	1502	776	1241	1191	4625	581	2929	361	1890	2375	2534
ENSMUSG00000027223.15	Mapk8ip1	7033	9161	7076	4865	19676	4171	13967	6029	10274	14058	15785
ENSMUSG00000027220.2	Syt13	2473	3570	3268	2247	6654	1233	5550	2907	5600	6755	6218
ENSMUSG00000068735.14	Trp53i11	18396	29799	20909	20813	43454	12539	24785	25222	21873	32436	35338
ENSMUSG00000027215.13	Cd82	303454	473146	286895	315221	893697	445658	642595	229101	265378	502807	577159
ENSMUSG00000040272.14	Accs	1797	3374	3587	1605	4899	1722	2930	1909	3259	4791	4908
ENSMUSG00000040174.14	Alkbh3	2157	2390	3337	1273	4087	963	3589	1972	2788	4481	3239
ENSMUSG00000027195.10	Hsd17b12	59686	88732	82494	59698	198419	52972	141471	69176	89701	144148	176812
ENSMUSG00000027193.12	Api5	8773	9575	11109	7831	11160	2932	9489	10207	9561	10395	10955
ENSMUSG00000027163.13	Commd9	12804	15373	13711	8452	29923	6077	18150	9866	13799	28264	29641
ENSMUSG00000005089.15	Slc1a2	445834	634942	507069	352574	1020930	238420	556610	417378	594201	982420	1325210
ENSMUSG00000010914.10	Pdhx	75907	126845	105067	75039	273820	69866	195444	102879	136528	210506	223725
ENSMUSG00000010911.12	Apip	12232	12711	12359	8941	35638	7050	23212	11749	16301	28914	26525
ENSMUSG00000027187.10	Cat	22727	36830	28322	23501	59040	18559	35383	24190	22077	35002	48827
ENSMUSG00000027184.14	Caprin1	11343	16004	11870	12187	22310	7548	11164	11578	12149	17761	20750
ENSMUSG00000027180.12	Fbxo3	5477	8334	4821	4299	20424	3120	13020	6840	8482	13043	13910
ENSMUSG00000032679.12	Cd59a	975	2094	2028	1793	2140	643	2045	1244	1840	1543	2912
ENSMUSG00000068373.15	D430041D05Rik	10017	16756	11249	8468	30452	7303	23535	15907	22128	28664	40288
ENSMUSG00000027176.8	Cstf3	1259	1752	608	0	2576	0	1345	2257	2637	2306	2254
ENSMUSG00000027175.10	Tcp11l1	8433	14521	11953	8385	34303	6073	17598	11261	13649	29047	30342
ENSMUSG00000027170.12	Eif3m	7706	11035	12355	7621	24788	4255	15477	9250	8339	21560	24534
ENSMUSG00000005973.6	Rcn1	5821	8219	6447	5438	13374	2717	9189	5728	7792	12794	12990
ENSMUSG00000027167.11	Elp4	9038	13539	10393	7542	27302	7509	17016	9640	13638	25061	21930
ENSMUSG00000027166.14	Dnajc24	7256	12421	7477	7071	12563	6816	14490	6407	4175	10542	13204
ENSMUSG00000042604.5	Kcna4	16951	23066	17253	13676	54670	9812	33902	17510	24314	48110	45879
ENSMUSG00000027162.7	Lin7c	46640	74142	45900	40940	157624	39296	87367	50905	40520	118182	143442
ENSMUSG00000074968.11	Ano3	2788	4274	3514	2062	10202	0	4365	3086	5578	6094	6518
ENSMUSG00000027134.4	Lpcat4	4457	7614	6700	2052	17163	1666	8667	4690	10418	17154	20933
ENSMUSG00000027130.15	Slc12a6	8871	13775	12060	6075	31135	5052	19562	12284	13845	22025	30798
ENSMUSG00000027131.3	Emc4	2419	7852	7088	3888	13830	2448	7810	6504	5010	8525	11598
ENSMUSG00000055943.5	Emc7	12217	22338	21780	13000	32779	8304	24200	15058	15162	26868	33901
ENSMUSG00000003604.14	Aven	880	2587	2076	1673	3546	1797	2158	575	2236	3220	2453
ENSMUSG00000057378.15	Ryr3	1961	3071	3397	1204	7073	1938	5674	3081	4320	8010	7930
ENSMUSG00000023236.7	Scg5	24543	29142	19926	16708	57647	7935	33902	25885	30804	89933	50768
ENSMUSG00000027351.14	Spred1	14230	25524	21042	15529	65338	15801	46104	18384	24887	46500	39094
ENSMUSG00000027349.5	Fam98b	3718	5855	5100	3917	9017	1465	5619	4918	4666	8125	9542
ENSMUSG00000009549.14	Srp14	5305	13667	8385	3608	22375	3357	11548	6344	4970	16920	17064
ENSMUSG00000078137.1	Ankrd63	4925	4740	5485	3588	9959	3928	8416	5970	8424	12722	12446
ENSMUSG00000040035.14	Disp2	1217	3613	2688	1764	8662	0	3214	2882	4922	4711	5259
ENSMUSG00000027332.11	Ivd	79272	109463	89438	70581	164491	58980	110469	84455	92649	141944	148063
ENSMUSG00000070730.11	Rmdn3	19039	27439	21926	19972	62997	15771	41932	23138	35169	59749	62916
ENSMUSG00000068580.11	Zfyve19	6857	10212	7903	7520	30279	8479	15272	7061	11888	23110	18305
ENSMUSG00000034216.12	Vps18	11870	17767	14768	11995	35308	10435	21683	14690	18732	28358	32900
ENSMUSG00000014077.13	Chp1	47590	63168	54201	46860	151433	43481	94286	51382	56094	132744	115867
ENSMUSG00000027305.9	Ndufaf1	6907	9003	7131	5608	11354	5153	11671	8128	9085	10973	12425
ENSMUSG00000027296.7	Itpka	18206	26078	22336	16646	66824	9468	31209	24738	39512	61981	68285
ENSMUSG00000034032.15	Rpap1	735	1234	1007	911	3771	1098	2006	672	2033	2448	2724
ENSMUSG00000027298.17	Tyro3	2808	4053	3889	2134	14732	3500	7545	2941	4492	7646	8793
ENSMUSG00000027293.13	Ehd4	80964	93893	100295	80436	119856	32755	85348	65657	73248	107886	124451
ENSMUSG00000027291.15	Vps39	11750	12737	13265	11521	33330	7789	24363	11403	14588	21456	28390
ENSMUSG00000033808.16	Tmem87a	957	1940	2388	531	2860	690	1224	451	967	1809	2734
ENSMUSG00000062646.12	Ganc	2005	2626	1310	2508	3609	347	1849	2052	2528	1876	3507
ENSMUSG00000027287.14	Snap23	4745	7715	10050	4052	17349	3237	11033	5017	6069	11785	13527
ENSMUSG00000027286.16	Lrrc57	60027	92033	78991	58561	170112	50827	117350	68586	79195	137285	142280
ENSMUSG00000027272.5	Ubr1	6872	9824	7687	5623	24460	5032	15335	7673	10075	18006	20002
ENSMUSG00000054484.14	Tmem62	1382	1813	2489	1714	6411	1098	3714	2392	1220	5118	8502
ENSMUSG00000027259.15	Adal	1798	1684	1354	860	2448	449	3254	1458	1225	4159	3588
ENSMUSG00000027263.12	Tubgcp4	2583	3946	4393	3244	10859	1008	3645	2201	5340	8202	10249
ENSMUSG00000027254.13	Map1a	169562	280073	221233	171294	515585	158351	369761	197809	210027	424943	449930
ENSMUSG00000033526.16	Ppip5k1	3346	1967	2740	1577	8663	1952	5296	2311	3894	6059	8712
ENSMUSG00000000308.14	Ckmt1	2166300	3139480	2618130	2038310	6287660	2044060	4654680	2633340	3342100	4841670	4752800
ENSMUSG00000027248.13	Pdia3	360263	453653	440452	370993	585198	245932	456025	327382	358706	508267	532610
ENSMUSG00000027245.11	Hypk	3944	7640	5969	3450	7451	3591	5830	4572	4264	10611	10905
ENSMUSG00000027238.17	Frmd5	2900	6512	3321	4139	13825	3656	9134	4975	5060	8624	7574
ENSMUSG00000027236.8	Eif3j1	27331	40994	34050	26734	56830	18490	39780	26468	32733	50368	51173
ENSMUSG00000060802.8	B2m	52510	67825	51892	48735	56905	25060	51292	39587	33463	46950	59496
ENSMUSG00000027227.7	Sord	42648	54960	51288	42165	109908	20042	65381	40200	54956	88189	88279
ENSMUSG00000033256.14	Shf	4609	12003	9209	4670	4544	5592	19108	7565	10095	12054	7542
ENSMUSG00000027199.14	Gatm	26737	38847	36536	31528	39437	15795	30215	23498	21927	38837	51259
ENSMUSG00000005804.14	Bloc1s6	11850	14124	8428	7576	40449	3759	12739	3705	13844	30191	24657
ENSMUSG00000005803.14	Sqor	27274	39944	42755	29901	54810	20025	34662	30208	26994	45858	60292
ENSMUSG00000027201.16	Myef2	6610	9087	5326	5567	7862	1831	5273	5839	7599	7027	10212
ENSMUSG00000027206.13	Cops2	49221	74640	63438	45316	149955	32118	105624	59014	81089	128304	139305
ENSMUSG00000027207.15	Galk2	13676	13472	13747	11190	15978	5203	12277	11192	12132	16870	19519
ENSMUSG00000027359.16	Slc27a2	2131	3075	1745	914	5896	1176	4415	2925	4229	5466	6591
ENSMUSG00000027363.15	Usp8	15048	19421	20853	13961	32678	8328	21732	12883	19143	25552	28929
ENSMUSG00000001998.15	Ap4e1	720	1091	625	438	2123	0	1615	595	387	1587	1897
ENSMUSG00000001999.15	Blvra	52771	79686	76642	54779	154073	40227	104075	57248	77848	128745	144736
ENSMUSG00000044145.2	1810024B03Rik	47728	60546	59433	59578	26912	26162	35436	44631	50038	53873	58000
ENSMUSG00000003660.10	Snrnp200	5109	7498	7661	5540	10465	2832	6890	6519	8016	9266	12068
ENSMUSG00000003662.10	Ciao1	2396	4991	5192	2846	8498	2975	5516	2076	4156	8242	7401
ENSMUSG00000027367.16	Stard7	0	2515	0	1245	2159	853	757	0	0	2466	1908
ENSMUSG00000027374.12	Mrps5	9641	9076	10830	7785	14037	4985	15778	9979	11516	17487	21481
ENSMUSG00000014355.10	Anapc1	2758	4105	3708	2582	7530	1730	4445	3157	3839	7386	7907
ENSMUSG00000014361.5	Mertk	5304	4937	6095	5342	13565	3509	6463	4275	7320	8682	11341
ENSMUSG00000027394.13	Ttl	9128	16313	11407	7673	27254	4749	12799	11838	15989	18206	33940
ENSMUSG00000027397.14	Slc20a1	1935	2230	2359	941	5725	1451	2366	950	1383	3579	5944
ENSMUSG00000037902.18	Sirpa	135285	185483	148736	134058	397917	105298	249082	152035	133432	311258	347406
ENSMUSG00000027400.11	Pdyn	4137	8672	5765	6220	941	5063	7050	9628	6026	6713	2970
ENSMUSG00000027401.9	Tgm3	0	0	0	0	0	0	0	0	0	0	0
ENSMUSG00000027405.16	Nop56	1746	1490	1333	1466	1439	1465	1486	1806	2785	2891	5463
ENSMUSG00000027406.13	Idh3b	345198	487549	422416	311190	1163210	300098	784194	405239	555155	859983	783824
ENSMUSG00000027411.17	Vps16	15973	23373	20653	16086	48556	11609	29755	20347	23767	37591	41156
ENSMUSG00000027303.18	Ptpra	28228	44401	38567	25270	114603	25665	67803	28959	32826	73654	95245
ENSMUSG00000037740.8	Mrps26	8577	9803	10321	4974	24491	4685	13866	7868	12298	15367	17587
ENSMUSG00000027301.7	Oxt	1512	2010	2516	1561	3530	918	5472	2569	811	4915	5810
ENSMUSG00000068290.11	Ddrgk1	3042	6811	3659	4493	13007	4412	6399	3920	4666	6606	6575
ENSMUSG00000074797.11	Itpa	40241	54660	42558	28050	130224	24621	74823	40588	57368	94269	98624
ENSMUSG00000027312.14	Atrn	3470	3708	3726	3912	9366	3106	6179	4812	3951	8718	6379
ENSMUSG00000074793.10	Hspa12b	21060	32987	23440	23845	27143	11665	27736	14506	10882	32373	27097
ENSMUSG00000037523.13	Mavs	8311	14214	9420	9275	15136	3786	11517	9728	6682	15863	20669
ENSMUSG00000037514.17	Pank2	1953	3186	2580	1323	8421	1674	4461	2290	3134	5573	5945
ENSMUSG00000079037.9	Prnp	2128	1978	3589	2066	5350	1329	6018	3109	4543	7160	5066
ENSMUSG00000027339.15	Rassf2	9881	11368	11354	8097	14338	4540	8307	6885	7813	13977	15637
ENSMUSG00000027340.15	Slc23a2	7135	10527	7498	7146	24617	4144	12194	10722	12901	22743	30480
ENSMUSG00000027342.14	Pcna	4545	7747	3797	3825	13043	4457	5322	3906	7367	5441	9316
ENSMUSG00000058793.14	Cds2	31193	52929	42822	21140	81250	21581	63437	35092	55853	71961	71099
ENSMUSG00000027346.15	Gpcpd1	7572	12234	10724	4862	24334	4525	13975	7068	12411	25162	27668
ENSMUSG00000027350.8	Chgb	10005	18915	13246	10698	39061	6920	24358	15571	23547	35437	37546
ENSMUSG00000034723.11	Tmx4	56265	83777	69804	38403	151772	28598	101484	60738	86277	109046	132038
ENSMUSG00000051177.16	Plcb1	133369	184611	158739	108930	309212	66299	192229	157357	217081	317317	350852
ENSMUSG00000039943.16	Plcb4	5980	10209	8950	3174	19311	4455	15462	7227	7653	20562	23536
ENSMUSG00000027270.14	Lamp5	19286	32662	20315	19847	47751	16867	32419	21292	39860	43450	48058
ENSMUSG00000027273.13	Snap25	980830	1193770	1015660	863731	2266920	725555	1606910	1150420	1430750	1838410	1858950
ENSMUSG00000074766.10	Ism1	1359	1775	365	941	3019	0	3719	2106	2663	4323	3667
ENSMUSG00000027384.6	Ndufaf5	7502	10247	9329	6574	31269	5626	17816	7436	11512	22308	20413
ENSMUSG00000068205.14	Macrod2	11953	16295	13424	8860	30934	5164	20160	14023	20837	25289	25664
ENSMUSG00000038844.10	Kif16b	3722	6720	5362	3317	11123	2450	6482	2576	3669	9921	8451
ENSMUSG00000008333.12	Snrpb2	1208	1497	3751	1212	4192	438	0	2462	1607	8709	4796
ENSMUSG00000027419.9	Pcsk2	10835	13376	11669	6457	30012	8275	19832	10600	18989	31660	28828
ENSMUSG00000015932.8	Dstn	249562	373324	325279	239685	603133	195319	408165	279080	345757	512769	512640
ENSMUSG00000027422.15	Rrbp1	29289	35305	40098	38181	36309	16028	25586	32303	26585	35563	40636
ENSMUSG00000027423.15	Snx5	52980	70910	72099	56152	112295	35826	80617	47629	62198	93238	108492
ENSMUSG00000098387.2	Pet117	4898	2211	5647	4428	9204	3617	9810	5356	6860	5550	10315
ENSMUSG00000027428.9	Rbbp9	39114	53161	53368	35500	120579	31848	78986	41454	42220	93306	85788
ENSMUSG00000027429.16	Sec23b	5349	7228	6280	6613	13247	4217	8672	5935	5734	10763	13046
ENSMUSG00000074754.4	Smim26	2936	4074	5176	3133	4986	2286	5295	4051	6312	4499	7611
ENSMUSG00000027430.12	Dtd1	38861	64874	47992	31051	116545	25187	81996	62923	68994	102425	109560
ENSMUSG00000002728.14	Naa20	1146	1960	1446	1653	1438	865	2895	1319	1486	2622	2798
ENSMUSG00000027433.5	Xrn2	2365	3684	2405	1116	2870	703	1904	1477	3153	3923	4340
ENSMUSG00000027438.14	Napb	432156	665134	524161	394460	1303160	336151	877677	519152	759855	1037830	993444
ENSMUSG00000027447.6	Cst3	109378	127933	135215	105918	131255	54114	106584	83329	84788	144847	157312
ENSMUSG00000033096.7	Apmap	34947	52270	43600	36491	114245	28581	72988	39039	50894	84978	81617
ENSMUSG00000027452.11	Acss1	10592	16638	18914	13037	27399	7690	17690	12779	11285	25030	33252
ENSMUSG00000033059.7	Pygb	185744	277627	243133	154163	563882	116094	345643	182130	228175	473585	574411
ENSMUSG00000032046.15	Abhd12	154117	187690	212128	153962	314738	94801	203296	163379	178512	256151	281432
ENSMUSG00000053916.4	Nanp	10331	14060	9231	8709	20121	5054	18057	14078	15351	26416	24568
ENSMUSG00000079006.3	Gm14151	1547	1753	0	0	2688	1311	0	0	2823	712	3291
ENSMUSG00000027455.16	Nsfl1c	58746	84865	57226	56169	150774	39956	95079	59523	76485	117890	131359
ENSMUSG00000032966.14	Fkbp1a	393376	551605	400110	356495	763039	265166	649748	491185	570448	673629	750900
ENSMUSG00000027457.15	Snph	24749	29385	25370	19256	77160	14782	54825	33982	43392	70139	61844
ENSMUSG00000032869.15	Psmf1	7720	12801	9446	7188	22769	3766	13354	10457	11270	16109	20883
ENSMUSG00000032802.8	Srxn1	548	2035	902	639	4448	629	739	686	1346	4677	3372
ENSMUSG00000074698.10	Csnk2a1	92251	140517	115882	75139	284589	53184	194422	110442	157284	231003	254253
ENSMUSG00000027466.15	Rbck1	1830	3904	2936	2170	5233	1174	3857	2437	3775	5109	4641
ENSMUSG00000009876.13	Cox4i2	3449	5521	3247	2737	5863	2887	5320	2033	1756	6073	7464
ENSMUSG00000007659.18	Bcl2l1	7480	25904	15667	11137	32617	6432	27839	16477	17117	28197	38116
ENSMUSG00000042662.16	Dusp15	59621	86303	76183	63614	207611	74192	152701	62884	54294	120510	149467
ENSMUSG00000042631.7	Xkr7	6176	10872	7318	4296	18627	4341	18728	3609	5528	14398	22641
ENSMUSG00000003283.15	Hck	24003	33152	32148	27764	29316	11828	20895	17079	22816	31091	47065
ENSMUSG00000046020.13	Pofut1	3077	5718	5208	4732	9753	2428	6287	3688	4349	7097	7052
ENSMUSG00000027475.9	Kif3b	7561	10631	8867	7245	21858	4415	16035	9879	13139	20563	20383
ENSMUSG00000056941.17	Commd7	10033	12857	18606	13033	16386	5830	16374	11096	12937	20155	22262
ENSMUSG00000027479.14	Mapre1	84321	102732	97666	72331	211454	59141	148191	84988	102441	158122	185812
ENSMUSG00000027488.12	Snta1	9096	16891	13991	7495	31470	4485	15256	9448	11495	27947	33040
ENSMUSG00000038467.15	Chmp4b	42369	53909	44720	40893	111352	25258	59913	44249	63804	95488	79703
ENSMUSG00000027593.15	Raly	5942	5043	5700	4878	9173	2775	5338	5734	6770	7935	12571
ENSMUSG00000074656.12	Eif2s2	30792	30502	33361	23908	49167	14951	43459	24318	34890	42213	51856
ENSMUSG00000027597.15	Ahcy	106835	148152	133042	99078	281431	86001	203650	114357	149595	204389	231244
ENSMUSG00000027598.16	Itch	11939	17486	14920	10965	36327	9150	26094	12834	16566	25981	26190
ENSMUSG00000047459.14	Dynlrb1	99218	163908	116610	95222	303425	87462	184541	105861	126444	255065	248650
ENSMUSG00000027602.9	Map1lc3a	90514	162571	140085	75629	304740	101045	210990	126136	188520	310341	280115
ENSMUSG00000038383.16	Pigu	2495	3105	2601	1519	5599	1482	3200	2352	3867	4614	4283
ENSMUSG00000027603.15	Ggt7	22258	35469	26054	15291	111254	13794	53858	26104	44111	79716	91615
ENSMUSG00000027605.18	Acss2	4485	6293	5077	5057	19403	5181	11103	7085	7608	14502	17624
ENSMUSG00000027610.17	Gss	46751	91437	57679	52140	192382	49122	113731	51578	51682	132216	140678
ENSMUSG00000027613.15	Eif6	23023	32747	24182	23606	53124	11267	37841	21887	22961	45477	44353
ENSMUSG00000005882.18	Uqcc1	17706	26452	19724	13579	77934	11025	53393	17616	32368	49843	54206
ENSMUSG00000074643.12	Cpne1	31011	51601	44666	30056	87094	28403	56980	35388	47728	80023	95779
ENSMUSG00000027618.17	Nfs1	45701	57261	49933	41486	142218	38864	91090	46531	68730	96550	118635
ENSMUSG00000067847.13	Romo1	10829	14726	9452	9004	23369	10485	36840	16435	28151	23270	17641
ENSMUSG00000027620.16	Rbm39	5891	4858	7340	4700	12952	2862	4340	6620	8954	8600	11190
ENSMUSG00000027624.20	Epb41l1	105921	155216	125911	92750	337485	68007	210863	136995	186229	274093	283499
ENSMUSG00000027628.10	Aar2	311	952	0	0	1920	298	1347	466	2537	2033	2893
ENSMUSG00000061689.15	Dlgap4	11803	18546	15631	13099	30638	6684	18600	14775	19576	30084	33620
ENSMUSG00000067818.6	Myl9	22822	41634	25896	35969	29316	17748	27647	14643	9678	53183	50616
ENSMUSG00000027634.14	Ndrg3	175479	254300	207971	145051	534275	127484	356541	200160	248619	390256	426704
ENSMUSG00000055485.6	Soga1	233	883	1913	684	2457	535	1601	532	709	1982	2095
ENSMUSG00000027639.16	Samhd1	28572	34083	37080	26339	36133	11202	24202	30712	27146	34046	41028
ENSMUSG00000027642.15	Rpn2	44950	61236	61593	43763	75927	25694	56585	43355	46815	63492	84617
ENSMUSG00000027646.15	Src	25505	41873	34122	24902	96139	23421	51890	33506	43898	74596	76036
ENSMUSG00000027649.15	Ctnnbl1	2295	4511	6277	2731	7502	1743	5136	5598	4894	7758	8848
ENSMUSG00000027651.16	Rprd1b	3932	3914	4141	4679	9322	1403	6109	3930	5110	5296	6601
ENSMUSG00000037820.15	Tgm2	40294	53384	52178	48948	47906	19276	39652	24533	23712	52178	52073
ENSMUSG00000027652.15	Ralgapb	9999	15749	12698	8564	37501	6282	21541	11750	18251	29154	33283
ENSMUSG00000037771.11	Slc32a1	138698	179735	137272	120973	348408	91980	238722	193020	269829	276241	330478
ENSMUSG00000037754.13	Ppp1r16b	4495	10911	8950	7221	18148	7531	15048	6880	6477	19268	19800
ENSMUSG00000070544.6	Top1	1923	4060	2014	1283	0	1139	0	1370	4998	7665	2416
ENSMUSG00000016933.17	Plcg1	12432	18208	15880	10342	39110	6857	24532	14110	21135	33463	36092
ENSMUSG00000053141.16	Ptprt	6754	8620	6537	4591	14693	3437	9279	6465	9786	14943	10921
ENSMUSG00000016921.14	Srsf6	4661	6660	4478	4725	4875	2789	6060	6639	7722	5957	5828
ENSMUSG00000017943.15	Gdap1l1	99087	136537	123159	79705	359190	55050	231689	128278	181075	275331	278233
ENSMUSG00000048486.6	Fitm2	2164	4694	2199	1604	5334	1610	3984	2407	5257	6825	9778
ENSMUSG00000017679.16	Ttpal	10352	18475	12158	9013	36874	5197	24006	13919	25069	34068	25998
ENSMUSG00000017707.9	Serinc3	7123	6294	7269	6852	7878	3838	6412	3589	8592	10646	10785
ENSMUSG00000035268.14	Pkig	2353	5337	1842	3394	2931	278	3757	4785	2594	5771	8956
ENSMUSG00000017697.3	Ada	2589	4848	3931	2445	9686	771	4425	2551	2174	5151	8073
ENSMUSG00000018326.9	Ywhab	584161	761468	591636	484296	1212440	323067	935154	624237	816941	1254900	1281600
ENSMUSG00000018322.10	Tomm34	12761	17489	14615	11507	38760	8202	21537	11442	16698	34292	30895
ENSMUSG00000018209.15	Stk4	6431	7185	7820	5593	16338	4144	8426	7493	6421	9186	13499
ENSMUSG00000017734.15	Dbndd2	6472	7352	8752	6761	11825	6514	10958	6075	6379	11692	10552
ENSMUSG00000017721.15	Pigt	8678	10943	10165	7685	23129	5598	14204	8200	9493	14880	13067
ENSMUSG00000017307.16	Acot8	24574	25325	31250	21925	69908	16189	42164	11732	27345	61414	60830
ENSMUSG00000017760.16	Ctsa	18407	22287	24339	23526	24402	11085	17030	19664	19222	19064	25879
ENSMUSG00000017754.13	Pltp	2127	4370	1932	2045	7375	1092	6139	2158	2906	5787	5663
ENSMUSG00000017740.17	Slc12a5	104355	140400	132340	62614	280805	41115	160255	169477	238088	258895	323625
ENSMUSG00000017670.16	Elmo2	9801	16521	13518	6543	34490	4485	20858	11748	16686	35123	42089
ENSMUSG00000039621.13	Prex1	13166	19288	18763	14087	25229	7194	16080	11299	14040	21269	27125
ENSMUSG00000074582.10	Arfgef2	11352	17634	15603	10714	46661	7009	28078	14327	21540	33908	38701
ENSMUSG00000002718.14	Cse1l	1557850	2356530	1977230	1327050	4447630	1024320	2966400	2008570	2908120	3776550	4389060
ENSMUSG00000039501.14	Znfx1	3090	5334	4212	2936	6461	2246	4331	3691	3650	7700	8393
ENSMUSG00000017969.13	Ptgis	612	1548	791	467	2717	806	1543	677	1403	3082	1619
ENSMUSG00000047030.15	Spata2	1468	4133	2495	2807	11138	2597	5506	4152	5053	6332	8224
ENSMUSG00000006418.17	Rnf114	5977	6860	6641	6302	10013	2492	7481	5217	5535	9124	9561
ENSMUSG00000078923.10	Ube2v1	24760	35820	31366	26796	61022	16060	57684	32101	60380	65991	62525
ENSMUSG00000027540.13	Ptpn1	19811	24232	21911	17880	39968	11018	28095	19033	24140	36699	33472
ENSMUSG00000078919.10	Dpm1	27834	30169	35100	24268	73810	18744	59245	29056	31974	50082	61981
ENSMUSG00000074576.4	Mocs3	5571	9819	9371	6499	25340	4861	16339	7484	11587	20747	22872
ENSMUSG00000027544.16	Nfatc2	2799	3313	4235	3995	3763	848	3580	3237	2240	2022	3347
ENSMUSG00000027546.15	Atp9a	24646	32614	26919	19347	77317	19398	51152	31194	46616	65073	66299
ENSMUSG00000013523.13	Bcas1	426693	694448	509059	548741	1257400	657511	1099720	436196	398250	1096990	1034510
ENSMUSG00000052033.13	Pfdn4	19209	32184	20425	19669	53427	14542	34092	18968	22152	37225	39517
ENSMUSG00000067578.3	Cbln4	8652	5580	3569	3858	0	4611	6071	5754	4095	9008	1530
ENSMUSG00000027495.4	Fam210b	3120	5969	6283	4148	16646	4040	7642	5823	8755	13134	12263
ENSMUSG00000027509.11	Rae1	5969	6303	7961	5342	12575	3302	10548	5704	9833	16301	15034
ENSMUSG00000027519.10	Rab22a	15950	25892	19500	14600	65951	17158	28912	19037	19745	40081	38232
ENSMUSG00000054455.5	Vapb	100191	141882	114933	84883	238384	82293	193392	107372	147570	213766	229577
ENSMUSG00000027522.15	Stx16	5564	10793	9529	7395	32774	4150	16049	9568	10160	22253	26490
ENSMUSG00000039263.16	Npepl1	15812	22621	22221	15830	28624	10051	26235	10636	14981	27416	30661
ENSMUSG00000027523.20	Gnas	205585	276815	234717	190980	583617	177966	423989	191543	207883	444441	467740
ENSMUSG00000016256.10	Ctsz	48102	40849	63760	57252	57170	27551	47225	42716	60434	49390	51647
ENSMUSG00000070476.10	Fam217b	1349	4290	2512	2118	8864	1698	5649	2760	3025	6632	7526
ENSMUSG00000027566.15	Psma7	222837	316467	234017	202576	517626	165103	337793	234827	246807	390423	405017
ENSMUSG00000039050.8	Osbpl2	17119	22503	19993	14178	57334	14793	31169	19054	24804	36372	47038
ENSMUSG00000039041.15	Adrm1	13332	17957	17665	13817	26702	9813	20886	14620	18484	25829	30741
ENSMUSG00000015647.9	Lama5	3453	5931	6173	3233	2114	2646	2495	3659	2049	6928	4898
ENSMUSG00000039001.12	Rps21	62751	57985	57416	52185	37812	44184	49050	34757	33912	59598	59870
ENSMUSG00000049401.10	Ogfr	7516	6645	8492	8328	18623	6223	14294	7955	11706	16213	17335
ENSMUSG00000027573.11	Gid8	5320	9209	5846	4925	13609	3390	8105	5409	6485	11581	10541
ENSMUSG00000027575.19	Arfgap1	79445	112997	96892	69573	271017	38533	170883	108707	148702	242951	235356
ENSMUSG00000016346.17	Kcnq2	23753	38676	29449	22786	106530	15177	51567	35848	54591	81515	76374
ENSMUSG00000016349.10	Eef1a2	224074	391998	310369	184414	805979	157816	435104	279310	402785	598483	693183
ENSMUSG00000027581.12	Stmn3	10859	16854	14331	9398	27801	5068	18393	12000	22340	23140	18000
ENSMUSG00000000827.18	Tpd52l2	55863	90416	72958	61932	122356	45418	97205	63156	58137	124357	122514
ENSMUSG00000000826.16	Dnajc5	119622	171037	113588	83121	330841	64993	215632	161158	209633	264776	300739
ENSMUSG00000089917.7	Uckl1	3550	4245	3709	3324	4638	3933	4711	5142	4116	4147	8540
ENSMUSG00000002455.14	Prpf6	514	1985	228	2061	891	0	0	0	0	0	0
ENSMUSG00000027499.12	Pkia	17002	24236	23899	17684	70967	12418	31002	25011	26856	57982	50104
ENSMUSG00000043542.12	Zc2hc1a	35102	50086	45028	33728	96243	24008	70618	47570	61513	86372	85578
ENSMUSG00000027500.10	Stmn2	185394	211495	180380	141795	88026	91437	156596	166025	156657	207887	59069
ENSMUSG00000040269.5	Mrps28	6984	16906	14894	8943	35708	9928	21111	11002	13940	25889	28988
ENSMUSG00000027506.15	Tpd52	96278	137829	111291	105995	157046	71062	153930	106261	97959	156941	169247
ENSMUSG00000027508.15	Pag1	10179	17100	15588	11725	20638	6284	13115	12432	8356	16712	24489
ENSMUSG00000027533.10	Fabp5	322697	565960	374282	328725	1278840	350218	874493	329826	335992	720713	630358
ENSMUSG00000027531.16	Impa1	181085	262224	198098	182745	309864	156316	297314	205727	220450	291829	312861
ENSMUSG00000039795.14	Zfand1	2186	2029	2367	1908	5996	1569	3208	2257	4402	4168	3805
ENSMUSG00000027534.16	Snx16	3094	5462	4788	3229	13044	1621	8731	4754	6691	8792	10763
ENSMUSG00000047213.14	Ythdf3	0	905	882	1193	1473	0	723	357	1263	1776	1154
ENSMUSG00000027599.9	Armc1	42531	52205	46335	33976	141706	33525	89358	44693	63429	91246	96317
ENSMUSG00000049796.4	Crh	3686	5916	3414	5543	5657	4275	6727	4690	3147	11058	9849
ENSMUSG00000003617.16	Cp	2498	3178	2695	2740	6929	1460	3664	1994	1680	5466	5251
ENSMUSG00000063887.13	Nlgn1	0	0	0	0	1620	0	0	0	0	0	0
ENSMUSG00000027698.14	Nceh1	47378	68484	63203	45924	199618	45130	119202	60813	84130	140218	128355
ENSMUSG00000027695.16	Pld1	15157	18404	17940	15451	44998	15902	33516	11559	11513	34784	26129
ENSMUSG00000027692.16	Tnik	15495	24882	16405	13894	49474	9811	27546	19421	24704	36915	45641
ENSMUSG00000027706.8	Sec62	16270	14345	11872	10184	27276	8761	17905	13723	15260	21052	18031
ENSMUSG00000037643.14	Prkci	1730	3034	4993	1799	9258	1838	6030	2407	5382	6724	7663
ENSMUSG00000037625.7	Cldn11	78787	123225	110502	102536	327241	80266	217493	80023	80598	199410	206553
ENSMUSG00000069072.9	Slc7a14	53748	74567	60864	37888	188786	36104	106577	56443	109723	131632	137960
ENSMUSG00000027665.13	Pik3ca	4979	5285	6102	5086	11392	2523	8291	5075	5905	11880	11488
ENSMUSG00000027668.13	Mfn1	2421	3642	3052	1618	6714	1131	3681	1523	2458	3460	4994
ENSMUSG00000027669.14	Gnb4	35597	42863	46609	33053	80198	40387	74590	33397	54536	78118	63438
ENSMUSG00000027671.14	Actl6a	6813	11977	9864	8064	13625	3165	11000	7312	10727	10589	11760
ENSMUSG00000037531.8	Mrpl47	8016	9455	10032	6808	21981	4869	14246	9792	11825	16676	18425
ENSMUSG00000027673.12	Ndufb5	210068	261922	272421	184264	765643	147086	452523	268575	324175	538436	501129
ENSMUSG00000056900.13	Usp13	0	20204	16314	11478	30276	8229	15365	13026	22934	19693	32580
ENSMUSG00000027674.16	Pex5l	90419	127948	100358	80362	337130	105569	237034	98823	118775	240358	251090
ENSMUSG00000027680.15	Fxr1	4810	5051	4878	2851	13739	3500	6905	3592	3748	8559	10956
ENSMUSG00000027679.13	Dnajc19	14645	21847	13281	15522	14068	10838	17194	13577	17754	19650	23501
ENSMUSG00000037400.17	Atp11b	3879	7549	5677	2846	11529	1807	3957	3304	5763	6965	7532
ENSMUSG00000027708.14	Dcun1d1	21606	31451	26232	18769	73646	13210	38064	26969	32742	57145	58962
ENSMUSG00000027709.9	Mccc1	30173	41300	33211	24281	83678	20064	53423	26088	36632	63865	70650
ENSMUSG00000027710.14	Acad9	96740	124932	110605	86509	244693	68571	170898	102426	139967	164037	183923
ENSMUSG00000027712.13	Anxa5	263632	389135	341430	268440	565343	227479	466867	267242	262127	479337	509850
ENSMUSG00000037325.10	Bbs7	1409	827	1962	2013	5760	0	4671	1366	2631	5911	4180
ENSMUSG00000027722.14	Spata5	484170	585480	506172	414379	468974	207761	599976	438263	436331	629101	561795
ENSMUSG00000044864.16	Ankrd50	928	2847	1537	1625	1550	899	4692	2140	2907	5335	5439
ENSMUSG00000025757.13	Hspa4l	117387	193874	153503	111890	442085	95009	279410	157615	235654	371048	370650
ENSMUSG00000049940.7	Pgrmc2	18413	24155	19174	16372	65785	10808	37754	16181	21558	37508	52775
ENSMUSG00000027737.10	Slc7a11	2626	6441	4183	1976	9458	1243	4935	2856	3049	6868	12373
ENSMUSG00000023087.15	Noct	4260	5727	5080	3010	16200	2614	10796	6962	6719	12901	14338
ENSMUSG00000063273.11	Naa15	17079	17913	19304	15183	37826	12064	26386	16490	21384	30778	29537
ENSMUSG00000027739.9	Rab33b	11638	17459	16421	10277	51690	11892	23118	13392	17282	40933	29796
ENSMUSG00000037111.9	Setd7	31078	50966	37261	25011	118322	21886	72241	34318	44117	91054	101376
ENSMUSG00000027742.13	Cog6	0	1075	0	210	1094	0	218	0	62	556	409
ENSMUSG00000042997.13	Nhlrc3	1589	864	609	1396	2153	134	1212	1550	0	1187	2283
ENSMUSG00000027746.13	Ufm1	37779	44525	36348	29908	104921	21002	55323	38069	50112	74985	82739
ENSMUSG00000036632.9	Alg5	8778	12241	9322	7675	16078	6649	13830	7241	9806	13656	16021
ENSMUSG00000027797.15	Dclk1	61365	94061	73800	50551	182393	37651	108469	81395	114657	145831	159474
ENSMUSG00000027799.12	Nbea	32232	48510	39920	25337	104420	19883	68550	37911	56316	86689	95978
ENSMUSG00000036513.15	Commd2	17144	21987	19773	14523	25122	10094	23251	16245	20298	21741	25192
ENSMUSG00000036503.13	Rnf13	513	785	299	387	1466	1141	2036	291	630	1243	1973
ENSMUSG00000027805.16	Pfn2	619412	953179	751938	632895	1488850	426742	1177750	826301	965633	1359360	1580340
ENSMUSG00000027806.9	Tsc22d2	1091	1729	756	977	4867	0	2764	1323	1842	1642	1742
ENSMUSG00000027810.14	Eif2a	7391	8348	8346	5611	13968	3866	11718	6359	7322	11350	14269
ENSMUSG00000075700.9	Selenot	17538	21775	16692	13374	44651	10391	38528	15395	19271	33993	27355
ENSMUSG00000036353.13	P2ry12	267222	321420	373110	297816	204758	100127	133405	206511	211330	218805	274282
ENSMUSG00000027763.13	Mbnl1	15599	21635	17087	16814	20253	8813	22717	21328	19046	22179	30243
ENSMUSG00000036894.3	Rap2b	77521	105505	104560	63821	207478	59136	134702	99599	137962	223666	226743
ENSMUSG00000027770.5	Dhx36	1816	2993	2379	1313	4872	989	3056	1660	2310	4668	4022
ENSMUSG00000027822.16	Slc33a1	3469	3337	3058	1839	7598	1975	4093	2584	2757	6887	7264
ENSMUSG00000027823.9	Gmps	42019	63182	54668	29714	145825	24698	91183	50736	75557	121940	117163
ENSMUSG00000027827.17	Kcnab1	31925	52967	42088	30154	149854	38503	104148	46569	61628	110465	115394
ENSMUSG00000027828.12	Ssr3	4912	2288	2466	6996	9523	3448	7567	8149	10044	14272	7000
ENSMUSG00000027774.16	Gfm1	21989	28241	29086	18956	73253	19299	52135	24204	35833	58102	57296
ENSMUSG00000047557.2	Lxn	51197	67913	52304	34785	122696	21336	82781	36725	51934	102578	131883
ENSMUSG00000027782.10	Kpna4	19244	22469	20308	13898	63421	10173	29918	16900	28133	44176	55886
ENSMUSG00000027784.10	Ppm1l	2377	1998	2186	2240	4956	685	5161	1361	3877	5633	6439
ENSMUSG00000027835.11	Pdcd10	41301	61355	45180	39111	107813	25971	58975	44743	53017	85774	96472
ENSMUSG00000027834.15	Serpini1	3768	5122	5385	4074	9927	2100	3422	4444	6439	10610	12704
ENSMUSG00000062232.14	Rapgef2	22175	29135	26708	15718	69002	12265	42576	26855	42841	66290	65287
ENSMUSG00000027804.13	Ppid	124880	193605	154428	127260	291584	77280	204786	146613	201009	258811	287849
ENSMUSG00000027809.14	Etfdh	95570	124351	103230	75568	229571	68019	162838	88335	118102	177688	192450
ENSMUSG00000033981.14	Gria2	35587	45930	41189	19068	79047	14682	53351	42379	66157	78186	86612
ENSMUSG00000028020.16	Glrb	2851	4348	5121	1844	4536	1443	4306	2490	3583	6109	5322
ENSMUSG00000028005.13	Gucy1b1	19241	29337	23311	16414	61874	8448	37070	22024	32939	51232	53197
ENSMUSG00000033910.13	Gucy1a1	12514	19081	16499	8963	31260	4997	20472	14940	22396	34201	31419
ENSMUSG00000033860.13	Fgg	2145	2809	1481	3527	6363	0	0	1771	1454	5799	0
ENSMUSG00000027995.10	Tlr2	3868	1470	5441	3821	3454	1222	4856	3024	3100	3449	5809
ENSMUSG00000027993.16	Trim2	58310	86802	72408	52640	196335	49340	129204	61506	78371	147393	161365
ENSMUSG00000074513.9	Arfip1	12320	21184	14934	10738	40093	8049	27112	11473	15252	27626	31547
ENSMUSG00000028085.12	Gatb	4506	6272	6318	4608	15142	3240	12025	7020	8258	13893	15169
ENSMUSG00000028080.16	Lrba	5690	5795	7020	5539	10360	3132	7849	6412	6010	7739	10193
ENSMUSG00000028078.14	Dclk2	25778	37960	30555	22972	68871	14141	54286	31258	43944	55145	61050
ENSMUSG00000015852.13	Fcrls	6288	5254	8332	6868	4909	2926	3977	4945	4542	4149	6286
ENSMUSG00000041977.18	Arhgef11	7063	9557	7930	4942	22667	4242	12257	7587	11793	19265	20662
ENSMUSG00000004897.16	Hdgf	16610	16182	15167	14358	21043	6332	11486	15970	14295	12599	17581
ENSMUSG00000019710.13	Mrpl24	9115	8627	10151	7508	15077	5584	11825	10570	10567	9245	14180
ENSMUSG00000004892.13	Bcan	15402	17862	20389	13478	15254	7302	18646	13483	18226	23834	29844
ENSMUSG00000004894.10	Hapln2	10978	11913	17862	11854	13539	4234	14688	15294	8118	10509	16481
ENSMUSG00000028070.7	Naxe	104432	170315	138059	92553	345777	67880	188603	115308	138870	265639	293424
ENSMUSG00000001416.13	Cct3	134125	184787	167331	120025	388739	101526	257017	146853	178782	319588	310327
ENSMUSG00000001418.13	Glmp	1932	924	2448	0	3092	66	2369	1202	1691	2124	4334
ENSMUSG00000050144.13	Slc25a44	20858	33367	30916	19645	75164	15627	45168	30200	37347	42038	52388
ENSMUSG00000028064.17	Sema4a	380	390	0	309	806	0	0	0	516	370	529
ENSMUSG00000028063.15	Lmna	23897	31070	25330	28782	26308	14805	20871	13346	11029	20377	22644
ENSMUSG00000028062.15	Lamtor2	23144	25650	22397	13088	38836	11392	33142	16155	21542	31503	24307
ENSMUSG00000008604.11	Ubqln4	2246	5171	5001	1951	11319	2261	8732	3720	5975	10137	11200
ENSMUSG00000028059.16	Arhgef2	22537	29611	26762	20626	61799	16279	42439	26740	28707	58378	61505
ENSMUSG00000068923.14	Syt11	7438	11553	9186	7522	38226	7493	20809	7994	10935	23911	25450
ENSMUSG00000068922.14	Msto1	1858	3346	3193	2259	9735	1235	5777	3794	4311	7263	5843
ENSMUSG00000068921.14	Dap3	12465	19917	14947	9914	45631	7332	26327	14825	20447	36536	38872
ENSMUSG00000041263.14	Rusc1	1127	728	0	0	2537	0	2869	0	655	1131	3296
ENSMUSG00000059743.12	Fdps	19078	29024	25744	17580	66554	15243	41832	22132	39620	54731	53689
ENSMUSG00000028051.10	Hcn3	3368	6353	3858	2389	11049	1948	6248	2121	5996	10626	9522
ENSMUSG00000028049.15	Scamp3	36216	50610	46687	33542	122264	20783	74782	49548	52553	116365	120000
ENSMUSG00000064068.15	Mtx1	31088	41237	31179	23417	81697	17773	49024	35947	52413	55102	71205
ENSMUSG00000042737.9	Dpm3	5761	10151	9250	10078	24208	6785	10494	13851	12217	19392	9960
ENSMUSG00000027953.13	Slc50a1	0	1266	518	261	804	173	267	694	525	671	1728
ENSMUSG00000028041.17	Adam15	2447	2407	2607	2090	2676	1979	2899	3217	2702	4231	6213
ENSMUSG00000042642.13	Flad1	28039	43301	29990	21907	107954	15773	59246	34953	60999	82364	87978
ENSMUSG00000042613.9	Pbxip1	1675	1431	1788	2832	3639	0	1995	2905	2975	1607	3385
ENSMUSG00000027950.7	Chrnb2	918	1299	895	954	803	0	1781	1092	1832	1114	2025
ENSMUSG00000042572.12	Ube2q1	14768	17169	12444	5383	37662	8651	25948	12281	22673	32633	36140
ENSMUSG00000027944.13	Hax1	5116	8893	6939	4161	17854	2558	11117	7072	8964	16136	17156
ENSMUSG00000042520.16	Ubap2l	5535	3993	3437	4752	9170	1396	4471	5583	3444	8068	9325
ENSMUSG00000027940.18	Tpm3	310225	454379	376117	321073	612444	220647	480701	314433	331571	523572	552365
ENSMUSG00000090733.6	Rps27	13448	13480	14105	12231	6558	5656	6885	8671	11622	5462	4573
ENSMUSG00000042404.16	Dennd4b	8877	13749	10900	6673	31346	5616	17444	10037	14238	22214	25543
ENSMUSG00000001016.12	Ilf2	5643	7622	8510	4127	6895	2555	8205	7382	6631	7254	7509
ENSMUSG00000001018.15	Snapin	7942	9815	10340	4333	20353	3134	11688	6342	7600	15981	21882
ENSMUSG00000001017.15	Chtop	0	841	1349	196	1048	66	472	784	450	633	1473
ENSMUSG00000044080.9	S100a1	13176	19319	15848	15032	42118	11897	25356	11852	12367	28957	38688
ENSMUSG00000042312.10	S100a13	64157	106883	47224	62248	135876	52206	89183	36678	40468	93532	84850
ENSMUSG00000074457.10	S100a16	8690	13163	10952	10229	37342	8933	17663	8576	6320	16452	14860
ENSMUSG00000001020.8	S100a4	2934	6058	9275	6258	11428	2646	7356	5056	7494	6924	13803
ENSMUSG00000001023.10	S100a5	0	9173	24360	18728	0	6266	87754	83324	0	67345	89486
ENSMUSG00000001025.8	S100a6	13443	25258	13530	14947	23413	9725	15139	8413	20908	22105	31074
ENSMUSG00000056054.9	S100a8	7356	13681	18215	6637	15002	5956	14839	10248	17000	18411	14510
ENSMUSG00000056071.12	S100a9	58338	109225	180305	46654	88831	40735	119015	77723	159180	113912	84497
ENSMUSG00000027907.4	S100a11	5707	9250	9088	5351	8018	1403	4976	3217	3932	10074	8427
ENSMUSG00000041959.14	S100a10	23178	36146	31503	19480	21820	18065	19031	22282	19380	12843	26827
ENSMUSG00000028145.9	Them4	80514	137873	112447	86265	288116	67288	233597	95468	126026	230150	267242
ENSMUSG00000041912.12	Tdrkh	8745	12917	9534	6893	28905	5350	16776	6431	15130	21690	23727
ENSMUSG00000028140.13	Mrpl9	35316	42609	47223	29917	107506	33626	78201	39862	46019	77150	70876
ENSMUSG00000028136.15	Snx27	36072	54997	45291	34225	88071	26688	66196	37699	50936	75449	92603
ENSMUSG00000005779.12	Psmb4	97934	167797	125577	111447	266603	82962	172105	129957	130539	228396	214129
ENSMUSG00000068874.13	Selenbp1	45639	68196	65947	45337	114356	43568	100825	34595	40623	98183	103714
ENSMUSG00000038861.14	Pi4kb	2413	3008	2585	1523	7847	1251	5523	2752	3519	5142	6778
ENSMUSG00000005625.15	Psmd4	26416	44782	37534	31015	76674	24409	51263	36340	38867	55710	63633
ENSMUSG00000028126.16	Pip5k1a	6057	8325	10504	7620	21221	6748	15843	7811	8513	15934	17880
ENSMUSG00000053769.5	Lysmd1	5029	7838	6363	5879	17153	3606	12398	7569	12126	12584	13630
ENSMUSG00000013707.3	Tnfaip8l2	22451	29000	37375	19735	32138	6173	17807	20825	19384	27219	44435
ENSMUSG00000046722.14	Cdc42se1	5863	7593	9211	6087	46342	6385	20685	8170	7017	13819	9743
ENSMUSG00000015711.8	Prune1	26691	41454	35097	18151	86975	15753	56024	27460	42794	67812	75653
ENSMUSG00000038712.16	Mindy1	19184	30869	22816	19376	85277	20656	52711	13183	21109	48700	49023
ENSMUSG00000015714.11	Cers2	8813	10247	10404	7481	19400	7152	14608	8546	7371	16538	18649
ENSMUSG00000038642.10	Ctss	3549	7396	8008	4818	5365	2878	6508	5597	1609	9039	8136
ENSMUSG00000046519.15	Golph3l	54	158	306	211	249	0	325	371	267	727	177
ENSMUSG00000038619.12	Ensa	22667	30001	22619	20896	51840	13660	29549	27554	29580	51558	41814
ENSMUSG00000028107.14	Tars2	12508	15828	14448	10767	32530	6775	21277	15212	16151	28919	26146
ENSMUSG00000054312.6	Mrps21	3524	3466	3903	3189	13287	1338	6716	3949	4025	8714	9179
ENSMUSG00000015749.12	Anp32e	6202	8464	8549	8273	11824	2929	6965	7574	7536	8973	18254
ENSMUSG00000015745.9	Plekho1	2445	140	1452	1548	879	582	742	750	0	0	1659
ENSMUSG00000015747.5	Vps45	45007	53716	50128	34182	104324	27002	70538	44738	64830	89274	96709
ENSMUSG00000038495.14	Otud7b	7071	10534	8219	7740	34988	9302	20539	8857	9866	21192	23377
ENSMUSG00000068856.3	Sf3b4	1174	1203	1411	1214	1178	311	952	1285	574	1259	2549
ENSMUSG00000038486.9	Sv2a	521759	644484	596740	454501	1369650	408376	949972	625298	918319	1156800	1208600
ENSMUSG00000015943.11	Bola1	19675	36476	22312	19660	62671	13881	42492	24267	31349	55607	54746
ENSMUSG00000015947.10	Fcgr1	24303	26549	34772	23843	11968	6778	10066	12873	16167	20187	27152
ENSMUSG00000049097.9	Ankrd34a	3331	4738	4037	3133	10200	2207	5774	4976	4370	9673	10373
ENSMUSG00000038374.10	Rbm8a	2449	2848	3763	2577	4549	1765	3855	3846	4224	7699	8109
ENSMUSG00000028102.15	Pex11b	4879	10085	9399	4884	21019	4084	13781	7854	8529	14364	14893
ENSMUSG00000028100.11	Nudt17	1430	2237	1605	666	8923	1266	2965	1663	2564	5655	4491
ENSMUSG00000028093.15	Acp6	23859	37867	23947	17826	76039	19196	42619	28254	33161	54507	50806
ENSMUSG00000028088.14	Fmo5	3519	2799	1481	2940	3522	949	3488	1591	2319	3182	2895
ENSMUSG00000038205.12	Prkab2	5154	8078	6362	3642	18484	2014	10513	6015	9821	18742	19403
ENSMUSG00000027879.9	Sec22b	37038	54968	52281	34618	127683	23421	70360	50483	60610	98686	113452
ENSMUSG00000027875.12	Hmgcs2	4294	5807	4082	5035	10164	3515	7366	2362	0	8339	10584
ENSMUSG00000053398.11	Phgdh	545560	805971	653274	604567	1757730	660655	1262240	484446	462950	1051120	1099200
ENSMUSG00000004233.14	Wars2	7791	14109	16429	6702	19863	8556	15130	8209	11855	19151	25652
ENSMUSG00000027865.10	Gdap2	5462	4648	6373	2198	6402	3166	4958	5418	9402	10700	11760
ENSMUSG00000008763.16	Man1a2	1810	1992	1375	1541	0	1673	0	1216	1650	0	0
ENSMUSG00000027864.9	Ptgfrn	2952	3502	3098	2149	3514	3205	4471	3681	3436	3093	5601
ENSMUSG00000033161.10	Atp1a1	1535730	2180310	1977340	1473700	4072860	1620400	3091970	1773900	2142190	3311550	3187800
ENSMUSG00000027861.13	Casq2	6101	12794	7467	8023	9000	3663	6704	3048	3808	12943	9225
ENSMUSG00000027858.13	Tspan2	408092	544460	542739	470176	1772480	698106	1429570	458734	370170	1077600	978511
ENSMUSG00000027854.12	Sike1	1887	1770	2120	896	6714	1703	2447	1936	2009	5227	3156
ENSMUSG00000068823.10	Csde1	20491	30420	24509	20344	49865	13268	31878	22243	30284	44241	46930
ENSMUSG00000027852.14	Nras	25854	55865	38727	24940	54626	41193	63922	45718	81083	70213	65785
ENSMUSG00000027849.19	Syt6	8486	9304	7741	6420	14614	5134	15270	7430	10231	13158	15310
ENSMUSG00000032952.11	Ap4b1	1265	900	1300	350	2591	470	1056	1524	973	1845	2638
ENSMUSG00000052539.15	Magi3	1389	2499	2742	1756	7914	271	2782	2666	3828	6492	6740
ENSMUSG00000032902.1	Slc16a1	66158	88952	80349	57362	150493	54972	123289	55745	72507	123224	147175
ENSMUSG00000002233.13	Rhoc	1428	3985	2259	1682	6434	1953	5398	1954	0	7072	5445
ENSMUSG00000070372.11	Capza1	57874	86064	87419	62459	135864	38978	104128	65838	77664	120267	142217
ENSMUSG00000062127.11	Cttnbp2nl	3330	4083	5463	4589	8274	2498	6100	2848	3868	5138	4732
ENSMUSG00000040896.16	Kcnd3	2962	2404	1920	865	6157	979	821	1916	6059	6045	9147
ENSMUSG00000068798.10	Rap1a	223299	305813	271556	238842	646934	220912	581257	205244	203381	478599	489068
ENSMUSG00000000563.17	Atp5pb	904146	1205820	1024170	750819	2368970	680716	1719530	1046480	1416310	1929040	2006020
ENSMUSG00000000561.14	Wdr77	35180	53784	45875	30416	109856	30855	85184	42907	49906	79216	83077
ENSMUSG00000040809.10	Chil3	4086	6513	9407	2461	7953	2365	8676	3572	7032	10462	6745
ENSMUSG00000040774.15	Cept1	36163	73536	58298	42209	101729	30471	79150	45508	80112	87970	109092
ENSMUSG00000027900.15	Dram2	970	1079	2056	1432	1090	1129	2237	495	2036	0	1572
ENSMUSG00000047959.4	Kcna3	36222	55790	44313	22997	110765	30463	70363	43320	47351	81979	79884
ENSMUSG00000040724.5	Kcna2	76989	107919	89298	62635	285929	70337	181513	71507	105014	218517	189020
ENSMUSG00000087260.5	Lamtor5	1850	13034	6342	4916	19695	4171	12155	5291	0	17979	13718
ENSMUSG00000027895.10	Kcnc4	7497	12345	6586	5055	12222	3441	13429	9100	17277	16783	10310
ENSMUSG00000027894.14	Slc6a17	78661	122079	110854	61647	350836	57705	202381	118377	175161	234585	270771
ENSMUSG00000014601.13	Strip1	13196	18048	20057	13409	51033	10045	28442	17402	20182	36585	36770
ENSMUSG00000027893.14	Ahcyl1	40671	81031	57821	43772	138864	43727	78706	46010	47959	122995	171975
ENSMUSG00000004032.10	Gstm5	170726	237832	215494	148370	539440	157058	359755	171017	199677	365756	477185
ENSMUSG00000004035.12	Gstm7	78804	110512	93062	73656	334082	92257	224825	73380	82196	198827	220962
ENSMUSG00000068762.11	Gstm6	1158	827	1651	670	5749	1340	2281	1903	1128	2757	1473
ENSMUSG00000058135.12	Gstm1	342736	533795	441756	318497	890543	312768	654638	302275	334913	652937	928648
ENSMUSG00000027890.17	Gstm4	1931	1612	1693	1888	4984	1139	3529	1444	2089	3718	4158
ENSMUSG00000027889.17	Ampd2	50088	81845	61532	47816	147990	34876	106207	65584	88501	116900	132300
ENSMUSG00000000001.4	Gnai3	51317	67356	61429	46214	104398	52729	83627	50862	60645	95529	114998
ENSMUSG00000068749.9	Psma5	69536	103559	82450	70140	152004	45633	108697	70317	75646	139730	135531
ENSMUSG00000068747.14	Sort1	31957	44512	41196	33838	81411	30739	70025	31038	33695	52532	52709
ENSMUSG00000040389.15	Wdr47	40739	55932	45985	34589	130872	27145	75284	52811	72562	101814	117426
ENSMUSG00000027884.16	Clcc1	2562	2665	3875	3369	6304	1458	3704	2266	1920	4117	4427
ENSMUSG00000027883.15	Gpsm2	1598	2518	1958	958	9024	2545	2738	1550	4171	5555	3962
ENSMUSG00000027882.18	Stxbp3	53291	84362	66963	57275	195594	71577	134801	47725	53382	125338	119862
ENSMUSG00000040322.10	Slc25a24	8535	13802	10996	8674	22336	4955	16895	7321	8811	19569	20122
ENSMUSG00000059857.15	Ntng1	2351	2510	961	762	7017	1290	5142	2155	2572	5611	7927
ENSMUSG00000027965.15	Olfm3	1261	3177	1103	1058	5057	0	2606	1283	1197	5163	3814
ENSMUSG00000045092.8	S1pr1	20082	33338	20409	13077	36567	10197	29134	15791	19457	39892	51848
ENSMUSG00000027963.14	Extl2	2184	5168	5904	3282	5490	3549	6737	4453	5465	4871	5979
ENSMUSG00000000340.10	Dbt	26181	43303	36564	22922	90264	17156	48454	29357	39260	65958	78531
ENSMUSG00000033400.14	Agl	18524	28916	21406	16045	47686	11036	32586	15828	20115	44809	59299
ENSMUSG00000033377.14	Palmd	5123	6208	4114	4477	10583	1103	7020	2155	4136	6943	6624
ENSMUSG00000044667.12	Plppr4	1756	3296	1469	1892	5976	2122	2246	2657	3567	5103	4476
ENSMUSG00000028007.13	Snx7	4871	5299	5087	3316	14413	2832	8391	6313	9269	14584	11284
ENSMUSG00000028134.11	Ptbp2	2779	4055	3524	4423	14730	1253	5653	0	4953	6243	8238
ENSMUSG00000028132.15	Tlcd4	3389	4925	2143	1894	10409	677	9595	3611	6506	13160	11076
ENSMUSG00000053931.11	Cnn3	16463	25835	20934	15755	59363	16869	33145	11054	13283	40760	46056
ENSMUSG00000028128.13	F3	7444	4711	7063	1990	7622	1691	10036	5424	4821	8588	14464
ENSMUSG00000028127.10	Abcd3	19520	29916	23179	16698	64906	9853	33173	19493	23486	47866	60518
ENSMUSG00000028124.15	Gclm	23436	36310	23615	24891	84182	23697	53107	23772	33724	58889	54514
ENSMUSG00000039735.16	Fnbp1l	9505	11549	9492	7676	19425	4866	14208	8753	16685	19258	16653
ENSMUSG00000053965.10	Pde5a	559	622	168	178	1214	0	609	324	238	953	1587
ENSMUSG00000039234.11	Sec24d	4405	7926	2392	2329	11564	0	7623	3733	1265	8200	11406
ENSMUSG00000053819.16	Camk2d	134411	207128	167515	133614	498960	104067	320147	140885	234832	431138	388404
ENSMUSG00000032826.19	Ank2	178228	280999	217783	155062	609006	128557	381148	232939	302345	514502	523236
ENSMUSG00000027968.11	Larp7	0	781	0	0	860	0	453	948	980	981	1371
ENSMUSG00000028024.14	Enpep	2431	4160	3373	3650	3535	1632	3669	1477	209	3778	4400
ENSMUSG00000027997.9	Casp6	3199	5270	6315	6150	5854	2229	4966	6516	5068	3906	6119
ENSMUSG00000001052.15	Sec24b	7118	10699	8612	6273	26604	4141	14565	7923	12379	21722	22120
ENSMUSG00000019232.14	Etnppl	1636	2002	1422	1298	5367	1177	3532	749	2164	5885	10176
ENSMUSG00000041084.8	Ostc	13638	12543	9807	9601	20839	3715	5938	8371	11785	14835	14804
ENSMUSG00000062006.12	Rpl34	87857	96714	96025	101445	37928	84857	54714	91136	78488	62455	66700
ENSMUSG00000027984.8	Hadh	96568	161007	143831	108948	234594	77412	161914	89333	86767	243188	304654
ENSMUSG00000028032.13	Papss1	6032	7287	7272	4364	11046	3144	10242	5534	5130	10767	9411
ENSMUSG00000028029.11	Aimp1	10637	13262	11820	10771	22093	7336	13413	8384	10076	13384	19468
ENSMUSG00000028030.12	Tbck	9274	13269	11162	6800	30608	6109	20689	10030	12702	15451	18303
ENSMUSG00000028013.16	Ppa2	56772	87947	67172	54936	194503	41292	121618	64180	81544	154283	163945
ENSMUSG00000028165.9	Cisd2	33803	53981	37109	31498	83841	27046	66705	33189	43868	66072	84470
ENSMUSG00000078578.9	Ube2d3	141890	240160	150882	110778	299925	107660	246111	175380	204832	292352	259999
ENSMUSG00000028164.15	Manba	1977	3641	2737	1931	6563	1320	5093	2250	2375	3006	4948
ENSMUSG00000028163.17	Nfkb1	3815	5390	5533	4507	8051	1916	5473	4420	3580	7884	9354
ENSMUSG00000028161.17	Ppp3ca	813802	1296860	988196	801686	2076890	700340	1459170	1029160	1298610	1985740	2118510
ENSMUSG00000074212.7	Dnajb14	2529	3343	2141	2301	4950	1477	5144	2508	3219	3498	5842
ENSMUSG00000091512.5	Lamtor3	21203	28493	23680	19103	59708	13370	36711	13528	22206	38367	59553
ENSMUSG00000028158.14	Mttp	345	1417	1154	551	2997	239	2822	565	680	2387	3102
ENSMUSG00000028138.8	Adh5	139867	192731	164293	138177	381574	147276	282066	138704	150672	288588	310034
ENSMUSG00000005813.12	Metap1	4795	8685	7845	5018	12694	4779	11182	4996	6524	13570	13945
ENSMUSG00000028156.12	Eif4e	38294	48458	38620	34600	52412	17896	49803	39261	50475	55356	60846
ENSMUSG00000028152.10	Tspan5	2817	4614	1818	2810	9279	2960	5209	3072	2014	7291	7360
ENSMUSG00000028149.12	Rap1gds1	221146	326931	282832	207501	663905	174040	456249	248030	349173	524926	593586
ENSMUSG00000059921.15	Unc5c	1519	3516	2629	1730	7206	1877	4369	1773	3106	6660	5911
ENSMUSG00000028273.15	Pdlim5	20672	27078	19675	20800	33991	12254	22869	16221	13778	32643	33776
ENSMUSG00000105504.4	Gbp5	2334	3908	3212	1955	3455	757	2514	1065	1128	2893	5349
ENSMUSG00000040253.15	Gbp7	1301	3661	3620	1528	3355	1180	3649	1702	2595	5256	5215
ENSMUSG00000028270.12	Gbp2	2384	3023	1313	2464	3513	720	2080	1958	1583	3386	3236
ENSMUSG00000040213.13	Kyat3	18252	27753	21607	15469	58600	13514	42201	18006	24706	45692	57757
ENSMUSG00000004591.16	Pkn2	1314	4161	3231	1807	0	1738	3605	1565	2240	3671	2399
ENSMUSG00000037072.15	Selenof	5538	9569	9210	5151	21345	1179	9261	7209	7374	12576	21908
ENSMUSG00000037062.13	Sh3glb1	48260	72262	68575	51510	127890	33073	80802	47119	54492	89240	100698
ENSMUSG00000056025.12	Clca3a1	5602	12612	13162	11311	3407	7907	11181	12172	10837	5889	6824
ENSMUSG00000028256.16	Odf2l	8761	22263	21802	13942	0	10694	26139	11808	20334	24978	23077
ENSMUSG00000028194.15	Ddah1	144054	220990	148897	137795	347768	94054	232721	153130	181397	309593	338568
ENSMUSG00000028191.11	Bcl10	1136	1833	0	1767	0	0	0	1122	738	0	0
ENSMUSG00000028189.12	Ctbs	4002	5335	3656	3477	5681	1841	4213	2569	2781	4858	7451
ENSMUSG00000068523.12	Gng5	86009	64456	63611	111788	186853	125011	151125	66531	40668	173562	151629
ENSMUSG00000005034.15	Prkacb	60830	89729	77892	41426	177146	35711	107311	66448	102904	145653	162036
ENSMUSG00000039131.15	Gipc2	2647	3051	2875	3728	13120	8727	9961	5807	7081	12783	17148
ENSMUSG00000028035.13	Dnajb4	16189	24824	19431	14199	43981	10246	29093	18836	25992	35206	47511
ENSMUSG00000028034.15	Fubp1	11722	11648	12444	12132	13160	5062	9010	11678	12149	14095	18101
ENSMUSG00000054942.13	Miga1	1525	3922	1907	2263	6045	1257	3927	1488	2933	5229	6728
ENSMUSG00000025437.15	Usp33	2652	4646	3162	1667	3892	1615	4839	3320	4450	6655	6144
ENSMUSG00000039058.11	Ak5	15417	21249	14904	10186	38269	6413	25266	19634	26996	33509	43890
ENSMUSG00000039047.17	Pigk	4013	5730	4456	2140	12401	3052	7537	3839	4908	7961	10889
ENSMUSG00000038975.14	Rabggtb	15471	26217	19316	13133	38231	11545	21471	12947	29355	29906	34684
ENSMUSG00000062908.12	Acadm	90156	118990	114933	87607	144084	54968	107554	73177	72452	117732	180867
ENSMUSG00000028199.18	Cryz	37690	52058	41363	36627	102514	25946	64148	39255	59549	83900	88895
ENSMUSG00000040037.13	Negr1	21898	27335	21901	18180	52724	18000	38595	19311	31847	53254	60716
ENSMUSG00000028180.18	Zranb2	834	530	730	301	365	0	0	1058	0	370	679
ENSMUSG00000028179.12	Cth	94	433	0	107	1670	0	597	983	317	1012	2354
ENSMUSG00000063052.9	Lrrc40	13338	18597	15218	11720	31767	7162	24511	15187	17864	30124	32008
ENSMUSG00000028176.13	Lrrc7	4126	5602	2825	3006	8209	2153	6284	3636	6131	11352	10098
ENSMUSG00000028232.13	Tmem68	1309	2768	3959	1973	6654	3230	6188	4168	6872	7062	5077
ENSMUSG00000028233.6	Tgs1	0	493	474	1044	1859	197	729	605	598	809	1164
ENSMUSG00000042228.14	Lyn	22333	26049	30388	26731	30815	11068	22061	16773	16147	28564	43808
ENSMUSG00000028234.6	Rps20	141056	160559	158956	149460	190965	58294	129642	116753	140253	146504	183309
ENSMUSG00000042198.12	Chchd7	5009	9408	4966	6629	13062	6328	13485	4935	7923	11226	11030
ENSMUSG00000045573.9	Penk	27324	41480	26850	16439	80562	11975	42905	32162	48866	44787	55857
ENSMUSG00000028243.5	Ubxn2b	2147	4071	3327	0	12716	6467	5107	2005	1577	7167	8006
ENSMUSG00000028249.15	Sdcbp	8985	15404	12985	8708	32389	5754	24857	11747	13826	31466	29079
ENSMUSG00000047187.9	Rab2a	208392	306833	241822	178428	660933	159779	428113	223699	287154	537346	482816
ENSMUSG00000041216.15	Clvs1	31372	48797	42455	21791	102125	22956	80722	40256	55207	96990	86096
ENSMUSG00000028207.18	Asph	23042	28179	33418	22610	28969	10985	17158	19238	17390	28335	38108
ENSMUSG00000049969.3	Plekhf2	10545	12994	8154	12200	18145	10411	11231	6105	9323	18368	25011
ENSMUSG00000050323.14	Ndufaf6	8243	17608	9357	5576	23808	5878	21233	8755	13113	21344	14506
ENSMUSG00000049225.14	Pdp1	22745	30039	26838	16621	79419	18954	58135	24911	38833	70206	68277
ENSMUSG00000040550.17	Otud6b	5248	7746	5494	4137	16631	4045	10873	6371	8853	14604	14954
ENSMUSG00000028221.3	Pip4p2	10684	12047	12713	8391	9685	3777	15102	9714	14407	15823	20007
ENSMUSG00000040536.15	Necab1	6632	13220	7356	6016	21429	3531	15662	7900	12305	17956	18481
ENSMUSG00000028222.2	Calb1	129065	176549	131693	102566	224197	66138	187510	140582	175761	241548	256648
ENSMUSG00000028223.8	Decr1	70766	112783	100102	69481	203389	52694	113514	58320	70185	166486	202335
ENSMUSG00000028228.5	Cpne3	28450	37797	35525	28874	48430	13639	35818	21496	19348	35871	41313
ENSMUSG00000028229.11	Rmdn1	19033	28434	24156	17164	60667	14499	41165	19861	24500	45177	44538
ENSMUSG00000041058.15	Wwp1	5519	6775	6495	3555	15429	4388	12849	5136	8594	11882	15593
ENSMUSG00000073987.4	Ggh	3918	4835	5790	4135	6770	2627	5578	5594	4134	10024	9721
ENSMUSG00000028251.5	Tstd3	10231	14245	9277	6275	30144	8797	18858	13384	13626	22498	19742
ENSMUSG00000028247.2	Coq3	13506	20264	13459	12192	53151	11731	31535	17688	24814	34889	30186
ENSMUSG00000028246.13	Faxc	1111	1279	1354	2207	5211	583	1014	1852	3094	3195	3283
ENSMUSG00000040410.14	Fbxl4	1770	3055	3254	1681	9112	918	5640	2082	3909	6023	5532
ENSMUSG00000028261.13	Ndufaf4	20989	39858	32986	22480	62811	20132	61088	32210	41695	62094	57893
ENSMUSG00000040359.14	Ufl1	7561	11640	12470	7970	20237	5495	13503	7574	7123	14141	15459
ENSMUSG00000028284.13	Map3k7	1387	3224	2129	1259	6021	1437	2718	2206	3750	6064	3924
ENSMUSG00000028278.14	Rragd	1694	2024	1997	1601	3942	0	2479	1317	2197	1729	5656
ENSMUSG00000028277.13	Ube2j1	9999	12221	8304	3502	10206	3478	12068	7367	8229	15901	15471
ENSMUSG00000044288.6	Cnr1	54356	71082	59462	40811	97814	41543	86236	56448	104737	89072	102115
ENSMUSG00000028292.14	Rars2	12258	17497	14149	10664	31453	8087	23676	15462	20604	33010	31120
ENSMUSG00000028295.14	Smim8	1879	3429	1123	2030	12949	1034	0	1898	2448	7823	7267
ENSMUSG00000028300.14	C9orf72	9356	14911	13137	8506	23066	6656	20438	12082	17453	25492	26226
ENSMUSG00000028405.9	Aco1	31712	46893	34858	28089	96387	21635	60205	28462	39965	72016	77190
ENSMUSG00000071014.10	Ndufb6	282974	384497	357784	219815	1114330	226734	523925	311736	446973	819262	783278
ENSMUSG00000028410.13	Dnaja1	56722	96162	72858	54321	156367	46364	116427	69573	91436	148803	160533
ENSMUSG00000028409.11	Smu1	3407	3222	3117	1256	4022	1246	3856	3634	3846	4903	4951
ENSMUSG00000028416.13	Bag1	3612	6904	5655	3679	11054	3658	5697	5447	7373	10219	12584
ENSMUSG00000028419.5	Chmp5	26876	49292	40298	27798	145163	19426	70146	38832	41611	99666	96206
ENSMUSG00000036241.3	Ube2r2	7110	9528	6414	8149	12981	5146	11597	9661	14238	13661	14101
ENSMUSG00000028437.14	Ubap1	3737	6883	4602	5241	16127	4068	10902	5352	6858	11001	13977
ENSMUSG00000028443.6	Nudt2	16624	29377	22693	15675	60755	13975	41867	18725	28912	38610	53466
ENSMUSG00000028444.17	Cntfr	11750	19488	12139	10474	44254	9723	28429	16897	22721	35488	43061
ENSMUSG00000028447.11	Dctn3	118209	137992	118732	118429	318467	104934	201076	126980	137797	230723	209564
ENSMUSG00000036078.16	Sigmar1	5660	7414	4512	5336	4306	5496	3753	6598	4283	6473	5978
ENSMUSG00000036073.17	Galt	1921	6325	4333	3706	7908	2755	4140	6117	4360	4470	10495
ENSMUSG00000036062.13	Phf24	283783	419527	344270	243597	577358	143045	402100	368487	532185	533552	518536
ENSMUSG00000028452.7	Vcp	383563	551440	455083	355107	952958	268448	663379	421634	486581	832527	885100
ENSMUSG00000028455.15	Stoml2	31220	41655	36912	24942	109604	17041	66015	38046	57834	79028	93404
ENSMUSG00000028456.18	Unc13b	7826	0	12530	0	57188	11281	0	10857	12518	27815	0
ENSMUSG00000028464.16	Tpm2	53188	96863	72717	73734	51721	29701	53126	37085	21236	90796	73716
ENSMUSG00000028465.16	Tln1	91164	114121	115476	99496	125676	50547	93724	68825	66859	114440	122935
ENSMUSG00000028467.15	Gba2	17192	23202	19946	11367	51667	8246	35207	19315	28503	47415	48712
ENSMUSG00000028470.10	Hint2	74660	178606	180451	117334	602328	124184	279542	143540	174355	357218	395080
ENSMUSG00000028480.14	Glipr2	0	0	615	249	0	201	897	377	0	1369	1928
ENSMUSG00000028478.18	Clta	638817	905169	831728	754635	854581	462844	1069190	810962	1119180	1314230	1185100
ENSMUSG00000035637.14	Grhpr	86488	138380	99579	82147	294044	82960	194848	95745	107769	194567	219224
ENSMUSG00000078713.8	Tomm5	48449	73970	51800	41862	115503	25539	62968	52076	92950	94055	61037
ENSMUSG00000035572.16	Dcaf10	7417	6668	4320	4480	12642	6972	14413	8972	10273	9446	20781
ENSMUSG00000045973.18	Slc25a51	31180	45000	41302	26538	101044	24735	61264	37626	63559	78381	73990
ENSMUSG00000044813.15	Shb	1780	2980	0	1975	2726	1665	3603	1561	2879	3282	3098
ENSMUSG00000035561.5	Aldh1b1	33564	44243	41587	30183	118837	22346	65393	40235	62609	76864	82573
ENSMUSG00000035517.17	Tdrd7	1901	4753	5150	2043	8468	1037	6684	1051	3793	9966	9393
ENSMUSG00000028328.13	Tmod1	6063	7616	5931	4870	18543	4360	10639	6619	8004	18005	17350
ENSMUSG00000028330.8	Ncbp1	1656	3271	1478	1566	5851	0	2633	2446	1036	4278	7121
ENSMUSG00000028333.10	Anp32b	21415	26514	28812	21517	37572	8251	22021	29774	22213	31598	45115
ENSMUSG00000028334.10	Nans	33416	51580	37415	34080	89434	26866	58476	39200	45028	72842	75265
ENSMUSG00000028337.14	Coro2a	19024	22930	24992	15703	51359	12477	37516	23951	33178	50830	67235
ENSMUSG00000039809.10	Gabbr2	32050	40892	44346	23950	85710	21698	59871	43468	59047	80953	87992
ENSMUSG00000007613.15	Tgfbr1	2693	3316	2947	1674	3644	2209	1909	2258	2473	3271	3886
ENSMUSG00000039740.6	Alg2	29024	44388	33521	19403	112528	14902	58474	35757	50455	75191	83725
ENSMUSG00000053317.11	Sec61b	22840	27758	18042	16056	20140	10508	23157	18856	18032	29727	22004
ENSMUSG00000061455.13	Stx17	8712	15710	13868	9195	31949	6964	22854	11158	16303	23469	25078
ENSMUSG00000028343.10	Erp44	53822	83972	68738	61005	145379	42736	86414	52467	56910	120371	130039
ENSMUSG00000028347.14	Tmeff1	1925	2344	1809	2075	4628	480	4298	2106	2589	4365	4434
ENSMUSG00000063446.4	Plppr1	5494	5094	6266	5304	10852	2364	5957	7901	4624	11562	7461
ENSMUSG00000044018.3	Mrpl50	5045	8799	6825	5937	19466	5113	13293	7450	5797	13312	13373
ENSMUSG00000015247.10	Nipsnap3b	20487	28023	21800	14750	48375	12885	30099	26585	29320	47722	49389
ENSMUSG00000015243.4	Abca1	2364	2584	3301	2653	5120	1576	1473	3372	3803	3833	4315
ENSMUSG00000028412.17	Slc44a1	591349	974527	723758	647214	2590860	797001	1662490	569268	510493	1577420	1443140
ENSMUSG00000054752.16	Fsd1l	9954	13243	13057	9296	38380	6980	21277	13155	17447	25387	26430
ENSMUSG00000028426.10	Rad23b	77128	104371	87550	70808	161108	39869	101904	81586	98340	155851	163377
ENSMUSG00000028431.11	Elp1	14378	16587	14263	13124	33369	10807	22162	14110	17348	30434	30391
ENSMUSG00000055296.14	Tmem245	1446	4537	1700	1339	4896	681	3318	971	1506	2596	4711
ENSMUSG00000045589.7	Frrs1l	16236	21308	21968	12494	40225	9310	22277	20748	27902	37865	34208
ENSMUSG00000038764.14	Ptpn3	4552	8350	4053	2011	7188	0	3294	2941	858	2444	3086
ENSMUSG00000038668.14	Lpar1	6520	11938	10014	6139	23634	10068	17009	4044	4798	18095	15979
ENSMUSG00000050812.18	Ecpas	15581	21000	18603	13153	46415	8935	26293	17733	21620	33119	36415
ENSMUSG00000028378.6	Ptgr1	2086	3576	3268	1543	2855	542	3003	2749	3744	2651	3378
ENSMUSG00000038607.12	Gng10	45057	71688	57773	44675	103308	25407	71627	50720	51866	99468	110631
ENSMUSG00000028382.15	Ptbp3	6725	9814	7922	6709	6429	3260	5718	9337	8908	6510	8055
ENSMUSG00000028383.17	Hsdl2	21602	35910	28394	19784	68808	17525	42566	21348	29486	51684	65536
ENSMUSG00000028385.14	Snx30	18392	27521	22384	15354	66433	13310	38138	17674	26766	45739	52017
ENSMUSG00000066151.12	Fkbp15	8653	11736	12788	8050	16787	3926	11009	8016	9580	13187	15602
ENSMUSG00000066149.11	Cdc26	0	5500	0	0	10923	0	8666	1967	1818	8055	9442
ENSMUSG00000038422.2	Hdhd3	22689	36111	28471	20655	68586	17769	56553	27656	46438	61271	55731
ENSMUSG00000028393.10	Alad	21520	37381	26602	17155	71635	13358	52746	21164	26875	56779	62796
ENSMUSG00000059810.18	Rgs3	2369	3943	3179	2249	11247	1825	5812	3020	2999	7831	9348
ENSMUSG00000045672.15	Col27a1	2214	2648	0	0	12605	0	5915	0	2363	10767	12390
ENSMUSG00000039105.6	Atp6v1g1	60218	109088	78523	50292	235223	47766	135163	88565	110824	183442	178823
ENSMUSG00000028373.16	Astn2	0	0	0	0	480	0	0	253	0	619	0
ENSMUSG00000051675.13	Trim32	18935	27159	23535	16680	76731	12591	43106	18855	29478	50908	51615
ENSMUSG00000039270.9	Megf9	2314	1965	1488	1465	1289	336	1863	1431	1506	1879	1465
ENSMUSG00000028398.8	Dmac1	4316	5607	3280	4121	18184	1505	6664	5809	7201	3660	3504
ENSMUSG00000028399.18	Ptprd	60431	90395	65262	51006	264432	60891	145590	70348	93720	187517	187783
ENSMUSG00000028402.18	Mpdz	2899	4345	2816	2316	11751	2186	5144	3167	2286	9444	8280
ENSMUSG00000038172.14	Ttc39b	8214	10724	9119	8615	21725	6359	15774	8066	9406	15642	17382
ENSMUSG00000028484.16	Psip1	1302	2618	1703	1639	5596	863	1267	959	1696	4254	3507
ENSMUSG00000028488.15	Sh3gl2	577727	798126	710838	491254	1664520	343300	1009280	653534	869591	1373200	1233710
ENSMUSG00000070934.6	Rraga	17346	18054	17139	18005	29594	15359	27795	11422	21226	32013	34006
ENSMUSG00000038024.17	Dennd4c	2304	3052	3207	1830	5075	1868	1730	3228	1342	4846	3782
ENSMUSG00000028495.14	Rps6	43197	52526	47559	40066	67174	29798	55585	35710	52350	52988	51324
ENSMUSG00000038368.16	Focad	1293	2628	2069	3082	3981	794	3209	3029	2555	4565	4886
ENSMUSG00000062937.7	Mtap	18314	25379	27634	18171	47903	11869	34978	20163	24848	44078	58152
ENSMUSG00000028577.13	Plaa	25424	33962	32209	20854	69384	15758	45987	28850	35907	51743	65585
ENSMUSG00000028573.18	Fggy	2092	2344	1680	1133	7729	675	3952	2114	2430	6549	6379
ENSMUSG00000015224.10	Cyp2j9	3887	4890	3687	1265	9514	1767	4593	3568	3138	7116	13569
ENSMUSG00000028565.18	Nfia	7650	9222	7709	5450	11222	5072	7035	6919	7590	8078	11438
ENSMUSG00000061859.17	Patj	3920	7206	5870	3822	24478	3371	12719	4057	5035	16148	20119
ENSMUSG00000035407.8	Kank4	1924	3064	1405	1367	7448	1055	4691	1668	3460	4961	4539
ENSMUSG00000028556.15	Dock7	6362	9871	7721	4745	16494	3791	10047	6661	8614	14344	16390
ENSMUSG00000028550.15	Atg4c	3280	4163	3428	3370	18817	2854	8183	3484	4405	8180	7189
ENSMUSG00000025791.18	Pgm1	100398	151949	112448	90102	296138	65838	197484	105296	126884	224468	286515
ENSMUSG00000028530.14	Jak1	6799	4915	8263	6712	11421	3583	6479	5409	4786	11615	13812
ENSMUSG00000028527.18	Ak4	101240	148543	124377	91031	335810	87293	204744	120564	158736	213494	248933
ENSMUSG00000028528.17	Dnajc6	173517	268001	214753	150461	590818	117357	357981	214255	304021	489310	479856
ENSMUSG00000035212.14	Leprot	502	510	280	420	570	160	0	129	268	327	576
ENSMUSG00000028525.16	Pde4b	12417	22784	15008	10357	57770	11282	33729	15817	20080	52579	49288
ENSMUSG00000028524.21	Sgip1	130876	212087	168642	113687	520433	92582	292440	172261	261694	423798	429061
ENSMUSG00000028519.16	Dab1	1620	1688	1248	886	4666	782	2648	524	2213	4913	4554
ENSMUSG00000028518.8	Prkaa2	10770	17232	11161	8153	33556	6131	19959	13866	20828	32353	30541
ENSMUSG00000028517.8	Plpp3	32440	62024	40339	28821	81677	24622	44770	28893	24547	73858	121419
ENSMUSG00000028514.15	Usp24	12779	17808	19020	13127	36798	6475	19277	12485	17859	26226	32304
ENSMUSG00000043572.7	Pars2	5980	8524	8479	4629	29101	3498	14160	8218	9444	18261	24458
ENSMUSG00000034853.16	Acot11	8202	15198	13591	7243	35388	7831	19444	8881	9686	28037	45008
ENSMUSG00000028622.11	Mrpl37	4501	7899	7207	4782	20324	3151	11268	7760	9524	15095	15195
ENSMUSG00000028608.15	Czib	20162	26639	24802	16604	47719	13250	34016	22994	24650	33032	30760
ENSMUSG00000028607.16	Cpt2	27625	31334	29976	20940	62938	20785	42166	24182	29515	45696	47122
ENSMUSG00000028603.15	Scp2	61214	92721	69525	66134	119039	45677	84935	59480	55345	102598	121345
ENSMUSG00000028601.18	Echdc2	0	498	315	386	1340	26	897	50	629	1584	1144
ENSMUSG00000034636.9	Zyg11b	4635	7625	5180	3343	14860	3615	9225	4332	7365	11956	14852
ENSMUSG00000048351.14	Coa7	9629	15080	13316	11782	23410	9422	22002	13611	15946	25554	22943
ENSMUSG00000028582.14	Cc2d1b	6402	7620	6268	5950	19065	5980	12473	7228	7419	13290	12421
ENSMUSG00000034557.14	Zfyve9	0	92	0	0	198	0	0	0	192	0	0
ENSMUSG00000028568.16	Btf3l4	5828	5388	5430	6517	17999	3706	9020	4812	6447	14503	17811
ENSMUSG00000028567.8	Txndc12	43945	62072	51731	52335	67757	32396	59823	51209	42493	61812	69140
ENSMUSG00000003411.10	Rab3b	81064	111737	103861	76348	248855	57633	153945	127505	185801	221442	219843
ENSMUSG00000028559.17	Osbpl9	10132	15894	15260	10061	26395	6940	17372	10249	14057	24687	30602
ENSMUSG00000028552.13	Eps15	18860	30603	21924	19100	55262	14851	41200	15367	15187	45588	44285
ENSMUSG00000028557.10	Rnf11	8451	10929	13423	9504	38947	5790	20596	13440	11872	26608	38524
ENSMUSG00000010517.7	Faf1	7964	14267	9870	8376	28060	8231	21129	11612	9778	19244	30421
ENSMUSG00000061298.14	Agbl4	1810	2354	2723	1090	6555	503	2746	1745	2027	6220	3985
ENSMUSG00000028719.8	Cmpk1	208047	313390	288918	203106	617542	137684	395309	260840	342858	509350	544884
ENSMUSG00000047155.13	Cyp4x1	10485	11277	10217	4885	20560	6108	17330	11761	13794	20091	16954
ENSMUSG00000028710.18	Atpaf1	34158	54156	45286	28080	149756	29425	88780	44428	62333	99860	94361
ENSMUSG00000028708.16	Mknk1	1703	1515	2669	2021	2243	1046	1675	1139	2303	2655	3374
ENSMUSG00000034171.13	Faah	51531	69872	70213	30881	186758	22719	106429	58111	100515	151421	170591
ENSMUSG00000063882.12	Uqcrh	305590	414997	363400	285841	760680	246418	644884	366314	488909	914414	889425
ENSMUSG00000028701.4	Lurap1	967	3414	1842	2103	6974	635	3374	1350	1463	6047	5055
ENSMUSG00000003810.13	Mast2	0	0	0	0	0	0	895	1262	0	3160	0
ENSMUSG00000028692.14	Akr1a1	204261	297596	267514	204062	509197	139258	338359	246072	296700	426344	451686
ENSMUSG00000028691.12	Prdx1	546840	807841	712154	642170	1913430	589850	1264320	553442	584361	1230380	1121750
ENSMUSG00000028688.13	Toe1	835	0	854	1047	1641	0	0	900	713	0	1047
ENSMUSG00000028684.14	Urod	12371	19229	18230	10257	35500	6014	26880	13912	18403	35546	39184
ENSMUSG00000046861.9	Hectd3	5462	8267	6970	5046	17531	3409	10628	6931	9801	15539	16678
ENSMUSG00000028683.14	Eif2b3	17954	28555	19092	15222	53109	11826	33547	18859	21168	42235	48953
ENSMUSG00000047675.15	Rps8	44196	58686	61079	54292	73167	35763	50864	41223	42652	64791	77804
ENSMUSG00000033423.16	Eri3	34726	44520	43937	32185	93795	22578	66980	38888	57425	75810	86788
ENSMUSG00000028542.17	Slc6a9	65606	92053	78444	55893	139341	66956	125232	63989	51957	131911	140578
ENSMUSG00000028540.6	Dph2	550	2548	1729	1507	8892	1166	2576	2720	2476	4391	5253
ENSMUSG00000033365.14	Ipo13	1311	1480	1935	1122	3646	915	1690	1273	2086	3725	3166
ENSMUSG00000033295.14	Ptprf	6991	7082	7249	4968	14704	3284	11321	7599	9261	16504	17418
ENSMUSG00000006395.16	Hyi	0	0	0	503	0	0	0	0	0	0	10196
ENSMUSG00000033253.18	Szt2	3482	2293	1702	3124	15621	1272	5330	3707	4083	5447	10466
ENSMUSG00000006390.15	Elovl1	2068	4581	3439	1759	6541	680	6887	3619	4312	6753	9412
ENSMUSG00000028645.11	Slc2a1	286485	388015	315650	292522	482986	164519	417251	173598	171137	468751	558356
ENSMUSG00000028639.14	Ybx1	11369	18853	12431	16500	21293	7135	17006	13724	10717	15140	20483
ENSMUSG00000060288.13	Ppih	8397	10185	8961	6351	19789	4476	14025	10839	10584	12600	30488
ENSMUSG00000028636.14	Ppcs	4270	4960	4707	2742	10920	2168	8099	6345	4052	8079	8360
ENSMUSG00000032890.17	Rims3	4767	7329	5930	3540	20326	3692	13335	6261	8642	15156	16251
ENSMUSG00000032870.8	Smap2	63862	78348	93858	57262	95148	36402	82321	56262	65372	113194	102593
ENSMUSG00000043207.10	Zmpste24	20869	38812	30560	23042	50251	22278	48640	27122	29857	47268	63960
ENSMUSG00000028657.14	Ppt1	66091	86118	90112	63617	145568	38763	80337	82698	81917	87403	137980
ENSMUSG00000028656.14	Cap1	244880	333033	313435	277336	397493	164684	284542	232722	262407	373959	402346
ENSMUSG00000046093.9	Hpcal4	101036	159299	114555	77172	278380	50251	175128	120853	157598	249573	292351
ENSMUSG00000054958.6	Nt5c1a	2415	2840	3887	2511	13806	1961	6649	3042	3680	8989	10659
ENSMUSG00000011257.19	Pabpc4	11313	13808	10574	7325	15612	3285	9521	11404	14594	15338	17539
ENSMUSG00000028649.21	Macf1	29335	41785	36071	26613	74059	16632	49552	31819	42292	68021	74534
ENSMUSG00000028648.13	Ndufs5	276169	410648	300750	247189	773458	246351	582888	343304	394876	666073	608193
ENSMUSG00000028647.13	Mycbp	6542	12137	8954	5685	15145	5209	14347	6834	7865	18316	18263
ENSMUSG00000028646.16	Rragc	18899	24218	25973	19100	45151	16566	32745	22735	22970	38671	50806
ENSMUSG00000032643.12	Fhl3	4514	4948	3452	3400	2606	1417	2042	2951	2515	3752	2478
ENSMUSG00000028902.4	Sf3a3	2129	4724	4648	1317	6212	1540	3134	5314	4300	4435	6725
ENSMUSG00000028894.18	Inpp5b	3635	5305	4620	3537	10443	2555	7185	4399	4826	7448	7597
ENSMUSG00000028889.17	Yrdc	1662	2986	2340	1415	9100	948	4422	2646	2302	4928	7070
ENSMUSG00000001985.9	Grik3	0	466	362	0	1357	0	0	273	1001	208	693
ENSMUSG00000028861.13	Mrps15	8128	9015	8851	6723	23595	5170	12367	10365	11009	11549	14168
ENSMUSG00000042616.8	Oscp1	10509	18995	17208	10447	31858	6213	28220	19177	22740	33620	42161
ENSMUSG00000073758.10	Sh3d21	6255790	5185760	4755040	9787520	486130	10653000	747555	7197000	4815660	1198280	1401860
ENSMUSG00000043962.16	Thrap3	1702	1917	2759	2548	3031	888	1756	2374	3238	2894	3366
ENSMUSG00000028849.17	Map7d1	23929	32571	27243	17737	59694	14401	41513	21732	32390	52086	48611
ENSMUSG00000028847.8	Trappc3	83060	133109	112263	81763	218234	77668	173518	100054	136049	172810	173800
ENSMUSG00000028842.15	Ago3	0	1084	0	0	1969	0	0	783	683	1101	1275
ENSMUSG00000041530.17	Ago1	5169	8842	6656	4166	12571	2395	8769	5509	6549	11141	10901
ENSMUSG00000028837.8	Psmb2	104131	155844	129096	104317	273971	75301	189054	112412	122942	229532	242768
ENSMUSG00000028833.13	Ncdn	213510	331897	283133	180862	694052	144781	394237	274866	415253	545846	607588
ENSMUSG00000028820.13	Sfpq	25690	26752	28315	27086	29337	9886	21868	31018	32305	34785	33776
ENSMUSG00000042388.14	Dlgap3	2646	3687	1855	3020	4825	1076	1383	1931	3592	4247	7250
ENSMUSG00000042380.8	Smim12	5310	8518	6379	3531	21206	2780	13176	4558	10749	16516	15316
ENSMUSG00000028792.14	Ak2	50216	77330	54829	41829	124688	30485	82331	49317	64627	125916	122770
ENSMUSG00000028785.13	Hpca	138363	230495	193630	101746	509670	73698	270819	166582	247521	384102	471919
ENSMUSG00000057236.10	Rbbp4	10856	12524	14350	8577	14121	4660	7383	10022	14145	12141	15892
ENSMUSG00000057572.15	Zbtb8os	4540	6697	3027	5223	11059	2787	7986	3174	4370	5365	5832
ENSMUSG00000040859.14	Bsdc1	5526	12550	6641	5561	18997	4261	10339	9028	10530	12418	19062
ENSMUSG00000047945.6	Marcksl1	18187	26160	19533	15596	48956	15743	28273	21558	19198	43471	37767
ENSMUSG00000028800.15	Hdac1	3455	3004	2192	5581	10272	867	4991	4318	5031	6653	6458
ENSMUSG00000028798.16	Eif3i	16352	25761	23222	17429	29615	10566	25810	13689	19964	26415	32119
ENSMUSG00000028795.15	Ccdc28b	2437	3633	1492	1440	6381	758	4216	1883	3287	5579	6326
ENSMUSG00000053841.15	Txlna	451	771	1281	893	4193	2297	2957	1173	1036	2295	2633
ENSMUSG00000003731.13	Kpna6	26652	36672	27003	22770	84533	14681	62838	23266	50315	66941	64313
ENSMUSG00000028790.13	Khdrbs1	9262	9022	14177	9685	13059	2507	13449	18084	16446	18970	21770
ENSMUSG00000028788.14	Ptp4a2	7758	8620	9796	5320	19217	7157	12494	7957	10633	19045	14945
ENSMUSG00000028779.16	Pef1	20310	31505	22831	20219	72545	14549	42510	24287	37248	55857	55975
ENSMUSG00000028776.14	Tinagl1	1805	2380	3580	1229	0	1264	1204	690	398	2779	2883
ENSMUSG00000023232.17	Serinc2	794	0	0	0	1712	0	2518	795	0	2561	2362
ENSMUSG00000028773.8	Fabp3	239254	412245	274391	259348	560717	159511	381479	300956	428397	568912	563296
ENSMUSG00000074088.6	Snrnp40	2358	5016	3883	3323	5845	960	3986	3202	3955	6925	651
ENSMUSG00000028580.15	Pum1	1350	1586	2099	1638	6022	574	0	2357	0	1803	2338
ENSMUSG00000025743.14	Sdc3	1341	2542	1782	2151	2166	1463	3772	3550	2751	3463	4692
ENSMUSG00000028910.12	Mecr	42182	60142	48323	33541	151524	31141	106747	53527	63904	111830	112978
ENSMUSG00000028911.16	Srsf4	4792	5447	5554	5951	7337	2269	2540	6401	8583	4281	5757
ENSMUSG00000028906.17	Epb41	13610	19084	18974	10444	43978	12129	29359	13267	15360	34088	37340
ENSMUSG00000040025.17	Ythdf2	1162	1386	1767	1045	1020	0	908	1098	878	805	1955
ENSMUSG00000028896.13	Rcc1	10000	7902	10913	6998	14612	5296	8770	10954	11204	9510	15469
ENSMUSG00000066043.13	Phactr4	2431	4719	2815	3003	6234	1719	5209	2418	1658	5524	6471
ENSMUSG00000054405.14	Dnajc8	7342	10110	12453	7741	6811	3113	7825	8019	12308	11141	14207
ENSMUSG00000028885.8	Smpdl3b	2675	2458	3808	4851	6333	1653	2896	2331	4079	5379	8003
ENSMUSG00000028884.14	Rpa2	1722	5481	3498	3106	4569	2225	4077	4416	4889	4754	3231
ENSMUSG00000037731.5	Themis2	1528	1207	2044	692	1837	1549	0	1941	837	1270	2911
ENSMUSG00000028879.4	Stx12	50598	79054	61538	49222	150605	34743	103452	65293	73607	120683	141786
ENSMUSG00000028868.13	Wasf2	62317	73451	72457	63937	52762	25558	37530	46715	46558	43824	71598
ENSMUSG00000028857.16	Tmem222	4852	2942	5193	4296	18670	2366	6657	6079	5644	9627	9196
ENSMUSG00000028854.9	Slc9a1	23958	27400	26857	18892	77402	18005	49215	30008	39763	60064	68498
ENSMUSG00000028851.6	Nudc	44009	69106	48213	43937	114669	32689	76273	45407	57442	89425	112067
ENSMUSG00000003644.17	Rps6ka1	30126	42844	44229	33517	72140	19629	46867	26153	30644	59678	73996
ENSMUSG00000003038.15	Hmgn2	9539	17320	13737	13042	5077	7733	8804	16480	11414	10465	14810
ENSMUSG00000028843.8	Sh3bgrl3	249077	410766	331447	316373	530232	138037	311037	276498	269566	551410	623734
ENSMUSG00000028832.11	Stmn1	206770	299176	243853	190513	512337	195199	434683	231404	237740	454456	447422
ENSMUSG00000046671.18	Mtfr1l	20370	29740	18903	16022	101728	11535	46624	27102	32922	72291	71515
ENSMUSG00000037306.13	Man1c1	2666	3516	3815	0	0	1554	2445	790	2464	5850	0
ENSMUSG00000037295.7	Ldlrap1	982	1115	595	733	2199	459	2116	705	1339	1186	2246
ENSMUSG00000028822.11	Tmem50a	0	1632	475	0	0	0	1848	0	967	0	2353
ENSMUSG00000037242.8	Clic4	119564	179529	140743	119254	363676	145511	284552	98779	108720	225565	266718
ENSMUSG00000028809.16	Srrm1	2584	1513	2045	945	2153	713	1567	2249	1195	4403	3226
ENSMUSG00000059713.12	Rcan3	1052	214	431	859	1303	290	870	569	811	1430	1140
ENSMUSG00000028803.18	Nipal3	1643	2617	2400	590	6149	1491	3441	2937	3924	4590	4222
ENSMUSG00000028673.10	Fuca1	8047	9618	6394	6931	17327	4975	15422	7586	6192	14546	13816
ENSMUSG00000028672.13	Hmgcl	33848	65037	48767	33663	158675	26545	81540	42947	62349	111196	78981
ENSMUSG00000028671.16	Gale	4785	6042	5488	2082	13194	2186	8644	5236	9245	13058	12928
ENSMUSG00000028670.14	Lypla2	73089	120094	98422	65746	272335	46908	136558	89425	144347	221209	264038
ENSMUSG00000028669.15	Pithd1	52295	75508	61303	44278	122504	36596	78505	57071	67397	95719	100939
ENSMUSG00000059291.15	Rpl11	76011	81622	92744	77034	92103	48895	90144	77460	72689	110267	129950
ENSMUSG00000066037.14	Hnrnpr	10599	14190	12336	10614	12584	5331	10101	13368	11865	17211	20496
ENSMUSG00000001089.14	Luzp1	2580	5066	3267	2151	8156	1380	3980	2440	3179	9465	5668
ENSMUSG00000028664.14	Ephb2	26496	47741	33145	16460	118555	21153	58178	23098	37236	79848	100442
ENSMUSG00000036905.8	C1qb	44512	59224	69074	49816	45604	26790	30687	41518	43812	64903	62742
ENSMUSG00000036896.5	C1qc	31765	33219	35346	24702	16334	10578	20336	22560	26375	30063	26352
ENSMUSG00000036887.5	C1qa	43114	46494	56828	40366	47767	23185	35109	40151	43007	64640	52343
ENSMUSG00000006699.17	Cdc42	281732	476955	371975	315267	829296	296587	594217	330670	368388	663398	692074
ENSMUSG00000028763.18	Hspg2	575	100	362	629	655	498	528	236	0	810	1033
ENSMUSG00000041351.16	Rap1gap	20685	33690	28275	17102	69964	13745	45076	27339	41204	54706	58560
ENSMUSG00000028766.10	Alpl	6112	9033	1907	2449	7884	3029	7019	5140	2450	12049	12166
ENSMUSG00000028760.16	Eif4g3	11442	13120	15172	9637	27462	6047	17632	11189	16153	23884	34712
ENSMUSG00000028759.13	Hp1bp3	55296	58956	63157	48735	66028	28966	44603	68286	59351	53044	68452
ENSMUSG00000045349.15	Sh2d5	4685	8176	5556	4863	14959	1824	8688	6006	8610	14466	15538
ENSMUSG00000028757.4	Ddost	65596	94426	89556	69595	134858	35906	99399	73283	73580	117916	129391
ENSMUSG00000028755.3	Cda	2985	6895	5932	2890	26230	3168	15649	4012	6127	17142	9852
ENSMUSG00000041241.12	Mul1	5356	7879	6631	3775	33295	3279	19492	9266	13039	26038	24375
ENSMUSG00000046447.3	Camk2n1	2291	1436	2065	1548	3284	325	1728	517	7031	2918	5217
ENSMUSG00000028753.12	Vwa5b1	1698	1548	1600	1039	6171	695	3331	2409	2945	4669	3861
ENSMUSG00000050608.11	Micos10	88370	133636	174706	106343	229244	101306	281166	125906	207781	276714	237099
ENSMUSG00000028745.18	Capzb	464369	628524	571655	470854	771203	327312	679229	453837	539888	697032	817544
ENSMUSG00000078517.12	Emc1	22250	28316	27496	17992	46661	13230	32618	22495	24432	37420	51997
ENSMUSG00000066036.14	Ubr4	19024	28858	24243	17893	55999	13012	35998	21428	27837	46179	48506
ENSMUSG00000028737.15	Aldh4a1	24029	37592	33486	24782	40998	18721	29004	23001	24192	41018	44480
ENSMUSG00000040972.8	Igsf21	1558	1431	2806	658	6574	250	3496	1236	1800	3706	4415
ENSMUSG00000040964.16	Arhgef10l	1192	2150	1302	279	3502	689	2625	1523	1053	3070	3198
ENSMUSG00000040945.13	Rcc2	19970	23849	23781	18011	23265	6619	17530	24051	22466	19877	24317
ENSMUSG00000028927.6	Padi2	84476	111816	104808	77555	275066	92995	186131	72212	71538	188696	186089
ENSMUSG00000009863.14	Sdhb	362793	528138	433826	353797	1044510	310387	713672	404719	515208	727220	708478
ENSMUSG00000036622.15	Atp13a2	733	1066	1023	490	1783	0	726	887	875	1007	2073
ENSMUSG00000028923.14	Necap2	20163	29659	23627	17954	19765	15007	30886	16500	18256	23352	36145
ENSMUSG00000040842.17	Szrd1	1713	2697	2204	1700	5745	1674	2524	2028	2411	2447	2521
ENSMUSG00000028920.9	Fbxo42	3831	4632	4335	3252	9568	1923	6107	3306	5890	9596	10598
ENSMUSG00000028917.14	Plekhm2	2418	4165	4265	3527	14008	2558	7775	4271	3913	9470	10407
ENSMUSG00000078515.4	Ddi2	8478	11668	11605	6276	19642	4321	15815	8104	9573	18004	20892
ENSMUSG00000040697.10	Dnajc16	1947	2577	3193	2206	5410	1856	1862	2763	4353	6370	4428
ENSMUSG00000028914.13	Casp9	1020	1304	1658	501	1688	711	2027	431	866	1070	3994
ENSMUSG00000040659.3	Efhd2	235321	284467	250919	232573	377852	122300	281671	256065	290290	434656	465009
ENSMUSG00000040606.13	Kazn	4785	8322	5593	3641	17831	3430	11340	6002	7962	15886	15450
ENSMUSG00000020220.16	Vps13d	4337	4886	3422	3411	13174	2475	7436	3938	5978	10662	10245
ENSMUSG00000029020.13	Mfn2	30705	48196	39247	26219	114559	21450	74921	37440	60488	88627	87758
ENSMUSG00000019055.15	Plod1	279	1416	991	513	1526	379	1209	1141	1463	1642	2180
ENSMUSG00000029016.13	Clcn6	6876	10256	7671	5259	25450	4180	14840	8146	11694	20046	21974
ENSMUSG00000055401.14	Fbxo6	12434	20507	20222	11577	26682	9263	20663	15237	19264	25446	29935
ENSMUSG00000029001.15	Fbxo44	1129	1912	1740	1155	4494	669	1830	1764	2198	2469	4540
ENSMUSG00000041556.8	Fbxo2	31019	48169	30304	27229	104132	20743	61104	34267	46610	78090	67611
ENSMUSG00000028991.15	Mtor	11823	16806	14735	9887	40047	6946	23009	12992	20718	31551	37018
ENSMUSG00000006442.10	Srm	130517	184455	164811	116704	302179	90105	216153	139207	171326	267358	280091
ENSMUSG00000041459.15	Tardbp	23391	30252	23612	25057	36560	11897	24543	30660	26009	29772	41129
ENSMUSG00000028975.16	Pex14	12967	25942	13416	12045	46092	7569	24982	19664	19770	29581	33181
ENSMUSG00000028974.13	Dffa	2941	2516	1903	3165	5379	1069	3706	2885	4186	4476	3449
ENSMUSG00000028961.15	Pgd	102067	127154	135351	103072	214910	63216	160375	114322	138811	182064	190941
ENSMUSG00000063077.15	Kif1b	3919	4580	4971	3903	10647	2141	6142	3951	6230	8786	10820
ENSMUSG00000028960.20	Ube4b	10148	11806	10996	5705	25018	5998	16873	10040	12006	18800	24010
ENSMUSG00000028990.13	Lzic	17604	29186	19010	18621	50691	12600	26444	17984	19932	32761	40249
ENSMUSG00000039953.13	Clstn1	14318	15895	13876	15112	25199	11676	19701	9666	13329	18231	24095
ENSMUSG00000039936.18	Pik3cd	3208	4828	5157	2758	4086	2099	4070	2812	4405	4368	5618
ENSMUSG00000028982.9	Slc25a33	897	4687	4154	2673	9029	2671	4742	0	3286	9490	7568
ENSMUSG00000028980.14	H6pd	3121	2528	2664	2197	2992	2132	1636	2228	2380	2121	5284
ENSMUSG00000028976.10	Slc2a5	23876	28150	28893	25564	20319	9003	16954	19604	16006	18959	41107
ENSMUSG00000063524.13	Eno1	1535010	1996790	1873520	1515440	3338900	1039280	2345490	1584430	2225080	3013870	3106210
ENSMUSG00000028964.14	Park7	354259	562824	454711	402117	772382	317516	608015	410758	482305	732353	739534
ENSMUSG00000028955.3	Vamp3	9055	14306	13208	10290	28936	7067	17468	5681	6421	16298	17003
ENSMUSG00000039768.16	Dnajc11	108018	174081	159918	115429	394856	79659	235885	158225	210671	281409	310639
ENSMUSG00000028937.14	Acot7	693672	1106670	874073	654602	2103370	578248	1487530	871699	1112480	1743300	1998320
ENSMUSG00000039662.16	Icmt	3752	2564	2185	2220	12061	1170	3528	2998	4225	6430	4473
ENSMUSG00000028936.15	Rpl22	56236	71035	78804	67110	76776	34398	73528	60963	62493	85148	112088
ENSMUSG00000028931.12	Kcnab2	211147	357281	272837	201441	1047090	251383	597971	241991	313812	709503	656333
ENSMUSG00000029028.14	Lrrc47	28821	37864	37695	25378	102346	19096	60958	34569	41557	65562	71181
ENSMUSG00000078350.11	Smim1	21587	34979	24770	22329	82162	14930	59689	9102	19097	85568	55037
ENSMUSG00000029059.9	Prxl2b	56005	76987	78054	55752	173354	47592	123246	69252	85642	159743	133432
ENSMUSG00000029056.13	Pank4	49359	65566	65239	36658	177678	31672	107510	60154	83880	143673	159910
ENSMUSG00000029055.17	Plch2	24027	37793	30747	22163	98152	13864	57244	33293	46513	65252	65962
ENSMUSG00000029048.3	Rer1	5829	6568	6368	6028	6116	4439	6553	3499	6182	7404	8115
ENSMUSG00000029053.16	Prkcz	2954	2029	2815	1580	9153	591	4087	3052	2467	4940	4602
ENSMUSG00000029054.8	Gabrd	4190	4195	6267	2387	6212	1944	4028	7088	9384	6919	9695
ENSMUSG00000029064.15	Gnb1	917758	1303140	1184900	850586	3142060	820600	1834210	1087130	1277290	2151040	2284820
ENSMUSG00000029063.16	Nadk	1543	2106	2518	1627	4184	1355	4044	2763	2122	4058	3115
ENSMUSG00000029060.17	Mib2	1474	3373	1554	1437	4766	933	2515	1323	1064	2740	4072
ENSMUSG00000029038.9	Ssu72	824	2215	951	2331	0	516	1570	1330	2650	2248	3069
ENSMUSG00000073680.2	Tmem88b	4228	6003	3830	5602	16132	6575	9152	3844	3160	6766	8747
ENSMUSG00000029066.12	Mrpl20	1200	2525	2071	1504	8416	1012	1711	3372	3061	4832	6040
ENSMUSG00000029071.16	Dvl1	1782	2831	2516	1721	5617	297	4513	2318	1996	5157	5471
ENSMUSG00000029073.9	Cptp	5479	9738	5352	4058	30480	2661	11932	7514	11448	22129	15813
ENSMUSG00000051557.15	Pusl1	1418	1626	1731	346	2390	372	1927	814	1658	3730	2642
ENSMUSG00000029033.16	Acap3	1613	1391	119	650	2360	612	4279	226	1319	3154	3643
ENSMUSG00000029076.14	Sdf4	4222	5816	3419	4384	4221	2714	3481	3887	3076	3186	3723
ENSMUSG00000035692.7	Isg15	1347	945	2882	741	0	864	1378	1254	937	0	0
ENSMUSG00000005907.14	Pex1	1044	1086	1396	732	3572	0	1403	0	706	2185	2548
ENSMUSG00000040351.11	Ankib1	3286	6238	5280	2470	16752	3695	9600	4280	8617	13590	16300
ENSMUSG00000000600.15	Krit1	451	878	810	519	1107	0	818	670	766	2405	2782
ENSMUSG00000028926.15	Cdk14	8241	14878	11339	5887	20173	4087	13359	8894	17656	20882	19171
ENSMUSG00000003161.15	Sri	207068	265915	246096	209532	290796	165618	289751	208299	237966	308971	309483
ENSMUSG00000040537.17	Adam22	86962	123439	87714	76222	354860	100718	204482	71222	82587	214290	207401
ENSMUSG00000054099.11	Slc25a40	5449	9209	5513	6067	20237	3731	13277	5278	8908	18386	19459
ENSMUSG00000040570.14	Rundc3b	3284	4742	4897	4227	15365	2053	8069	6467	7689	12705	10330
ENSMUSG00000040584.8	Abcb1a	40000	58263	37450	45417	50765	21631	45829	22283	19629	56985	54344
ENSMUSG00000003623.4	Crot	3572	4493	4073	3263	10705	1538	7102	3115	3845	9160	12601
ENSMUSG00000003974.6	Grm3	37856	52519	40941	33224	98790	22653	66727	42142	62527	86079	109998
ENSMUSG00000061601.15	Pclo	86120	160222	107016	88152	367145	74511	235274	128848	172178	319222	316372
ENSMUSG00000040118.15	Cacna2d1	56758	86698	68548	42944	172755	41492	118460	83245	97990	177665	174991
ENSMUSG00000057614.6	Gnai1	367454	512516	423528	340055	1207510	468986	784738	392049	482041	948073	971427
ENSMUSG00000040003.18	Magi2	22633	32737	28898	21324	75060	15914	43703	29696	38746	58300	64270
ENSMUSG00000028771.13	Ptpn12	1487	643	355	598	3267	931	1288	0	2030	2399	3096
ENSMUSG00000047221.5	Fam185a	2431	2841	2567	1728	7495	1837	4188	3159	3110	6051	5664
ENSMUSG00000038525.16	Armc10	29822	45373	39329	26381	97230	20884	61735	32860	53602	71545	67481
ENSMUSG00000044968.16	Napepld	25772	34966	29319	30330	113654	25543	65497	26364	32453	81213	75592
ENSMUSG00000029017.13	Pmpcb	17412	24673	20948	16587	46435	14943	32842	19155	27437	37908	38161
ENSMUSG00000029014.14	Dnajc2	3032	1902	3215	1692	5574	786	4109	3010	2360	6198	5180
ENSMUSG00000028932.8	Psmc2	59792	86191	75106	58979	132537	45899	101100	68174	83202	118681	118854
ENSMUSG00000042453.14	Reln	7478	17612	10540	10582	13820	13468	13948	8931	6826	2632	15431
ENSMUSG00000062604.11	Srpk2	8169	11959	9773	6905	22789	7108	12704	9207	16131	20287	18898
ENSMUSG00000028999.15	Rint1	390	1474	1118	925	2459	575	1577	1468	1552	1441	2756
ENSMUSG00000028998.6	Tomm7	10245	15322	13974	5055	30602	6141	18952	14719	19670	29817	33830
ENSMUSG00000038319.14	Kcnh2	0	0	0	6807	24993	0	16788	0	6242	16804	22038
ENSMUSG00000028978.12	Nos3	4865	6136	4045	4440	4680	1807	4789	2895	0	4897	6649
ENSMUSG00000028973.18	Abcb8	19373	29355	25466	17519	64061	13341	41604	22875	37792	50882	45941
ENSMUSG00000028969.10	Cdk5	71655	97958	81554	58388	218241	45414	132961	75325	119180	171643	194697
ENSMUSG00000028962.14	Slc4a2	6568	7907	11197	7464	6757	4666	9631	4558	4698	10143	7689
ENSMUSG00000028958.15	Tmub1	3980	4269	3130	3479	7373	3630	5019	3229	4775	5171	6193
ENSMUSG00000023353.14	Agap3	43446	69913	49259	35348	132953	31492	82844	54603	84134	109183	133195
ENSMUSG00000028953.10	Abcf2	8894	15738	13654	10657	23189	7362	17852	11124	13548	22351	23656
ENSMUSG00000028954.11	Nub1	2440	4017	2915	2884	5820	3121	4099	3057	3323	5411	6481
ENSMUSG00000028945.9	Rheb	53524	66035	59444	57372	139661	41828	85093	58712	85879	125763	144251
ENSMUSG00000028944.14	Prkag2	7335	11804	9565	7222	23178	5409	14372	10221	14182	23755	23250
ENSMUSG00000056367.14	Actr3b	41446	53110	46447	29266	84366	19616	64612	47094	66064	81076	86509
ENSMUSG00000061576.15	Dpp6	119594	192303	153864	102016	407954	90772	238705	159107	192312	327353	313703
ENSMUSG00000039000.8	Ube3c	5457	8660	7342	4844	19032	3856	12981	7127	9607	17443	18165
ENSMUSG00000029131.14	Dnajb6	15780	17197	14505	11979	14677	6676	19163	11492	15471	21309	26699
ENSMUSG00000025745.12	Hadha	133914	188880	162895	120117	298098	104847	203220	117582	137243	247892	309445
ENSMUSG00000059447.13	Hadhb	171562	209925	202728	147836	391804	121534	282051	141591	158302	302018	340356
ENSMUSG00000075703.15	Selenoi	6166	10885	10030	5750	25658	4725	18573	6639	13632	20476	23540
ENSMUSG00000029175.17	Slc35f6	2407	2849	2832	863	5803	1754	2333	2258	3180	3791	5167
ENSMUSG00000029168.14	Dpysl5	139206	193069	152364	112786	438989	81654	257865	164591	205885	305146	356421
ENSMUSG00000029166.14	Mapre3	242412	341616	319874	220445	699635	165542	464457	299060	375547	565470	678150
ENSMUSG00000045302.13	Preb	18284	28330	27432	18711	46503	15522	36288	21420	28185	40086	44909
ENSMUSG00000006641.12	Slc5a6	1311	1777	1855	1131	5922	769	3361	1227	2403	3459	3461
ENSMUSG00000013622.15	Atraid	646	693	841	605	1940	882	1166	203	1668	2261	1555
ENSMUSG00000013629.16	Cad	10910	13368	11053	9195	25554	6635	16083	8090	10873	22577	25925
ENSMUSG00000029151.14	Slc30a3	56867	83671	67278	52844	188597	25235	101762	80341	141275	153284	145295
ENSMUSG00000107283.3	Mpv17	4938	8504	3946	6234	9907	2075	8977	3724	7992	9621	13581
ENSMUSG00000029145.12	Eif2b4	9595	12625	10652	8381	29489	5250	17473	9961	11613	24196	18966
ENSMUSG00000029146.14	Snx17	11806	15505	18871	13625	29349	6757	17552	13008	13360	23299	23538
ENSMUSG00000029147.11	Ppm1g	3289	3701	2951	3574	7984	1724	2081	4725	3473	4484	5305
ENSMUSG00000029148.15	Nrbp1	16548	24428	23546	13099	53209	10218	33190	20909	27406	49080	49404
ENSMUSG00000064037.13	Gpn1	520	749	1136	527	1895	156	1146	222	603	1176	2534
ENSMUSG00000106918.3	Mrpl33	1967	3998	3265	3348	4212	1898	2804	4927	5047	6051	10057
ENSMUSG00000029136.9	Rbks	1725	967	964	898	0	684	1771	778	1098	0	674
ENSMUSG00000052139.18	Babam2	14162	22038	17553	10811	31373	6940	19487	12817	18885	29324	32147
ENSMUSG00000014956.15	Ppp1cb	114806	168833	136312	112848	357264	90895	233491	127819	164364	263252	267304
ENSMUSG00000014932.15	Yes1	11632	18728	15706	10743	42442	7859	25410	10538	16538	36574	37052
ENSMUSG00000023452.19	Pisd	6388	8233	9337	4817	13874	4237	13844	7151	10989	13160	15772
ENSMUSG00000037426.18	Depdc5	2065	2926	2330	1735	5551	1062	4716	3365	2484	4452	6015
ENSMUSG00000018965.11	Ywhah	425230	686506	579754	403352	1264150	304103	849791	493945	690941	1076650	960034
ENSMUSG00000037373.12	Ctbp1	108568	186874	151803	103616	441238	85462	265239	162887	228330	326837	346129
ENSMUSG00000079562.7	Maea	4111	6631	5734	3898	11585	3790	8025	4137	7488	10703	10639
ENSMUSG00000005299.6	Letm1	142730	206191	175834	124785	458586	125028	287514	170762	214102	351178	363685
ENSMUSG00000029111.7	Nelfa	460	1393	1391	847	2518	106	993	1281	952	2032	1994
ENSMUSG00000048142.9	Nat8l	8869	9762	7344	6359	25094	7081	16284	8529	12832	19577	21409
ENSMUSG00000029106.14	Add1	202303	310637	244205	174655	716669	152342	417823	232219	305902	520458	557045
ENSMUSG00000001082.12	Mfsd10	2050	5987	5380	2304	14902	418	726	4347	6549	4205	12018
ENSMUSG00000029104.15	Htt	22009	34480	28646	17397	91794	12860	50054	27964	42248	67000	73280
ENSMUSG00000029101.16	Rgs12	8404	13204	9945	5547	15766	3501	12653	11675	15852	17927	16034
ENSMUSG00000029103.16	Lrpap1	19322	32260	27952	18706	41119	13426	29212	23148	22184	37823	36969
ENSMUSG00000029098.17	Acox3	13606	15543	16685	13040	27476	8608	18674	15114	14223	21794	23836
ENSMUSG00000029095.17	Ablim2	28249	35918	31532	23547	62369	19501	49187	29950	38144	56752	63796
ENSMUSG00000029094.12	Afap1	0	835	0	0	1646	393	1478	0	0	1775	1043
ENSMUSG00000029093.14	Sorcs2	2559	3372	3913	2691	7209	1524	4379	3465	4680	6648	9216
ENSMUSG00000029198.3	Grpel1	63144	84059	61659	39456	114955	45005	109149	57846	75056	113289	113776
ENSMUSG00000029192.17	Tbc1d14	572	627	1356	819	3041	414	2541	1212	1395	1178	2145
ENSMUSG00000060708.4	Bloc1s4	5144	3640	5358	4273	6454	1870	3794	4431	5055	6908	4890
ENSMUSG00000029119.9	Man2b2	1284	4281	3832	2154	2781	2605	3675	3407	1684	4169	3335
ENSMUSG00000029120.10	Ppp2r2c	2057	3476	4187	2852	9971	0	6664	3741	5798	9439	9480
ENSMUSG00000039474.13	Wfs1	26381	36862	31053	20966	69335	13864	40988	33419	45331	62722	69421
ENSMUSG00000029121.16	Crmp1	239522	389709	327210	225170	832004	192341	484421	311624	425150	627173	716074
ENSMUSG00000029125.14	Stx18	701	3433	2578	1059	4233	1366	4368	2104	1367	5419	4680
ENSMUSG00000029126.7	Nsg1	1506	1369	2162	581	1036	92	2491	883	1383	2859	1827
ENSMUSG00000005103.12	Wdr1	296893	401711	341163	296408	686369	231832	452874	305985	386258	549742	604645
ENSMUSG00000029128.12	Rab28	2924	3691	3964	2730	6131	1690	5395	3922	6059	6839	7396
ENSMUSG00000039782.15	Cpeb2	1159	2468	1851	917	2993	0	2237	0	1350	4688	3492
ENSMUSG00000029084.5	Cd38	2285	1920	1738	1535	2234	1286	2237	1415	1798	2841	4019
ENSMUSG00000029086.15	Prom1	1184	2875	3494	1651	10938	3157	4839	1294	2034	6352	7120
ENSMUSG00000046985.11	Tapt1	6256	9989	7943	6111	22284	4674	13304	8892	12605	20278	17979
ENSMUSG00000015806.12	Qdpr	398530	618175	476206	444030	1500790	531504	1073550	397602	371737	877022	977398
ENSMUSG00000039682.12	Lap3	195282	278196	228766	198838	619667	217213	448336	183076	195163	353685	369404
ENSMUSG00000029088.16	Kcnip4	1906	2768	2719	1648	4838	1110	2531	2019	1479	4251	6483
ENSMUSG00000029169.11	Dhx15	14972	19882	18127	14302	24843	6658	17094	18428	18295	22895	27887
ENSMUSG00000039252.11	Lgi2	34020	50175	40674	30984	138093	51953	110746	35650	35190	97353	86548
ENSMUSG00000029173.12	Sepsecs	56800	93991	94585	96445	169083	57464	125509	66255	68420	87553	112580
ENSMUSG00000029176.13	Anapc4	2384	3983	3516	1526	9866	1728	3468	2713	3812	8564	9142
ENSMUSG00000061461.11	Smim20	18885	20106	21778	7675	50497	13284	21447	14817	13224	33652	36916
ENSMUSG00000039156.19	Stim2	2486	2727	3603	2644	7321	1987	3269	2988	3041	4646	5931
ENSMUSG00000037999.13	Arap2	1416	1821	1838	1183	4257	915	2481	535	2700	4827	5225
ENSMUSG00000090061.9	Nwd2	10152	15699	13794	10317	31339	6301	18638	13798	20944	26064	28311
ENSMUSG00000047881.14	Rell1	6431	10881	6745	7824	31488	6951	17748	5956	7569	21253	18036
ENSMUSG00000029171.12	Pgm2	14686	17309	15054	14456	14917	6262	14748	12084	12750	18815	22648
ENSMUSG00000029174.18	Tbc1d1	1669	1932	2621	2186	5478	833	5313	2396	3282	8430	7042
ENSMUSG00000047215.14	Rpl9	28396	38198	35554	33712	52726	24097	34396	26818	35904	43957	52874
ENSMUSG00000029199.11	Lias	3174	3132	4160	2402	9553	1982	6298	2434	4620	6640	9781
ENSMUSG00000029203.16	Ube2k	22234	36010	30401	22686	65989	13762	40420	28893	30455	51676	58003
ENSMUSG00000029202.12	Pds5a	2093	1974	5615	2609	4121	482	2528	4157	1828	4075	4282
ENSMUSG00000029207.16	Apbb2	1156	1701	1909	1490	4495	812	3186	1578	1974	2845	2525
ENSMUSG00000029223.12	Uchl1	532625	736811	617974	466263	1305690	338778	875619	637026	831049	1175120	1250500
ENSMUSG00000037736.20	Limch1	10218	17599	12568	10216	39073	10645	24365	9314	9659	27115	24846
ENSMUSG00000037720.16	Tmem33	69096	75292	73826	62384	149551	40523	105473	76745	95223	131242	162888
ENSMUSG00000029221.15	Slc30a9	22949	36674	28997	21156	79007	20585	48708	25785	37352	52601	61099
ENSMUSG00000037685.15	Atp8a1	124212	178285	151240	102907	381422	91778	266333	145575	211862	297069	313899
ENSMUSG00000037653.7	Kctd8	9968	15717	12600	6850	34906	6491	26928	11984	15398	25271	31201
ENSMUSG00000029208.16	Guf1	5783	8293	4874	5042	21324	5134	10212	6392	8315	13977	18749
ENSMUSG00000029209.15	Gnpda2	17678	32505	23627	23034	76358	15574	44504	22273	18441	56468	70361
ENSMUSG00000000560.9	Gabra2	1521	670	896	0	0	0	324	2829	1913	1956	3386
ENSMUSG00000029211.11	Gabra4	7686	5682	0	1891	0	639	11298	14468	20628	12520	14740
ENSMUSG00000029212.11	Gabrb1	4772	6934	4632	2797	5335	2296	6023	6639	6118	8932	14716
ENSMUSG00000029213.11	Commd8	13581	14529	14501	9385	22208	5020	13322	12780	11065	16172	23690
ENSMUSG00000072889.9	Nfxl1	0	789	740	579	1387	0	675	520	773	797	947
ENSMUSG00000036087.18	Slain2	2140	3407	2731	2547	7653	1648	3241	3587	2364	4095	5014
ENSMUSG00000029219.10	Slc10a4	813	1372	1516	1220	4866	1789	2871	1637	4033	4525	3503
ENSMUSG00000070733.13	Fryl	6481	9055	6371	5340	13852	5297	10046	5661	4520	13840	12519
ENSMUSG00000029152.13	Ociad1	38487	54947	47864	38200	109079	31061	66267	47946	53676	78112	61853
ENSMUSG00000029153.11	Ociad2	30316	45165	39538	24936	92132	20729	62844	43731	63723	70764	64120
ENSMUSG00000054814.14	Usp46	4337	8485	5997	2512	19234	4921	12294	5250	6159	14162	17923
ENSMUSG00000062110.14	Scfd2	3047	5796	4383	3097	9350	2889	7286	3673	4052	7602	9142
ENSMUSG00000029227.15	Fip1l1	1162	2796	0	2051	6528	1004	2185	2393	2301	1799	3668
ENSMUSG00000005672.12	Kit	5239	7207	5718	3428	8669	1996	7361	5562	10700	8016	10674
ENSMUSG00000029233.15	Srd5a3	2489	2265	2409	1249	4513	804	1916	1327	1756	2658	4603
ENSMUSG00000036435.13	Exoc1	18864	28031	25918	19849	58272	14302	37452	22382	26870	50133	59328
ENSMUSG00000029246.14	Ppat	10645	13437	11051	8669	23356	7778	18118	10977	12472	17392	22567
ENSMUSG00000029247.17	Paics	60333	94254	75463	59939	193508	54235	116130	62516	73415	107174	143718
ENSMUSG00000036323.14	Srp72	4810	7008	4841	4278	13368	2903	9399	3814	5470	8383	10447
ENSMUSG00000059325.14	Hopx	4626	5544	1941	5254	11306	3896	5636	1522	2797	3646	4129
ENSMUSG00000029250.5	Polr2b	11603	21136	16200	14830	30964	11769	23379	17488	12194	13262	14794
ENSMUSG00000037605.16	Adgrl3	5912	8530	8255	4744	19917	5296	11203	9953	12473	19333	23593
ENSMUSG00000029245.16	Epha5	808	0	775	1138	2538	0	1736	1487	1375	2882	3709
ENSMUSG00000035898.13	Uba6	14588	20182	17336	12064	37190	10060	23674	14531	20381	29185	34479
ENSMUSG00000035836.2	Ugt2b1	0	0	28373	26905	17921	10502	14824	0	14702	15093	21210
ENSMUSG00000029273.10	Sult1d1	0	0	582	0	0	0	1837	1878	0	653	374
ENSMUSG00000029291.11	Rufy3	100013	147752	121396	87282	250877	73121	198038	120013	177576	232002	228751
ENSMUSG00000044221.14	Grsf1	3153	6332	5322	2931	13276	3115	6335	3783	4785	10762	10871
ENSMUSG00000060961.16	Slc4a4	132159	201222	167066	98880	389857	82865	198334	109952	119043	295606	480958
ENSMUSG00000043635.12	Adamts3	2011	0	3540	3639	0	0	6455	2264	3367	12659	0
ENSMUSG00000035505.14	Cox18	2975	3799	978	0	7869	967	4181	2316	2040	6806	6749
ENSMUSG00000029368.10	Alb	297527	437695	334793	269755	642637	219529	464500	196548	287008	453966	621660
ENSMUSG00000029376.8	Mthfd2l	1586	5351	1571	1978	13136	2395	6453	2874	3770	7234	8668
ENSMUSG00000029405.16	G3bp2	3336	5982	5324	4301	10647	2841	7317	4086	5746	9627	9846
ENSMUSG00000029407.10	Uso1	24614	31797	30812	21026	63704	11599	38391	25778	34230	47126	49642
ENSMUSG00000029413.14	Naaa	7858	8710	9771	8528	15989	3286	7860	10005	9024	12114	14893
ENSMUSG00000034826.14	Nup54	2387	4621	5150	2503	7782	2192	4326	4326	5069	7936	7632
ENSMUSG00000029426.8	Scarb2	35665	62249	56062	37549	98268	21593	47324	48228	44283	72118	105186
ENSMUSG00000058013.11	Septin11	144902	219436	165815	127610	476094	95053	277307	182281	283491	378055	397042
ENSMUSG00000029486.13	Mrpl1	6899	7945	6884	4410	18996	4394	12992	6969	9162	12858	18141
ENSMUSG00000029484.12	Anxa3	407951	450271	481801	444895	356955	189453	283626	333109	303272	365258	439790
ENSMUSG00000034663.13	Bmp2k	2882	3927	5598	2321	5862	2328	4346	3823	3222	5463	5413
ENSMUSG00000029334.14	Prkg2	2046	1557	2903	1670	10427	1068	4437	1277	2964	7826	8102
ENSMUSG00000000568.15	Hnrnpd	55634	72409	75244	49143	84014	24750	48064	65026	63175	73193	94012
ENSMUSG00000029328.15	Hnrnpdl	2465	2776	4603	2357	8926	886	4775	3297	2263	10814	11627
ENSMUSG00000029326.13	Enoph1	52040	98148	81407	58402	232413	49937	158685	68417	93032	165069	194778
ENSMUSG00000035325.16	Sec31a	26043	41126	34893	27857	60946	20073	41662	32754	40340	62415	63449
ENSMUSG00000035297.14	Cops4	51021	69574	64823	47640	156029	34050	107118	59405	82167	127006	140937
ENSMUSG00000016833.14	Mrps18c	4071	4403	3668	1418	11411	0	8832	6460	4399	11935	9932
ENSMUSG00000029330.8	Cds1	7866	12552	10118	4664	23537	2887	9747	4408	11433	14986	11745
ENSMUSG00000043940.15	Wdfy3	32064	48557	41316	26921	124769	22784	71530	39398	54624	92459	94477
ENSMUSG00000046709.18	Mapk10	21263	23337	20165	14726	79579	19901	38741	25563	47759	57008	85825
ENSMUSG00000029311.16	Hsd17b11	105297	141869	139741	105561	263275	72156	176514	96336	116050	219504	226335
ENSMUSG00000029310.13	Nudt9	7843	15918	12429	10171	18992	6756	21554	11777	11822	22355	20368
ENSMUSG00000029309.7	Sparcl1	24193	28400	34737	19413	41906	12085	28727	20109	18063	31361	40252
ENSMUSG00000029298.15	Gbp9	4518	5232	5441	5093	6741	2401	4823	4133	3242	5654	7454
ENSMUSG00000079363.7	Gbp4	1861	2878	2075	1329	2367	592	4354	1146	1908	3720	5662
ENSMUSG00000070639.5	Lrrc8b	2810	4162	3894	2555	11700	2206	5954	3728	5965	11203	10983
ENSMUSG00000054720.12	Lrrc8c	5929	11252	8977	4700	21466	5657	13474	6969	11028	17823	19752
ENSMUSG00000046079.16	Lrrc8d	5394	7108	5495	4078	16882	2655	9687	4347	5418	10846	11619
ENSMUSG00000029276.13	Glmn	3762	4958	4237	2797	10900	2707	7992	4144	6300	11362	11631
ENSMUSG00000058558.12	Rpl5	26150	31318	35894	26451	52260	15322	34643	22820	23928	36733	45754
ENSMUSG00000063406.11	Tmed5	7294	8900	8604	7743	14428	3418	13013	7598	6440	12442	11813
ENSMUSG00000029265.4	Dr1	8834	9582	7818	3917	3667	2763	3892	7563	7209	9192	11919
ENSMUSG00000033615.9	Cplx1	189934	268523	197779	195817	383417	111691	312248	205043	339395	484978	451851
ENSMUSG00000062234.14	Gak	35179	51634	40837	29408	116933	21468	76346	42241	62671	83841	92355
ENSMUSG00000013495.15	Tmem175	2368	2949	2331	1360	5672	488	2478	2505	1921	6144	3631
ENSMUSG00000004815.12	Dgkq	24250	33793	26299	19859	85696	13686	46324	29749	47414	62257	59108
ENSMUSG00000029502.14	Golga3	3046	4423	3228	3301	8254	1914	6756	3682	3946	6247	6375
ENSMUSG00000029501.14	Ankle2	3701	3939	5155	3081	6858	1634	5538	2986	4065	6336	5731
ENSMUSG00000029500.16	Pgam5	19242	30448	31851	21441	59544	12526	44815	33451	42508	50580	42306
ENSMUSG00000029499.11	Pxmp2	610	244	256	373	1679	0	737	214	0	1293	1678
ENSMUSG00000029505.17	Ep400	1648	4979	3759	3831	11242	5140	6084	2866	4518	5606	7421
ENSMUSG00000029507.16	Pus1	1202	2523	647	0	1946	0	2052	1195	1237	0	2032
ENSMUSG00000029512.11	Ulk1	0	1924	0	711	4934	0	2374	1474	2829	5741	4949
ENSMUSG00000043510.12	Hscb	10535	14409	14668	10546	34669	10708	27693	13670	14152	28071	22701
ENSMUSG00000050017.11	Pitpnb	44238	67837	56260	42464	121831	34166	85277	49634	70754	90955	95321
ENSMUSG00000066975.12	Cryba4	6675	8005	9228	6192	4413	1861	4540	4996	6406	5070	9598
ENSMUSG00000029343.17	Crybb1	60652	82887	94079	70699	55733	21934	47170	60209	59714	63704	92271
ENSMUSG00000029348.11	Asphd2	8298	10311	8689	4466	26980	3976	13904	6968	10818	27620	19521
ENSMUSG00000058153.15	Sez6l	292	651	1177	55	1405	0	977	1290	974	2005	2153
ENSMUSG00000042216.13	Sgsm1	22796	27945	27270	17855	73320	13551	44858	26958	40764	64707	65068
ENSMUSG00000018974.7	Sart3	4038	4528	4704	4652	6096	973	3727	5843	4479	3844	5660
ENSMUSG00000025825.12	Iscu	25043	51551	32363	32360	52777	28558	59236	37560	44370	51471	60029
ENSMUSG00000054675.5	Tmem119	38253	33729	46834	51059	15725	13550	18378	16952	22269	27476	28598
ENSMUSG00000048163.13	Selplg	22695	17144	35300	27894	18682	10882	14265	14483	17005	24871	29750
ENSMUSG00000004530.12	Coro1c	92398	117072	111642	98799	236415	85695	163857	120878	135115	227847	215741
ENSMUSG00000042096.15	Dao	4802	8602	5785	4238	13822	2784	9670	4102	3489	12411	20021
ENSMUSG00000042078.14	Svop	14870	24213	17419	12165	62616	9207	34478	20609	32553	49247	47637
ENSMUSG00000029592.11	Usp30	1010	2507	1274	1154	3112	564	2681	1652	2849	3245	3740
ENSMUSG00000001098.15	Kctd10	802	665	559	597	1935	320	695	425	474	1711	1233
ENSMUSG00000029577.13	Ube3b	5477	9650	7251	7095	16996	2383	12133	5870	11028	17024	17680
ENSMUSG00000029575.17	Mmab	19090	25078	21024	19954	35798	13957	30053	25016	23390	36234	39338
ENSMUSG00000041939.14	Mvk	6425	7935	6595	6018	21827	5433	15488	7974	9542	18587	14641
ENSMUSG00000011884.13	Gltp	252458	402537	317719	317796	782059	333029	489153	240798	226440	473280	525390
ENSMUSG00000041890.17	Git2	14654	19809	20583	16048	26564	10632	16426	11162	11531	22469	24370
ENSMUSG00000041870.16	Ankrd13a	9439	12335	9922	9487	27582	6302	19562	7965	8266	17796	20598
ENSMUSG00000029545.13	Acads	59433	72840	75963	63267	89710	35867	62450	49977	51417	74565	96767
ENSMUSG00000046562.5	Unc119b	4330	4257	4711	2535	8486	2276	5796	2197	2657	8249	7280
ENSMUSG00000048578.11	Mlec	49935	59951	60504	42190	74267	27794	63682	52914	45575	59375	80256
ENSMUSG00000041733.10	Coq5	8069	9150	9883	4825	31693	5348	14648	9432	14277	21166	24152
ENSMUSG00000009013.5	Dynll1	259974	340668	340742	215936	187172	321205	673105	222774	292144	492083	405661
ENSMUSG00000029538.14	Srsf9	6436	6857	8799	6356	5634	3146	5083	11331	7250	9078	12070
ENSMUSG00000029536.8	Gatc	7315	8664	8606	6392	27256	4227	9875	7933	9876	19181	16630
ENSMUSG00000029535.4	Triap1	14021	20594	18774	15048	40140	11880	23456	16686	18798	27040	36422
ENSMUSG00000041697.8	Cox6a1	168031	210109	200046	131963	434158	106489	286111	191268	239829	489203	413283
ENSMUSG00000029524.16	Sirt4	0	0	0	0	0	0	233	0	0	0	595
ENSMUSG00000029528.19	Pxn	6116	7353	6573	6498	10747	3335	6315	4465	5122	8951	11292
ENSMUSG00000067274.10	Rplp0	43702	69865	70020	51492	90445	30364	64802	49317	47456	78998	101767
ENSMUSG00000041638.18	Gcn1	7837	11444	10667	8207	19546	5145	11847	8370	9687	17404	20298
ENSMUSG00000029518.15	Rab35	1169520	1439870	1418350	1060690	3064460	1053280	1964500	1243580	1701450	2545210	2600560
ENSMUSG00000029516.19	Cit	6760	9496	8238	6130	19043	2936	11418	8166	12992	19283	16904
ENSMUSG00000029513.14	Prkab1	4522	7876	4871	4526	16830	1350	8553	4469	6547	14084	15858
ENSMUSG00000061288.13	Taok3	439	626	809	1344	2395	948	2036	901	1921	2461	2914
ENSMUSG00000032959.12	Pebp1	1014760	1636080	1145010	899668	3140610	612205	1888360	1106900	1344480	2590250	2754840
ENSMUSG00000029364.15	Wsb2	1699	2526	1471	608	3863	0	1712	2013	2103	2449	2318
ENSMUSG00000061578.8	Ksr2	1964	3120	2620	2526	6130	2282	3455	5607	4875	4830	6663
ENSMUSG00000029361.18	Nos1	21549	34184	32044	20491	80537	16422	48864	27945	33867	64251	55823
ENSMUSG00000032898.9	Fbxo21	3376	5082	4286	2328	12448	2312	8718	3344	5352	8605	10431
ENSMUSG00000029359.13	Tesc	6836	11908	9334	5554	24617	4824	17839	7102	10123	18112	25739
ENSMUSG00000029596.13	Sdsl	69	575	0	0	1263	35	813	0	1052	889	1998
ENSMUSG00000029598.12	Plbd2	17139	24821	19782	14985	43244	12968	27147	14938	14890	35077	40001
ENSMUSG00000029602.11	Rasal1	44940	55054	46610	32618	113845	20780	65219	51342	74121	89949	102774
ENSMUSG00000052776.10	Oas1a	1531	3648	2440	1302	5600	725	3226	1131	1077	7450	4357
ENSMUSG00000029608.10	Rph3a	105134	168190	133184	95768	346668	70501	220026	135579	198464	272473	274814
ENSMUSG00000043733.14	Ptpn11	43926	71670	62826	44557	168066	34215	103392	52647	71191	123952	120178
ENSMUSG00000029614.13	Rpl6	142418	149103	166854	125817	160158	64835	129864	124762	160157	148592	169147
ENSMUSG00000042744.16	Hectd4	7689	11481	8731	7154	24171	5000	15747	9669	12399	20335	21937
ENSMUSG00000042719.17	Naa25	3543	7017	7171	2231	12352	1782	6022	5057	5631	11782	10470
ENSMUSG00000029616.9	Erp29	90397	123522	108892	93050	101226	58900	92852	84948	94658	119491	133823
ENSMUSG00000029454.15	Mapkapk5	40525	59716	53732	48866	73580	25648	64382	43006	48099	0	84713
ENSMUSG00000029455.14	Aldh2	209687	287666	262186	193815	438786	138730	296674	169855	208651	344340	405667
ENSMUSG00000042647.13	Acad12	2241	3138	5210	3179	4274	2653	3926	3551	4351	3833	5437
ENSMUSG00000029456.12	Acad10	9346	13286	11916	6349	17348	5085	13840	8841	8307	19364	19481
ENSMUSG00000029458.14	Brap	1868	3580	2292	2069	6417	1414	3096	2335	4351	6177	6880
ENSMUSG00000042605.16	Atxn2	3205	3877	4491	2206	4948	2421	6613	2993	4542	6386	7570
ENSMUSG00000004455.16	Ppp1cc	28824	47154	40374	34244	91672	20957	51477	33939	53116	79893	79766
ENSMUSG00000064267.13	Hvcn1	4450	4830	5164	3619	5061	1590	1981	5340	4109	2719	2569
ENSMUSG00000038582.15	Pptc7	13464	15708	14036	12692	49688	10324	31227	13471	19278	27312	30852
ENSMUSG00000029462.18	Vps29	96985	141821	121540	100011	327789	56716	180514	117986	163657	215771	230599
ENSMUSG00000029465.14	Arpc3	341930	478443	400209	332137	811170	212496	548521	376793	524344	747442	769949
ENSMUSG00000029466.11	Anapc7	1244	1930	949	799	3740	767	2636	1902	1539	3215	3405
ENSMUSG00000029467.15	Atp2a2	176863	243254	203008	149410	464056	132965	288348	195529	244762	343074	398836
ENSMUSG00000029468.17	P2rx7	16355	20509	19020	19686	29881	12408	23402	13376	11902	22221	24024
ENSMUSG00000029470.15	P2rx4	4068	4637	6002	5942	7679	3795	3345	2473	1643	5647	3870
ENSMUSG00000029471.13	Camkk2	20349	32928	24772	17433	58767	12850	33836	22322	37244	55654	53689
ENSMUSG00000029472.13	Anapc5	1292	2316	2127	1315	5292	1164	3397	1977	1926	5625	4830
ENSMUSG00000029474.7	Rnf34	2355	1277	1432	1876	4230	1416	3152	1360	2150	4940	3657
ENSMUSG00000029449.11	Rhof	5689	6745	4083	4225	9460	3852	9329	5867	8092	7656	12578
ENSMUSG00000029440.15	Psmd9	41028	56661	41406	38300	75112	28299	63997	42828	48453	66526	81416
ENSMUSG00000029433.16	Diablo	9071	17872	11220	10126	41089	9082	23813	9268	18870	34221	33903
ENSMUSG00000029434.12	Vps33a	10622	17526	13804	10735	34467	6926	19601	14323	17822	25916	30336
ENSMUSG00000049550.17	Clip1	13205	19159	13980	13032	28064	6559	18895	12173	15212	28784	29878
ENSMUSG00000029414.11	Kntc1	1184	3356	2629	2525	7573	0	3031	2142	1887	847	6080
ENSMUSG00000023106.15	Denr	33329	42965	36398	31884	78631	23433	53785	38678	39772	64377	65837
ENSMUSG00000000915.15	Hip1r	12265	17513	13658	10458	36780	8664	23998	13211	19530	29958	30621
ENSMUSG00000066278.6	Vps37b	4747	6819	5225	3598	10336	3475	6851	4036	6064	8803	10526
ENSMUSG00000029408.13	Abcb9	12560	16862	14489	9902	43228	19226	32919	12393	13030	46836	38962
ENSMUSG00000029406.15	Pitpnm2	10822	16156	13952	6195	36927	5218	21673	15391	22733	27749	32340
ENSMUSG00000029392.12	Rilpl1	8501	12728	11705	9817	21301	5555	10064	7576	9186	16941	18291
ENSMUSG00000029390.13	Tmed2	12191	14902	15542	12589	22021	8551	16424	10111	14913	19957	26810
ENSMUSG00000029388.14	Eif2b1	4393	8162	5724	5752	20559	4723	11717	6611	9443	11957	16030
ENSMUSG00000038023.12	Atp6v0a2	2210	3200	2822	1836	3925	1630	2587	3419	2502	3368	5235
ENSMUSG00000037979.13	Ccdc92	12517	14636	14760	8070	29466	9738	21881	13816	21086	26676	25314
ENSMUSG00000037905.13	Bri3bp	10386	13358	11465	9251	34040	5744	21323	10478	10372	24347	25562
ENSMUSG00000029482.4	Aacs	7679	12639	9682	6196	25816	7621	14251	9796	11256	18083	24415
ENSMUSG00000029416.17	Slc15a4	9163	14539	11197	7156	11997	5986	11200	9005	8775	7136	13881
ENSMUSG00000029420.14	Rimbp2	10831	18580	15824	10363	43224	5489	28480	16555	28052	45640	38197
ENSMUSG00000029428.13	Stx2	3587	5711	3201	3334	7559	2974	6915	5619	3160	6359	7066
ENSMUSG00000029430.13	Ran	341509	486881	410255	335567	802455	246772	502159	383689	515838	632140	763625
ENSMUSG00000034211.14	Mrps17	9021	11459	10590	6688	23848	6551	20437	9620	15200	24721	24442
ENSMUSG00000029432.12	Nipsnap2	281728	502374	404255	284999	1007310	274591	713319	392829	525749	776870	791005
ENSMUSG00000029446.14	Psph	19298	41081	29064	28915	72748	27599	59082	26983	29079	60895	70106
ENSMUSG00000029447.11	Cct6a	129395	200972	177366	135920	389309	152415	259366	158055	194729	321355	351844
ENSMUSG00000025537.12	Phkg1	1912	4103	2722	1503	5208	1181	2237	0	3145	5997	5706
ENSMUSG00000070493.3	Chchd2	5944	7853	6417	6819	15009	2255	11457	6165	4484	6806	13792
ENSMUSG00000066735.8	Vkorc1l1	17565	19200	17231	13075	37396	10801	26659	19768	22291	32414	31024
ENSMUSG00000025534.17	Gusb	9700	11698	11429	8627	16631	6677	12300	9468	9070	14437	14134
ENSMUSG00000025533.15	Asl	27504	36110	30442	21218	64901	13239	47325	24074	38653	54244	52232
ENSMUSG00000025340.14	Rabgef1	9852	14202	12929	8542	29205	6462	17548	10712	13952	25786	28139
ENSMUSG00000025337.10	Sbds	30514	41250	43558	29072	82922	28990	63854	32035	39539	52759	64546
ENSMUSG00000015944.9	Castor2	5699	8012	5248	3124	23040	1833	9259	6057	8121	15417	16442
ENSMUSG00000015950.13	Ncf1	14628	15254	18347	13420	14878	4972	12082	14104	14345	15355	22226
ENSMUSG00000060261.15	Gtf2i	3090	4167	4162	3324	7924	1615	6646	3559	3816	6001	15314
ENSMUSG00000063146.11	Clip2	37308	55577	46018	34121	107392	26351	71331	43123	61047	90004	92866
ENSMUSG00000040731.13	Eif4h	47705	65718	51167	50384	128241	43015	98842	50356	69790	122060	127729
ENSMUSG00000029674.13	Limk1	3714	7810	5913	4923	17546	2698	10025	5924	7717	16768	13726
ENSMUSG00000040532.14	Abhd11	16562	32953	27813	18698	76649	19260	53706	26550	34665	65934	62971
ENSMUSG00000007207.10	Stx1a	223002	307942	258057	189291	499978	107604	328624	269359	371377	429465	481398
ENSMUSG00000061118.8	Dnajc30	719	1321	875	1019	2702	534	1275	754	909	2478	2795
ENSMUSG00000005374.13	Tbl2	2224	2998	2770	2645	8943	961	4572	2935	4428	4948	6616
ENSMUSG00000002748.7	Baz1b	1909	2937	2970	1336	4467	1340	3322	3856	3135	4320	3116
ENSMUSG00000039959.13	Hip1	14663	23290	17002	15584	50448	17474	35184	13535	16081	37903	37930
ENSMUSG00000039917.10	Rhbdd2	1871	2013	1559	1148	4041	427	2133	1684	2941	4494	3356
ENSMUSG00000005514.14	Por	48054	74979	62748	47065	182700	37920	107185	51425	73184	118585	131922
ENSMUSG00000039886.8	Tmem120a	3759	3517	2895	1557	8023	1889	7603	2814	2758	4848	6200
ENSMUSG00000019179.10	Mdh2	2833230	4184490	3272680	2637200	6446800	2751020	5281980	3328030	3636060	5558020	5614830
ENSMUSG00000004951.10	Hspb1	13574	24693	14410	19124	23138	9863	24052	11678	7768	38274	32602
ENSMUSG00000051391.9	Ywhag	929551	1392480	1024800	794646	2525200	578935	1749860	1151390	1449660	2189800	2051110
ENSMUSG00000004952.13	Rasa4	835	1671	1899	1442	2637	1343	1170	1615	1684	995	2575
ENSMUSG00000007987.12	Ift22	5279	10027	8763	6165	13577	5343	8394	6607	8112	11331	15666
ENSMUSG00000019054.13	Fis1	71480	137400	95972	73818	302047	58356	165115	90119	135227	212428	253044
ENSMUSG00000004846.10	Plod3	3275	3153	5211	4040	5638	1681	3209	1716	2861	6281	5119
ENSMUSG00000037428.14	Vgf	28350	36708	26011	19866	54691	16951	50734	35704	48777	71220	80048
ENSMUSG00000004849.14	Ap1s1	22472	44390	35952	27667	89520	26457	64147	38186	50049	70464	89002
ENSMUSG00000023328.14	Ache	1015	1754	2245	1218	5824	2167	4241	1010	1820	6247	4265
ENSMUSG00000051502.7	Ufsp1	1556	3511	2655	1825	6744	0	4053	2565	3130	4608	8440
ENSMUSG00000037364.12	Srrt	12274	13618	15518	15007	13722	6341	7150	12723	20748	15035	14076
ENSMUSG00000037344.14	Slc12a9	13907	15213	19345	12455	33563	8597	23470	13858	12389	27003	35092
ENSMUSG00000029714.11	Gigyf1	0	1308	1144	1651	2378	344	2392	1453	1207	2492	943
ENSMUSG00000029713.15	Gnb2	621470	927244	893777	636264	1788060	688810	1291560	676272	807477	1357760	1651010
ENSMUSG00000029712.14	Actl6b	0	6946	5475	0	7190	0	7345	4990	1682	7719	0
ENSMUSG00000093445.7	Lrch4	597	2921	1664	1922	0	811	1043	1255	0	1758	2567
ENSMUSG00000029722.15	Agfg2	12341	17478	15995	8970	31224	4815	19843	14219	28036	29458	29782
ENSMUSG00000045348.16	Nyap1	1475	4003	0	3424	17625	2000	11140	3855	2469	13316	11578
ENSMUSG00000056966.7	Gjc3	41621	59650	48892	43413	193644	58304	116852	41087	35844	121944	118146
ENSMUSG00000019494.14	Cops6	60130	86924	74814	47754	182071	39056	124112	73391	98477	149888	156340
ENSMUSG00000019518.11	Ap4m1	366	2082	1466	783	2890	789	2403	0	0	2584	896
ENSMUSG00000036968.15	Cnpy4	3232	4428	4177	3971	8276	2217	4164	3058	4118	6095	5043
ENSMUSG00000050552.8	Lamtor4	30211	25120	25234	23428	23675	20382	24362	17528	11582	41768	28624
ENSMUSG00000025855.13	Prkar1b	14093	20173	13486	8828	37015	7479	21664	17035	23098	34272	36094
ENSMUSG00000025857.10	Dnaaf5	1592	0	5363	0	15276	4481	1128	3107	4422	11626	14058
ENSMUSG00000025858.12	Get4	11359	19773	17680	13644	42821	9534	29629	14878	25431	33344	36634
ENSMUSG00000056413.16	Adap1	54468	81939	68078	47258	177574	40830	108387	62168	86006	143759	155054
ENSMUSG00000045438.12	Cox19	2273	1854	715	2016	6293	1576	3427	3130	2226	3587	4259
ENSMUSG00000029551.13	Psmg3	697	1864	2006	1878	5430	1623	3012	2022	0	3318	5144
ENSMUSG00000029560.12	Snx8	836	907	726	871	1495	0	367	0	557	1120	2008
ENSMUSG00000056076.13	Eif3b	28944	37892	33860	26378	43816	12841	39161	25189	28953	44035	53240
ENSMUSG00000036565.7	Ttyh3	6918	10703	9497	6958	20411	7753	10186	8190	13018	19160	24686
ENSMUSG00000000149.10	Gna12	19844	29006	22461	19704	59357	23814	39317	18185	18455	43668	41787
ENSMUSG00000029578.15	Wipi2	29910	53019	34993	25472	102404	26962	55672	34927	51945	80090	71949
ENSMUSG00000066640.11	Fbxl18	4056	5152	3662	1891	6839	1908	5634	3514	4347	5473	6320
ENSMUSG00000029580.14	Actb	2427820	2601220	2932040	2428930	4265830	1537240	3214790	2044080	2382790	4473150	4670190
ENSMUSG00000029581.14	Fscn1	561682	801056	715615	600533	1481360	471782	1038690	628956	736744	1174650	1262720
ENSMUSG00000039206.13	Daglb	30485	33518	31374	24059	47478	15343	32394	23330	28416	38498	46665
ENSMUSG00000001847.14	Rac1	544322	795656	669368	602391	1238760	517287	1005440	556259	631281	991224	1062920
ENSMUSG00000018001.18	Cyth3	3545	2363	2683	3243	12668	1414	6343	3043	5895	8099	8881
ENSMUSG00000029610.13	Aimp2	8509	14477	12458	11853	17510	6179	11977	5401	9816	21592	24549
ENSMUSG00000029617.10	Ccz1	16681	19211	21016	14805	45476	9049	31389	14433	17228	30877	37906
ENSMUSG00000066621.12	Tecpr1	29553	47751	40281	25466	122448	21243	70822	37397	59550	90300	101575
ENSMUSG00000059991.7	Nptx2	19797	18878	3521	31742	11307	13043	17074	9467	22260	20091	17627
ENSMUSG00000029621.14	Arpc1a	146390	208287	182665	131385	464403	119886	248745	185363	239988	370481	389860
ENSMUSG00000029622.16	Arpc1b	69862	70804	84488	85249	90999	38654	59744	50544	45951	67552	83573
ENSMUSG00000029623.14	Pdap1	26430	42111	29496	29240	49358	21499	33398	36627	44139	41547	52113
ENSMUSG00000038722.17	Bud31	1992	2824	2663	1708	5925	832	799	1771	2410	3617	4689
ENSMUSG00000029636.11	Wasf3	22900	36174	24048	18215	72960	16368	46946	29560	42583	60200	78860
ENSMUSG00000029640.17	Usp12	2402	2686	2638	1664	7444	1385	5006	2207	2913	5021	7031
ENSMUSG00000041453.12	Rpl21	58156	62911	60866	63302	64739	38736	42918	45703	41339	50837	51845
ENSMUSG00000016510.11	Mtif3	2462	3494	3818	2284	4218	3466	6416	2329	4500	4280	4354
ENSMUSG00000029651.16	Mtus2	820	1147	702	572	2190	349	1145	942	774	2472	1706
ENSMUSG00000001687.15	Ubl3	38606	50681	39977	29341	130823	30269	80305	28935	35412	110248	94416
ENSMUSG00000041298.15	Katnal1	14900	20636	18873	11203	55862	8090	29622	15657	26719	40428	38070
ENSMUSG00000066551.12	Hmgb1	79907	115658	103770	91896	140031	41040	90225	114889	96532	111870	137396
ENSMUSG00000060063.9	Alox5ap	42002	40199	52216	30732	26602	20781	20626	41838	44109	31730	46898
ENSMUSG00000029657.15	Hsph1	87891	127888	103525	76551	239048	57940	163407	106253	157332	228573	232287
ENSMUSG00000051950.10	B3glct	2839	1215	3890	2943	7044	517	4118	751	6648	4766	7344
ENSMUSG00000056602.12	Fry	7257	11584	10343	7378	26197	6646	15568	9152	11322	22345	25441
ENSMUSG00000034021.15	Pds5b	2369	2480	2090	2195	3799	689	2910	3202	1002	3117	4050
ENSMUSG00000016128.14	Stard13	965	973	1084	1149	1943	1031	1149	738	1176	1087	2070
ENSMUSG00000001376.17	Vps50	23244	39272	32896	20503	97434	15606	52599	31417	52082	71301	83572
ENSMUSG00000032766.9	Gng11	28315	42403	28231	24611	111490	37615	47259	22302	16493	58624	53137
ENSMUSG00000032757.6	Bet1	492	1936	796	1158	5370	1112	1923	933	719	1692	2650
ENSMUSG00000029759.9	Pon3	26528	30548	35114	28865	29366	10104	22241	27558	19940	29589	42644
ENSMUSG00000032667.17	Pon2	14649	22465	16354	17081	41214	12750	22919	14475	8735	23409	37273
ENSMUSG00000029757.16	Dync1i1	54860	96132	72464	45991	195916	47783	129871	69558	104655	172487	177113
ENSMUSG00000015112.15	Slc25a13	139279	206735	177978	80901	519990	91755	354147	144216	208455	420811	373440
ENSMUSG00000061762.12	Tac1	8387	15119	12834	1217	29227	2954	21997	9094	12016	27297	23625
ENSMUSG00000029752.12	Asns	12545	20914	15506	10077	34118	6166	25878	15356	20750	32020	31499
ENSMUSG00000042447.13	Mios	5149	5175	6816	3750	11765	2077	7083	5647	6007	10752	11603
ENSMUSG00000029638.17	Glcci1	2067	4259	2996	2086	9323	1500	6087	3232	4583	8563	8914
ENSMUSG00000062995.12	Ica1	5292	10424	6224	6611	19088	3934	14900	5777	12358	17546	17285
ENSMUSG00000029632.7	Ndufa4	1304270	1818040	1586820	1192440	3448510	1306110	2566080	1508180	1956430	3149570	2913530
ENSMUSG00000032625.14	Thsd7a	1901	7583	2308	3643	13420	2615	8047	5871	6113	10478	6802
ENSMUSG00000029571.14	Tmem106b	3188	3410	4607	2650	6977	2360	5085	3981	4460	4319	6695
ENSMUSG00000029552.19	Tes	6198	5969	5819	5614	0	3593	5632	1377	2974	8043	8838
ENSMUSG00000007655.16	Cav1	25388	41269	34109	36194	48160	22750	40500	17405	15137	50139	49913
ENSMUSG00000015733.13	Capza2	245103	325501	326953	204092	605538	148590	406530	272400	326979	531575	603667
ENSMUSG00000000416.16	Cttnbp2	19531	31156	21155	14819	65892	9925	38192	25669	36082	54485	58768
ENSMUSG00000044155.11	Lsm8	5912	5250	9928	8003	16319	2766	10190	9216	10033	17946	16318
ENSMUSG00000060882.5	Kcnd2	9112	13883	12946	5551	34590	5805	16931	13171	19022	26461	32115
ENSMUSG00000029672.16	Fam3c	926	1817	1967	1750	3168	639	1414	1280	1454	4333	3785
ENSMUSG00000068748.7	Ptprz1	7523	11268	9463	6558	16702	5775	14102	6068	11470	16258	15489
ENSMUSG00000029695.13	Aass	23686	26708	21364	16128	19887	15059	16280	16521	11836	40471	25420
ENSMUSG00000017978.18	Cadps2	44402	83096	62952	37272	212262	38344	121506	51608	78794	131062	160647
ENSMUSG00000023089.12	Ndufa5	198188	267215	255512	209634	707975	211008	421025	258659	296065	489566	527264
ENSMUSG00000029684.14	Wasl	24370	41071	29559	20654	68859	22889	46720	29679	39867	69091	62123
ENSMUSG00000048022.11	Tmem229a	2157	1141	1593	3101	2238	2036	3945	3078	2000	2829	1151
ENSMUSG00000039904.9	Gpr37	35644	74972	90994	47089	224341	61268	153857	59172	76399	138310	202127
ENSMUSG00000024211.15	Grm8	6544	9181	6852	8018	19541	7315	9432	6380	12549	17094	21148
ENSMUSG00000020440.13	Arf5	132488	175733	159459	104136	321911	74615	227572	125099	214446	268340	263355
ENSMUSG00000001424.14	Snd1	32390	43402	40174	34491	53532	19962	35803	33788	37614	46360	53278
ENSMUSG00000003500.13	Impdh1	959	1654	1675	1271	4180	682	4717	2617	2345	4027	4135
ENSMUSG00000029767.16	Calu	44445	59730	49689	42076	76287	33670	55227	37766	38165	69176	55104
ENSMUSG00000029769.16	Ccdc136	5480	9818	7444	4583	24325	2886	13470	6441	11960	19265	20071
ENSMUSG00000004285.12	Atp6v1f	136147	212901	171387	151797	413100	138552	257070	178483	243616	302803	369195
ENSMUSG00000029771.12	Irf5	4453	4445	5377	2858	5160	1065	3162	3303	2174	3459	7865
ENSMUSG00000012535.14	Tnpo3	15995	25932	21752	13503	55711	10201	31072	21379	33452	41444	55140
ENSMUSG00000029772.17	Ahcyl2	20053	32600	27888	17289	71897	15129	34939	23270	26340	47160	74384
ENSMUSG00000039629.14	Strip2	745	981	1254	652	2928	1084	944	290	1667	1718	2800
ENSMUSG00000039159.16	Ube2h	6190	6883	3553	5814	15128	2802	6598	5968	6131	15055	14981
ENSMUSG00000051855.15	Mest	2159	2921	2741	1731	11136	1086	5945	4000	4025	4970	6681
ENSMUSG00000025607.15	Copg2	10621	15020	10746	9112	25160	6171	17233	9120	11873	20970	25367
ENSMUSG00000025609.15	Mkln1	3347	3454	2883	1932	6955	2033	5861	4243	4913	5543	7201
ENSMUSG00000025608.9	Podxl	5580	10122	4450	7696	8069	2459	5098	3332	3588	8249	11229
ENSMUSG00000029765.12	Plxna4	38755	48176	41579	26866	110789	20335	66076	52279	68992	104877	104557
ENSMUSG00000053768.13	Chchd3	112822	163631	135587	101836	363157	96233	199691	126730	181671	187772	248644
ENSMUSG00000029763.17	Exoc4	45114	68457	55447	43357	133060	31480	85652	47789	59712	102683	122091
ENSMUSG00000061758.13	Akr1b10	89542	111092	104860	78548	186558	53511	114809	103183	109658	161276	191975
ENSMUSG00000052131.7	Akr1b7	66997	74850	75878	56913	132256	36107	87980	65913	62586	109427	112570
ENSMUSG00000038871.5	Bpgm	17301	31016	19989	14274	54460	19793	42039	15589	15736	38278	44504
ENSMUSG00000029761.16	Cald1	18279	27244	19316	24728	10671	8147	12001	10740	8442	20582	18211
ENSMUSG00000058486.11	Wdr91	11681	18373	16064	12435	45134	7889	28593	13840	17491	33896	30513
ENSMUSG00000029840.8	Mtpn	57338	97015	81891	62801	172153	42363	106233	70552	71639	147168	165905
ENSMUSG00000045613.9	Chrm2	1305	3635	2840	2353	7994	632	3729	2192	3521	7295	4378
ENSMUSG00000029838.11	Ptn	2474	3500	3568	3757	3611	2059	4052	3362	2465	7193	6359
ENSMUSG00000038665.15	Dgki	7327	12317	8764	4987	22938	6134	16878	10020	10757	20192	22408
ENSMUSG00000029826.14	Zc3hav1	3617	4924	4293	2769	10250	3031	6750	3007	3650	6377	6171
ENSMUSG00000029823.16	Luc7l2	6579	6248	7360	4515	7097	2184	5931	6958	5683	7370	9449
ENSMUSG00000079598.4	Clec2l	50457	64303	48740	44385	204736	64088	145959	47582	61967	122408	110799
ENSMUSG00000029925.13	Tbxas1	11762	11910	15147	11598	12655	3886	8348	8349	9040	12506	13611
ENSMUSG00000002416.13	Ndufb2	152281	172652	122487	121910	305893	110231	159069	147432	178146	169077	248486
ENSMUSG00000002413.15	Braf	21187	31200	22754	15575	66677	13133	47458	21717	36628	56637	59924
ENSMUSG00000029918.9	Mrps33	3184	3271	2201	3812	4474	1182	6029	3185	5517	3647	10318
ENSMUSG00000057716.7	Tmem178b	11696	18449	16236	9038	34016	5554	29578	13679	24817	43016	37058
ENSMUSG00000029916.11	Agk	97859	134894	119420	75069	256232	72793	179375	105304	149741	212722	196600
ENSMUSG00000037172.14	Dennd11	10339	18257	12481	9840	35480	9591	27718	10975	15836	25100	30769
ENSMUSG00000029911.14	Ssbp1	20888	26472	26374	16147	48655	15587	30849	21505	31258	39596	36785
ENSMUSG00000029882.5	2210010C04Rik	9880	9071	10496	5641	3626	5435	8289	9938	9682	5284	11328
ENSMUSG00000071521.4	Try10	38908	21922	43789	46374	0	35016	55942	24452	58427	80096	75178
ENSMUSG00000029869.7	Ephb6	3191	2118	4253	0	10750	3741	3313	3860	5374	9025	7228
ENSMUSG00000029864.7	Gstk1	24838	27975	28813	20316	48935	15616	30960	19397	17223	42441	49298
ENSMUSG00000029861.17	Fam131b	27786	48827	35718	26668	102422	24871	75444	35305	48692	81369	92167
ENSMUSG00000029860.16	Zyx	13630	21648	18985	17409	34924	10040	20629	15174	16755	27833	30547
ENSMUSG00000039419.17	Cntnap2	35909	56296	44045	33642	133837	48593	97866	38458	39985	100495	98893
ENSMUSG00000029686.15	Cul1	26138	38159	27850	23645	72070	17063	49382	30821	42556	56194	59708
ENSMUSG00000025823.9	Pdia4	30094	37489	39390	32795	53238	20884	39408	28282	28078	42935	48170
ENSMUSG00000029821.15	Gsdme	6988	10549	8573	5110	25503	4720	13463	7719	11588	17896	23239
ENSMUSG00000029822.15	Osbpl3	2183	2369	2683	1429	7442	1767	3605	2958	2931	4110	5655
ENSMUSG00000063694.5	Cycs	873199	1472150	917263	902761	3541470	857731	2040680	1039440	1439510	2222440	2533460
ENSMUSG00000004980.16	Hnrnpa2b1	198740	235549	259569	202164	233638	104100	181770	262364	234259	256618	296746
ENSMUSG00000029836.15	Cbx3	9853	15195	15120	13300	12976	4346	7169	16593	11366	13425	17715
ENSMUSG00000059182.7	Skap2	7594	9395	8377	7055	4922	2752	7301	5191	4919	5295	7466
ENSMUSG00000029776.11	Hibadh	86824	139093	96494	74508	315055	76685	198968	97882	119784	252817	253479
ENSMUSG00000004535.12	Tax1bp1	6554	9232	5756	4353	16441	3647	11650	6982	8699	12128	12711
ENSMUSG00000004633.17	Chn2	15567	30718	18834	12087	82954	14066	38704	15506	24806	47469	65688
ENSMUSG00000086040.8	Wipf3	19985	32417	25036	13823	51306	7187	34976	28120	31288	57943	55521
ENSMUSG00000019124.10	Scrn1	123758	216987	161416	119179	405454	99822	266183	153648	177837	320519	362892
ENSMUSG00000058446.14	Znrf2	1710	4375	1701	1531	6408	1658	4453	2643	4299	4401	5137
ENSMUSG00000002797.9	Ggct	17968	29935	22709	14689	49780	10886	32590	20449	27189	42512	45374
ENSMUSG00000002930.6	Ppp1r17	210	784	0	252	3042	357	1009	650	293	2565	2443
ENSMUSG00000004347.17	Pde1c	5762	7942	8330	4847	25484	4604	16456	4451	7463	15795	19534
ENSMUSG00000091625.8	Lsm5	5498	5343	6729	3279	20171	1443	10008	5175	6322	14168	15563
ENSMUSG00000029787.10	Avl9	28918	41019	34371	21354	96424	15028	59148	38905	60902	82163	81652
ENSMUSG00000059486.11	Kbtbd2	3982	3475	3604	2758	8804	2136	3861	3392	4518	5794	3752
ENSMUSG00000115253.1	Vmn1r20	1145	4674	3824	3881	6245	3270	5198	4288	4571	5669	5247
ENSMUSG00000043162.7	Pyurf	11182	15538	8535	6383	45718	3902	20493	7968	14552	40897	30275
ENSMUSG00000062190.12	Lancl2	85270	129995	104073	70368	321631	55230	183163	108225	157036	243077	257044
ENSMUSG00000037788.14	Vopp1	639	869	1318	297	5798	371	1091	1167	2773	2206	2008
ENSMUSG00000029802.13	Abcg2	21141	24434	20564	18487	25297	11250	24600	14969	21862	30111	32716
ENSMUSG00000055430.4	Nap1l5	15135	19253	14247	12566	49134	8678	32331	14754	18464	37945	38515
ENSMUSG00000045441.5	Gprin3	774	0	0	0	1018	0	807	659	0	776	1521
ENSMUSG00000025889.13	Snca	338029	528745	402325	358908	700888	248244	529907	452739	471273	681407	667184
ENSMUSG00000071424.10	Grid2	2718	4183	3985	1318	9152	1474	3583	3076	3619	11081	16949
ENSMUSG00000029919.5	Hpgds	55422	59623	70081	62630	46881	22065	37278	55671	47398	33802	59836
ENSMUSG00000036402.13	Gng12	305604	525795	362899	361942	1173550	437985	763008	282783	268674	811737	708116
ENSMUSG00000036371.6	Serbp1	14842	20040	19725	16513	16938	10232	11615	15941	12422	20875	22509
ENSMUSG00000053604.5	Rpia	2051	4833	3274	3913	7630	1227	5785	3828	2454	4428	7891
ENSMUSG00000054474.15	Thnsl2	1330	1823	1311	913	4130	635	2174	1412	2217	4168	3480
ENSMUSG00000002222.14	Rmnd5a	3957	5414	4269	4287	7529	2166	7267	4125	5242	8335	8128
ENSMUSG00000053119.11	Chmp3	25692	42196	39848	32560	77294	29630	58054	36555	36578	81919	90961
ENSMUSG00000052852.8	Reep1	4866	9943	8025	4061	14347	3500	12294	4719	11349	12149	18979
ENSMUSG00000052337.15	Immt	172552	241666	214975	166056	539870	145745	365212	219349	304980	403057	431380
ENSMUSG00000063884.6	Ptcd3	9178	13011	11500	7656	33617	5168	17514	12697	14079	21393	24171
ENSMUSG00000056305.4	Usp39	2016	1341	3354	916	3171	697	1825	1460	2082	2200	3892
ENSMUSG00000055850.12	Rnf181	2494	3778	3072	2361	7113	2117	6630	2620	2505	4687	3102
ENSMUSG00000050732.9	Vamp8	10182	12352	9862	6652	12149	3936	9544	6774	5009	6133	7587
ENSMUSG00000053907.10	Mat2a	35378	47886	39576	32865	69324	26194	61454	35507	43832	68173	74812
ENSMUSG00000056737.14	Capg	23436	28752	31976	24242	23965	10393	20630	16558	17882	27016	28029
ENSMUSG00000055239.10	Kcmf1	1847	2679	2308	1230	8499	1643	3946	2263	2773	6343	8073
ENSMUSG00000079523.8	Tmsb10	55569	70857	79093	54284	136769	30210	80781	74518	67166	153010	137258
ENSMUSG00000052738.14	Suclg1	478454	614252	510961	415098	1432500	479154	1005320	479348	695859	1068590	895743
ENSMUSG00000063063.12	Ctnna2	54778	80366	60949	41026	184159	33073	110657	71841	106773	158348	160694
ENSMUSG00000030045.10	Mrpl19	6286	6647	5112	3503	13210	3086	5861	4417	7770	12409	12831
ENSMUSG00000035104.14	Eva1a	727	4102	1782	1348	3870	1369	4168	1298	1863	5460	6512
ENSMUSG00000000628.10	Hk2	33569	36296	39970	41316	39408	18714	28287	38309	30252	34502	44547
ENSMUSG00000068335.6	Dok1	5695	6443	7966	2830	5507	1815	3496	3397	4708	4027	4280
ENSMUSG00000068329.12	Htra2	39190	56843	46568	32751	91892	28198	70500	44327	55396	80882	92045
ENSMUSG00000068328.9	Aup1	6155	7769	6536	5119	8315	2608	7321	4124	4260	8615	9472
ENSMUSG00000030037.9	Mrpl53	6049	8709	9147	6326	22957	4410	13340	8776	9534	18600	16522
ENSMUSG00000030036.8	Mogs	18553	23984	29342	19338	46999	11905	27212	22091	25523	33442	41804
ENSMUSG00000034930.16	Rtkn	4755	6192	6895	3220	17939	6382	12714	6648	7494	18248	14705
ENSMUSG00000030032.12	Wdr54	13562	20075	18406	11222	42453	6378	36461	18804	27670	47652	53333
ENSMUSG00000031865.16	Dctn1	63687	93812	78681	61888	189338	50788	132359	72703	95373	144560	155886
ENSMUSG00000045160.14	Bola3	4407	4758	3774	3067	10001	6518	9136	5220	6550	11706	9570
ENSMUSG00000014554.13	Dguok	37653	60405	56107	37953	153003	25321	74892	47698	52095	104990	129842
ENSMUSG00000059430.14	Actg2	34071	46826	37327	44739	42245	25680	43374	27135	21384	60971	59366
ENSMUSG00000006906.10	Stambp	10072	16498	15828	7945	34548	9724	21500	11504	13164	26737	27744
ENSMUSG00000034744.13	Nagk	24038	36389	27620	19015	69107	13232	44542	31735	29267	49946	63262
ENSMUSG00000033788.15	Dysf	1571	4138	0	5185	0	1039	553	0	0	5460	0
ENSMUSG00000033769.16	Exoc6b	14556	23723	20048	14166	45123	14376	29109	16834	24184	33151	38762
ENSMUSG00000033735.9	Spr	106241	150952	131176	96253	245233	87949	196539	99797	135089	228949	221520
ENSMUSG00000033720.12	Sfxn5	86767	138926	112327	75486	267899	59006	154251	85894	96322	211537	273910
ENSMUSG00000051343.11	Rab11fip5	14502	22753	19813	15342	45436	6824	24772	16438	22348	36214	38303
ENSMUSG00000033706.13	Smyd5	14244	19301	20538	14669	38868	8468	27461	20398	22502	32498	35928
ENSMUSG00000030007.8	Cct7	107309	153845	132285	113917	282568	108445	202670	124417	147393	226595	234570
[truncated: 3,973 more rows]

## Sheet: normalized
gene_id	gene_name	MG_110	MG_111	MG_112	MG_113	MG_120	MG_122	MG_123	MG_129	MG_130	MG_148	MG_151
ENSMUSG00000051951.5	Xkr4	14.5118	14.3515	14.6209	14.4881	14.212	13.9758	14.4054	14.5603	14.7995	14.4356	14.4022
ENSMUSG00000033845.13	Mrpl15	14.3674	14.4591	14.4165	14.4255	14.6285	14.4379	14.526	14.416	14.5829	14.5796	14.4685
ENSMUSG00000025903.14	Lypla1	16.7196	16.4878	16.5987	16.5487	17.0647	16.7539	16.851	16.7733	16.6058	16.7692	16.7558
ENSMUSG00000033813.15	Tcea1	15.124	14.9343	14.9945	15.246	14.6213	14.8854	14.6663	15.0318	14.8354	14.8059	14.7639
ENSMUSG00000002459.17	Rgs20	15.0071	14.8555	14.7585	15.0879	14.3206	14.6849	14.8047	14.819	14.8768	14.8603	14.8118
ENSMUSG00000033793.12	Atp6v1h	18.7092	18.6883	18.6047	18.5798	18.8057	18.518	18.7548	18.8254	19.1409	18.7616	18.7485
ENSMUSG00000025907.14	Rb1cc1	14.3448	14.3626	14.3503	14.3554	14.5332	14.3686	14.4494	14.4956	14.5352	14.3996	14.4727
ENSMUSG00000051285.17	Pcmtd1	14.1455	14.0465	14.0684	14.0774	14.3544	14.1601	13.9958	14.1813	13.9416	14.1836	14.2431
ENSMUSG00000025911.14	Adhfe1	13.5745	13.7527	13.4053	13.063	13.063	13.063	13.4237	13.4181	13.3329	13.4291	13.5919
ENSMUSG00000045210.8	Vcpip1	15.2431	15.3704	15.2014	15.2245	15.4818	15.2017	15.3626	15.4052	15.5168	15.4519	15.5193
ENSMUSG00000025917.9	Cops5	16.6175	16.6753	16.6868	16.5559	16.7847	16.6353	16.7539	16.6606	16.6127	16.7208	16.7121
ENSMUSG00000067851.11	Arfgef1	15.1511	15.4028	15.1906	15.2144	15.508	15.181	15.4383	15.3225	15.3883	15.3848	15.463
ENSMUSG00000025937.6	Lactb2	14.6162	14.5672	14.549	14.8043	14.5493	14.6189	14.5172	14.7262	14.5889	14.5205	14.5179
ENSMUSG00000043716.13	Rpl7	16.5754	16.3558	16.5615	16.9947	16.0109	16.5405	15.8106	16.5323	16.1698	15.8399	15.8637
ENSMUSG00000079658.9	Eloc	17.2118	17.1587	17.18	17.3191	16.8141	17.2428	16.8522	16.9645	17.2022	16.7471	16.7512
ENSMUSG00000025940.6	Tmem70	14.3855	15.0843	15.3993	15.5633	14.9692	14.779	14.9829	15.3085	14.6562	14.6236	14.8708
ENSMUSG00000042686.5	Jph1	13.3839	13.063	13.5829	13.063	13.7843	13.063	13.063	13.063	13.5577	13.5063	13.7562
ENSMUSG00000025777.8	Gdap1	16.7963	16.8914	16.9643	16.782	17.1769	16.8618	17.0537	16.969	17.2664	17.1286	17.0647
ENSMUSG00000041670.17	Rims1	15.9013	16.1129	15.913	15.8552	16.4532	16.0484	16.3736	16.1444	16.3067	16.5124	16.4307
ENSMUSG00000026158.11	Ogfrl1	14.2626	14.238	14.4178	14.302	14.4933	14.321	14.3118	14.2171	14.2708	14.3978	14.3769
ENSMUSG00000026155.13	Smap1	17.243	17.1665	17.2525	17.1045	16.8233	17.1792	17.1665	17.3724	17.3197	17.0737	16.9641
ENSMUSG00000026154.4	Sdhaf4	14.1176	14.1279	13.9783	14.0262	13.9323	13.9585	14.1377	14.2719	14.0435	14.0446	13.9427
ENSMUSG00000073725.8	Lmbrd1	13.8492	14.2361	14.0824	14.0734	14.5772	14.4772	14.1505	13.7575	14.1541	14.3687	14.5781
ENSMUSG00000004768.14	Rab23	16.0789	16.2234	16.0708	16.1529	16.2572	16.3557	16.46	16.3789	16.2688	16.2526	16.3359
ENSMUSG00000042215.8	Bag2	13.6027	13.8483	13.7747	13.906	14.1566	13.8188	13.9898	14.1308	13.743	14.2799	14.4918
ENSMUSG00000026131.20	Dst	15.4708	15.454	15.4416	15.4478	15.453	15.6105	15.5123	15.3451	15.3044	15.558	15.5182
ENSMUSG00000042111.9	Ccdc115	13.9125	13.8253	13.9767	13.7517	13.7961	13.6841	13.9332	13.8773	13.9816	13.9146	13.7219
ENSMUSG00000037470.14	Uggt1	15.659	15.5589	15.6013	15.6999	15.3999	15.5637	15.4516	15.4752	15.418	15.4143	15.4141
ENSMUSG00000001143.13	Lman2l	14.2758	14.3444	14.3375	14.3888	14.2447	14.3399	14.287	14.441	14.2275	14.2749	14.262
ENSMUSG00000037408.10	Cnnm4	15.0433	15.4805	15.1265	14.8657	15.8319	15.0719	15.5786	14.7612	15.5538	15.6019	15.537
ENSMUSG00000001138.13	Cnnm3	14.3153	14.2037	14.3258	14.2175	14.5181	14.1701	14.3701	14.2199	14.2137	14.4622	14.4136
ENSMUSG00000061518.11	Cox5b	20.271	20.4754	20.4849	20.9018	20.4905	21.2802	20.6358	20.6391	20.4914	20.4673	20.2895
ENSMUSG00000037351.9	Actr1b	16.3765	16.4031	16.4844	16.6421	16.4756	16.9381	16.5809	16.478	16.5997	16.6373	16.5653
ENSMUSG00000026113.17	Inpp4a	16.0469	16.0647	16.0314	15.8973	16.0785	15.8604	16.0476	16.1382	16.3748	16.1571	16.1065
ENSMUSG00000026112.7	Coa5	13.063	13.3964	13.3342	13.4653	13.6462	13.749	13.4208	13.063	13.063	13.6201	13.5948
ENSMUSG00000037216.5	Lipt1	13.559	13.3431	13.4877	13.5169	13.5991	13.4979	13.6338	13.4484	13.6368	13.5457	13.4457
ENSMUSG00000026087.11	Mrpl30	13.7626	13.935	13.6952	13.8963	13.6921	13.8585	13.6918	14.0702	13.9013	13.6222	13.895
ENSMUSG00000058407.12	Txndc9	15.5441	15.6015	15.286	15.4471	15.4055	15.5237	15.6468	15.4206	15.6593	15.3484	15.3918
ENSMUSG00000026083.12	Eif5b	14.8648	14.7406	14.8384	14.7897	14.6845	14.8534	14.683	14.5735	14.6093	14.6976	14.5664
ENSMUSG00000026082.11	Rev1	14.7511	14.5039	14.8324	14.9167	13.4214	15.1372	14.3488	15.2764	14.6813	14.1301	14.0345
ENSMUSG00000026078.10	Pdcl3	14.3991	14.2446	14.352	14.517	14.064	14.4628	14.1811	14.1562	14.1209	14.1244	14.1738
ENSMUSG00000073702.11	Rpl31	16.365	16.1036	16.3935	16.681	15.5581	16.4285	15.7519	16.2403	15.9513	15.3254	15.761
ENSMUSG00000003135.15	Cnot11	13.4667	13.317	13.471	13.2305	13.2954	13.5019	13.4048	13.6086	13.4148	13.4348	13.5206
ENSMUSG00000026074.15	Map4k4	14.4301	14.3773	14.4468	14.431	14.4045	14.3664	14.4211	14.2027	14.2515	14.4105	14.3939
ENSMUSG00000060679.14	Mrps9	14.4921	14.3658	14.5539	14.4488	14.5055	14.384	14.5058	14.4033	14.5936	14.413	14.5517
ENSMUSG00000070939.9	Tgfbrap1	14.6499	14.6323	14.5289	14.7056	14.8275	14.5823	14.6824	14.5047	14.587	14.7486	14.7805
ENSMUSG00000008136.14	Fhl2	13.9793	14.1014	13.9736	13.5014	14.0517	13.5424	13.9035	13.9421	14.1296	14.0417	13.9144
ENSMUSG00000066877.11	Nck2	14.9097	14.9004	14.9294	14.9468	15.3656	14.9901	15.1052	15.1759	15.2349	15.2293	15.2979
ENSMUSG00000041763.14	Tpp2	16.186	16.2384	16.3147	16.288	16.2598	16.5388	16.3632	16.1163	16.0839	16.0169	16.0458
ENSMUSG00000025986.6	Slc39a10	14.8159	14.9396	14.7601	14.6327	14.6013	14.9015	15.0139	14.9794	15.1954	14.8875	14.8858
ENSMUSG00000026109.14	Tmeff2	13.9858	13.6948	13.4955	13.6239	13.7006	14.1158	13.9708	13.914	13.6993	13.8791	13.7753
ENSMUSG00000045954.7	Cavin2	15.0696	15.3234	15.0821	15.4273	14.6577	15.0592	14.8019	14.7691	14.4786	14.8644	14.7669
ENSMUSG00000018417.14	Myo1b	14.5065	14.2997	14.3198	14.4242	14.1048	14.2038	14.2171	14.1693	14.1467	14.3159	14.3476
ENSMUSG00000026104.14	Stat1	15.1859	14.9992	15.0847	15.2062	14.7602	14.799	14.8216	15.0391	14.7556	14.7572	14.8015
ENSMUSG00000026103.14	Gls	18.5333	18.613	18.5879	18.4775	19.0289	18.8521	18.9167	18.7335	18.8899	18.8171	18.7455
ENSMUSG00000041439.15	Mfsd6	14.9169	14.8511	14.9365	14.8066	15.2431	14.7583	15.1629	14.9965	15.3546	15.2493	14.9959
ENSMUSG00000026102.9	Inpp1	16.0951	16.1827	16.2113	16.1654	16.2185	16.3121	16.2516	16.2711	16.2992	16.3731	16.4371
ENSMUSG00000041426.12	Hibch	16.5283	16.5748	16.4708	16.4189	16.8218	16.4894	16.6852	16.4221	16.4553	16.5931	16.5596
ENSMUSG00000042807.15	Hecw2	14.7906	14.5294	14.5725	14.5635	14.7419	14.6293	14.6898	14.7681	14.73	14.8038	14.536
ENSMUSG00000073678.4	Pgap1	14.6077	14.436	14.6265	14.4961	14.6922	14.4015	14.7099	14.7302	14.6624	14.6181	14.7449
ENSMUSG00000052331.14	Ankrd44	15.1231	14.9126	15.1608	15.1929	14.5605	14.7737	14.5457	14.8046	14.6805	14.5471	14.673
ENSMUSG00000025982.13	Sf3b1	14.4385	14.3735	14.4984	14.5191	14.2576	14.2759	14.1138	14.6732	14.4973	14.3299	14.3275
ENSMUSG00000025981.13	Coq10b	14.1372	14.3647	14.0619	14.4432	14.6101	14.4389	13.8872	14.1524	13.7099	14.4604	14.2788
ENSMUSG00000025980.14	Hspd1	19.6437	19.7109	19.6126	19.7736	19.759	20.3596	19.787	19.7256	19.6727	19.7144	19.6678
ENSMUSG00000073676.4	Hspe1	21.1286	21.1507	20.9572	21.2704	20.8115	21.574	21.2433	21.0743	20.9935	20.9383	20.5997
ENSMUSG00000025979.13	Mob4	16.3445	16.3335	16.1617	16.1973	16.5338	16.4627	16.456	16.2934	16.243	16.4358	16.325
ENSMUSG00000025978.14	Rftn2	14.6871	14.6164	14.5393	14.4164	14.7024	14.7412	14.6899	14.2114	14.2364	14.8272	14.7801
ENSMUSG00000046994.9	Mars2	14.4504	14.3701	14.3026	14.424	14.7248	14.3682	14.5937	14.4742	14.586	14.5878	14.6259
ENSMUSG00000038349.10	Plcl1	16.4967	16.6689	16.5113	16.6912	17.0823	17.3033	17.0797	16.344	16.1973	16.6932	16.6281
ENSMUSG00000048495.16	Tyw5	14.2388	14.3612	14.0732	13.95	14.2897	14.0416	14.2391	14.259	14.0769	14.1621	14.0609
ENSMUSG00000025971.6	Maip1	15.451	15.2259	15.5545	15.0064	15.6279	15.7855	15.712	15.3085	15.4323	15.5585	15.3851
ENSMUSG00000051223.14	Bzw1	15.7775	15.647	15.5139	15.7824	14.8539	15.8404	15.3565	15.5088	15.4083	15.0195	15.1455
ENSMUSG00000026036.17	Nif3l1	16.1396	16.2762	16.3032	16.0146	16.3152	16.2399	16.4146	16.1674	16.3577	16.2979	16.277
ENSMUSG00000026032.8	Ndufb3	18.3154	18.3914	18.453	18.4906	18.3249	19.018	18.3863	18.4251	18.4976	18.435	18.0594
ENSMUSG00000026029.14	Casp8	14.4639	14.1937	14.3407	14.4679	13.8753	14.0407	14.0511	14.1028	14.0886	13.8563	14.0685
ENSMUSG00000026027.13	Stradb	13.7215	13.749	13.5975	13.6759	13.8226	13.6518	13.6499	13.8451	13.9303	13.7017	13.6639
ENSMUSG00000026024.14	Als2	14.6633	14.8037	14.6917	14.5632	14.9474	14.8147	14.9474	14.5766	14.5974	14.8189	14.9197
ENSMUSG00000041075.8	Fzd7	14.1748	13.9053	13.9621	13.8038	13.6793	14.1952	14.1806	14.1479	14.0817	14.063	13.9513
ENSMUSG00000026021.15	Sumo1	14.5264	14.4661	14.263	14.4671	14.2617	14.1297	13.9782	14.5856	14.6181	14.2895	14.0191
ENSMUSG00000026020.9	Nop58	13.7664	13.6675	13.8259	13.7876	13.7542	13.063	13.7999	13.6885	13.7885	13.6898	13.7277
ENSMUSG00000067336.6	Bmpr2	14.6437	14.5535	14.8165	14.6539	14.5871	14.4783	14.7304	14.7408	14.8594	14.5603	14.6416
ENSMUSG00000041040.12	Fam117b	14.229	14.2363	13.9459	13.7176	13.8827	14.0843	13.6943	14.2559	14.0396	14.096	13.7164
ENSMUSG00000026018.12	Ica1l	14.0175	13.8874	13.7313	13.8933	14.1664	13.8543	13.9342	13.8649	14.0017	13.7014	13.7025
ENSMUSG00000049439.13	Cyp20a1	14.2858	14.2836	14.2311	14.5765	14.2845	14.5849	14.3598	14.1973	14.0838	14.045	14.2889
ENSMUSG00000026782.15	Abi2	17.9616	18.1201	18.0296	17.8146	18.0219	17.7793	18.0611	18.1461	18.2291	18.1288	18.0383
ENSMUSG00000026014.15	Raph1	14.4687	14.5299	14.3241	14.1971	14.4229	14.3123	14.3929	14.4281	14.5131	14.5272	14.5096
ENSMUSG00000025968.16	Ndufs1	19.2437	19.1272	19.1843	19.215	19.1743	19.4756	19.2934	19.2573	19.3343	19.1858	19.1599
ENSMUSG00000025964.15	Adam23	17.1852	17.2072	17.1506	17.0652	17.4817	18.0277	17.7029	16.8267	16.7357	17.3532	16.9351
ENSMUSG00000025962.15	Fastkd2	14.1063	14.2672	14.0082	14.1287	14.1844	13.9706	14.1996	14.0255	14.1383	14.2236	14.1845
ENSMUSG00000025958.14	Creb1	14.4996	14.3849	14.2344	14.565	14.1386	14.2507	14.2149	14.3597	14.3574	14.1375	14.0109
ENSMUSG00000070871.10	Ccnyl1	14.4754	14.3447	14.4042	14.47	13.9651	14.6776	14.5051	14.4164	14.5138	14.438	14.1197
ENSMUSG00000025950.16	Idh1	17.8858	17.9055	17.9696	18.0016	17.8346	18.2352	17.9869	17.833	17.8031	17.7659	17.748
ENSMUSG00000025949.16	Pikfyve	14.4643	14.4088	14.4483	14.4724	14.4987	14.4714	14.3844	14.5162	14.484	14.5045	14.5206
ENSMUSG00000015222.18	Map2	16.2113	16.0988	16.3645	16.0219	16.2097	15.8091	15.9614	16.3754	16.4191	16.3388	16.5338
ENSMUSG00000026005.15	Rpe	14.4182	14.4839	14.6495	14.7694	14.467	14.6712	14.5065	14.7588	14.2264	14.3929	14.5905
ENSMUSG00000026003.5	Acadl	17.5362	17.5885	17.5068	17.4071	17.3182	17.8188	17.4286	16.964	16.8164	17.2281	17.5043
ENSMUSG00000061816.15	Myl1	16.1133	15.9822	16.0262	16.3605	15.1256	16.4398	16.1936	15.9682	15.2973	15.7968	15.4822
ENSMUSG00000026000.16	Lancl1	17.0294	17.0477	16.9867	17.0136	16.8805	16.66	16.8915	17.13	17.3736	16.941	16.9366
ENSMUSG00000026192.13	Atic	16.3744	16.4476	16.458	16.4407	16.4836	16.3897	16.3972	16.4102	16.4054	16.4689	16.5132
ENSMUSG00000026189.13	Pecr	14.3151	14.2124	14.3069	14.3541	14.0606	14.207	14.1913	14.11	13.9704	13.864	14.2013
ENSMUSG00000046330.10	Rpl37a	14.8381	14.5433	14.8101	14.7656	14.0289	14.7015	14.285	14.5297	14.3832	14.1903	14.2466
ENSMUSG00000026185.8	Igfbp5	14.1096	14.1901	14.0764	14.0958	14.0964	13.984	14.0487	13.9358	14.1183	14.1241	14.1044
ENSMUSG00000055322.16	Tns1	15.2112	15.2187	15.1854	15.5647	14.6204	15.0975	14.8393	14.8501	14.5132	14.8415	14.7254
ENSMUSG00000006304.14	Arpc2	18.6117	18.518	18.5121	18.7741	18.1371	18.6191	18.2583	18.5815	18.6129	18.2705	18.1914
ENSMUSG00000026179.14	Pnkd	14.1251	14.2511	14.1014	14.2249	14.4179	14.3259	14.2942	14.3298	14.2053	14.2934	14.2724
ENSMUSG00000006301.17	Tmbim1	13.9226	13.7286	14.0489	14.0566	14.0745	14.1496	13.982	14.1478	13.5193	13.68	14.0203
ENSMUSG00000026176.13	Ctdsp1	14.203	14.109	14.2	14.0373	13.9978	14.3597	14.2603	14.1162	13.8954	14.3412	13.9011
ENSMUSG00000026174.9	Cnot9	14.2151	14.3345	14.3782	14.3198	14.1754	14.1962	14.1433	14.1177	14.2398	14.2864	14.1546
ENSMUSG00000026172.12	Bcs1l	15.5702	15.7102	15.7062	15.5437	15.9063	15.736	15.9186	15.8332	15.8109	15.8543	15.9734
ENSMUSG00000026171.12	Rnf25	13.8224	13.7939	13.8532	13.8578	13.84	13.5947	13.8732	13.3896	13.908	13.921	13.8921
ENSMUSG00000047021.14	Cfap65	14.7152	14.7531	14.6422	14.3022	13.063	14.8085	14.4299	14.3796	14.63	14.4765	14.5712
ENSMUSG00000049339.16	Retreg2	15.1426	15.1522	15.1354	14.865	15.0935	15.2265	15.2566	15.0815	15.2765	15.2434	15.2224
ENSMUSG00000026197.12	Zfand2b	13.8685	14.3228	14.2529	14.4173	14.2932	14.3229	14.3168	13.9859	14.2678	14.5039	14.5096
ENSMUSG00000026198.15	Abcb6	13.7925	13.7454	13.8092	13.6807	13.5803	13.4417	13.6442	13.6184	13.6738	13.8236	13.7171
ENSMUSG00000033124.16	Atg9a	14.7471	14.7552	14.7682	14.5543	15.0645	14.4874	14.878	14.8462	15.1479	15.0174	15.0808
ENSMUSG00000026201.12	Stk16	13.3938	13.6661	13.6852	13.5001	13.6771	13.3167	13.4434	13.4742	13.5541	13.7809	13.7302
ENSMUSG00000026202.13	Tuba4a	21.3138	21.4273	21.3377	21.4099	21.3689	21.5026	21.1362	21.4326	21.4412	21.4466	21.4776
ENSMUSG00000026203.16	Dnajb2	15.4817	15.3742	15.3663	15.6731	15.5603	15.888	15.704	15.518	15.3971	15.71	15.7534
ENSMUSG00000026204.15	Ptprn	15.1946	15.2952	15.2281	15.2063	15.5871	15.3049	15.4907	15.46	15.5533	15.4872	15.5731
ENSMUSG00000026209.15	Dnpep	16.8013	16.8091	16.7662	16.7608	16.8688	16.9061	16.833	16.7229	16.7036	16.701	16.7562
ENSMUSG00000026208.9	Des	13.5778	13.9822	13.8041	14.1621	13.586	13.7757	13.7969	13.7129	13.063	13.5975	13.6807
ENSMUSG00000026207.16	Speg	13.43	13.4829	13.392	13.3175	13.3431	13.3908	13.5301	13.4519	13.2574	13.5967	13.2769
ENSMUSG00000033021.16	Gmppa	14.8271	14.9193	14.8986	15.0216	15.0211	14.8282	14.7246	14.6867	15.0048	14.9736	14.9335
ENSMUSG00000026213.15	Stk11ip	13.5881	13.6274	13.5824	13.5069	13.4931	13.2233	13.4936	13.3797	13.5376	13.5673	13.5709
ENSMUSG00000006576.16	Slc4a3	14.881	14.9169	14.8801	14.8062	15.025	14.9811	14.877	14.9912	15.0436	14.872	14.9774
ENSMUSG00000026235.14	Epha4	15.2135	15.1311	15.2634	15.0991	15.3264	14.9862	15.24	15.3274	15.5373	15.5055	15.4516
ENSMUSG00000026245.16	Farsb	15.2535	14.9035	15.1931	15.2967	14.9292	14.867	14.9388	14.9771	14.8107	14.9445	14.837
ENSMUSG00000032883.15	Acsl3	14.6101	14.577	14.7689	14.6034	14.8682	14.6181	14.8031	14.6126	14.6677	14.7823	14.7911
ENSMUSG00000050711.7	Scg2	17.8006	17.7079	17.6497	17.7825	17.8907	17.645	17.8627	18.0648	18.1055	17.7567	17.8065
ENSMUSG00000026248.9	Mrpl44	14.0669	14.0551	14.1431	13.9754	14.1069	14.0619	14.0948	14.1805	14.0809	14.066	14.1427
ENSMUSG00000026249.10	Serpine2	14.1218	13.9114	14.0717	14.2056	14.0132	14.0747	13.9361	14.0891	13.8316	13.8678	13.8427
ENSMUSG00000004364.14	Cul3	16.2909	16.247	16.3285	16.1597	16.3052	16.2203	16.3792	16.3549	16.5358	16.2867	16.3189
ENSMUSG00000038608.15	Dock10	15.1417	14.9899	15.0804	15.3492	14.8299	15.2877	14.9048	14.9966	14.7919	14.9155	14.879
ENSMUSG00000054976.14	Nyap2	13.8312	13.6782	13.6396	13.6166	13.8301	13.5092	13.6348	13.7115	13.645	13.678	13.7341
ENSMUSG00000055980.2	Irs1	13.063	13.4776	13.063	13.3402	13.4347	13.5388	13.5609	13.2608	13.3111	13.3992	13.5499
ENSMUSG00000026150.14	Mff	16.3172	16.1938	16.1338	15.9933	16.6248	16.014	16.4353	16.3701	16.5454	16.6276	16.505
ENSMUSG00000026159.13	Agfg1	15.8308	15.7932	15.9173	15.9422	15.9372	15.9595	15.5682	15.8703	15.8268	15.7456	15.7238
ENSMUSG00000026219.14	Trip12	13.906	14.0437	14.1974	14.0172	14.0757	13.9922	14.0151	14.1213	14.0512	14.1514	14.2219
ENSMUSG00000070034.13	Sp110	13.5248	13.6286	13.951	13.9488	13.3873	13.7419	13.063	13.6006	13.5075	13.063	13.5354
ENSMUSG00000026222.16	Sp100	15.4274	15.585	15.2528	15.7402	14.9418	16.6247	15.5253	15.064	14.6389	14.8062	14.5889
ENSMUSG00000036707.16	Cab39	17.0944	17.1098	17.296	17.1932	17.4132	17.4759	17.3458	17.0895	17.2834	17.2359	17.2465
ENSMUSG00000026223.15	Itm2c	15.2569	15.1842	15.36	15.1085	15.36	15.2965	15.2748	15.3183	15.391	15.3479	15.5235
ENSMUSG00000026229.17	Psmd1	15.9995	16.018	15.9336	15.9166	15.9783	16.0256	15.9366	15.9533	15.9066	16.0064	15.9325
ENSMUSG00000026234.12	Ncl	16.7813	16.6484	16.7566	16.7948	15.8727	16.2304	15.7443	16.8767	16.4876	15.8304	15.91
ENSMUSG00000026238.14	Ptma	17.9051	18.2623	18.0195	18.4739	17.7122	17.7368	17.6596	18.2506	17.8883	17.4708	17.5719
ENSMUSG00000026239.14	Pde6d	15.4106	15.3233	15.3527	15.3022	15.4796	15.2132	15.7793	15.1691	15.1113	15.5748	15.5092
ENSMUSG00000026240.12	Cops7b	14.3786	14.4108	14.3523	14.2725	14.3143	14.333	14.2985	14.3035	14.307	14.3562	14.382
ENSMUSG00000053333.15	Dis3l2	14.9527	14.889	14.9639	15.0781	14.8798	14.9033	15.0715	15.0132	14.8499	14.9741	14.9178
ENSMUSG00000026254.17	Eif4e2	13.3918	13.8436	13.6635	13.5578	13.8001	13.5844	13.8101	13.5002	13.7874	13.8074	13.8634
ENSMUSG00000026255.15	Efhd1	14.5869	14.4292	14.5211	14.4869	14.7852	14.8586	14.6836	14.1998	14.2432	14.5033	14.4435
ENSMUSG00000048000.15	Gigyf2	13.063	13.3071	13.4893	13.4398	13.4285	13.4546	13.3251	13.063	13.094	13.2355	13.2992
ENSMUSG00000026259.14	Ngef	16.5088	16.4177	16.2917	16.1478	16.3786	16.3075	16.3619	16.3538	16.6521	16.5568	16.4537
ENSMUSG00000026288.14	Inpp5d	15.6731	15.3437	15.797	15.8024	14.5783	15.1765	14.7663	15.3271	15.0817	14.7582	15.0135
ENSMUSG00000026289.15	Atg16l1	14.6699	14.7471	14.8125	14.7898	14.6986	14.6197	14.7871	14.6281	14.7955	14.7067	14.8093
ENSMUSG00000055013.16	Agap1	15.6813	15.7302	15.6605	15.6523	16.147	15.6488	15.8961	15.6475	15.7198	16.2527	15.9818
ENSMUSG00000034432.11	Cops8	15.9411	16.1561	15.9175	15.9229	16.2839	15.8637	16.1197	16.0409	15.9998	16.0879	16.1324
ENSMUSG00000026305.15	Lrrfip1	15.6172	15.4187	15.5775	15.6683	14.8481	15.4531	14.864	15.3711	15.2719	15.0949	15.1736
ENSMUSG00000034343.14	Ube2f	14.4449	14.6585	14.1773	14.7195	14.6112	14.2346	14.6559	14.0819	14.7069	14.6313	14.5525
ENSMUSG00000026307.12	Scly	13.6538	13.8695	13.8753	13.8599	13.8455	13.7869	13.7423	13.7233	13.7475	13.7549	13.852
ENSMUSG00000026311.16	Asb1	13.063	13.3914	13.063	13.4193	13.5986	13.063	13.3908	13.2545	13.063	13.063	13.2719
ENSMUSG00000026313.16	Hdac4	13.9537	13.9595	14.0238	13.9833	13.9275	14.064	13.9398	13.9659	13.9525	13.8669	13.9104
ENSMUSG00000026260.12	Ndufa10	18.6664	18.6713	18.6903	18.6276	18.7774	19.1018	18.8596	18.6647	18.9193	18.7957	18.6351
ENSMUSG00000073616.10	Cops9	13.6744	13.7943	13.8879	13.944	13.9013	14.0057	13.9428	13.9679	13.8276	13.8823	13.9385
ENSMUSG00000034220.7	Gpc1	13.9404	14.0546	14.006	13.7901	14.0291	14.1122	14.0623	14.0061	14.0911	14.0109	13.6834
ENSMUSG00000047067.7	Dusp28	13.5306	13.5059	13.5634	13.2372	13.4804	13.5475	13.4581	13.5275	13.5321	13.6126	13.4747
ENSMUSG00000014602.15	Kif1a	16.2169	16.3827	16.2988	16.1341	16.5713	16.2443	16.5337	16.4735	16.6824	16.5734	16.5334
ENSMUSG00000026275.13	Ppp1r7	17.797	17.8183	17.8476	17.9091	17.8736	17.8684	17.873	17.8575	17.9083	17.8492	17.8474
ENSMUSG00000034088.15	Hdlbp	15.4336	15.3423	15.4413	15.7188	15.2711	15.2952	15.1844	15.3376	15.3235	15.3839	15.4211
ENSMUSG00000026277.14	Stk25	14.0672	14.2223	13.9083	14.4267	14.1849	14.0847	14.3293	14.1715	14.1768	14.4815	14.6331
ENSMUSG00000026280.17	Atg4b	14.5581	14.6041	14.6435	14.6186	14.9102	14.5357	14.7946	14.5933	14.7001	14.9001	14.8153
ENSMUSG00000026281.15	Dtymk	15.1624	15.1226	15.2257	15.286	15.126	15.3912	15.3451	15.4201	15.3523	15.2374	15.2345
ENSMUSG00000034000.15	Neu4	13.8812	13.4611	13.9217	13.9958	13.7993	14.1321	13.9132	13.9618	13.5947	13.8299	13.7764
ENSMUSG00000040648.14	Ppip5k2	14.0349	14.0017	13.9739	13.8094	13.9931	13.953	14.0962	14.1312	13.9043	13.9571	14.0219
ENSMUSG00000026335.16	Pam	15.4403	15.2728	15.383	15.4553	15.7573	15.385	15.4993	15.4373	15.706	15.5478	15.5226
ENSMUSG00000026319.13	Relch	15.486	15.5534	15.5031	15.31	15.8498	15.2732	15.6501	15.6513	15.7735	15.837	15.7487
ENSMUSG00000044340.7	Phlpp1	14.0622	14.0356	14.0184	14.0393	14.2357	14.1824	14.2447	13.9854	13.8662	14.1481	14.0316
ENSMUSG00000009905.5	Kdsr	15.3564	15.4468	15.2912	15.4034	15.709	15.5107	15.65	15.3872	15.2292	15.2141	15.4019
ENSMUSG00000009907.17	Vps4b	14.9411	15.0818	15.0595	15.1045	14.6157	15.1002	14.7423	14.8163	14.9411	14.8886	14.9036
ENSMUSG00000026315.13	Serpinb8	13.063	13.562	13.6379	13.4676	13.8538	13.4057	13.7893	13.8443	13.7201	13.5429	13.761
ENSMUSG00000070695.4	Cntnap5a	13.3828	13.063	13.379	13.3197	13.3846	13.063	13.063	13.2051	13.2711	13.2667	13.365
ENSMUSG00000026374.14	Tsn	16.417	16.3354	16.3627	16.4171	16.2739	16.456	16.2337	16.2465	16.2168	16.012	16.2269
ENSMUSG00000064302.13	Clasp1	15.1298	15.1179	15.1296	14.8595	15.1712	14.8796	15.2174	15.0877	15.1847	15.2408	15.2388
ENSMUSG00000004451.14	Ralb	16.655	16.3467	16.5112	16.5707	16.1027	16.7247	16.2742	16.2926	16.0216	16.2828	15.9499
ENSMUSG00000026384.13	Ptpn4	14.0397	13.6777	13.9606	14.2038	14.0384	14.147	13.9241	13.9591	14.0548	14.0107	13.8967
ENSMUSG00000036975.5	Tmem177	14.5857	14.7849	14.5279	14.577	14.0952	14.7295	14.7339	14.8089	14.8216	14.1353	14.2283
ENSMUSG00000026385.16	Dbi	19.3993	19.1328	19.1414	18.7635	20.4951	19.6999	20.0796	19.2703	18.3916	19.68	19.5598
ENSMUSG00000026339.18	Ccdc93	15.1404	15.1739	15.183	15.2685	14.7758	15.1878	14.951	15.1599	15.1377	14.9235	15.04
ENSMUSG00000036815.17	Dpp10	17.1864	17.2076	17.0978	17.0802	17.1214	16.9713	17.1441	17.3777	17.4383	17.2415	17.1854
ENSMUSG00000026341.16	Actr3	18.3986	18.2781	18.2807	18.3742	18.1366	18.3319	18.0504	18.315	18.2364	18.0425	18.1928
ENSMUSG00000026347.13	Tmem163	15.5961	16.2427	16.2532	16.0686	16.4503	16.4557	16.5402	16.2867	16.3874	16.3803	16.3629
ENSMUSG00000036104.12	Rab3gap1	15.5818	15.539	15.576	15.5394	15.6968	15.5931	15.6431	15.5733	15.6837	15.5784	15.596
ENSMUSG00000026353.9	Ubxn4	14.2269	14.1338	14.1904	14.1496	14.1157	14.1009	14.1507	14.048	14.0881	14.1674	14.1749
ENSMUSG00000026409.14	Pfkfb2	14.9409	14.7911	14.9289	14.6033	14.8852	14.5371	14.8414	14.7019	14.9304	14.8532	14.9478
ENSMUSG00000046404.5	Yod1	13.7911	13.6303	13.5093	13.4042	13.8602	13.4822	13.6721	13.6253	13.6865	13.7686	13.6186
ENSMUSG00000016528.10	Mapkapk2	14.4239	14.15	14.5771	14.5194	14.134	14.167	14.0959	14.0948	14.0663	14.2124	14.1719
ENSMUSG00000026430.16	Rassf5	13.779	13.741	13.5167	13.7232	13.6573	13.6253	13.5581	13.7851	13.9374	13.707	13.5938
ENSMUSG00000026425.15	Srgap2	16.1045	16.0435	16.1652	16.1742	15.8282	15.8127	15.8795	15.8088	15.8368	15.8013	15.9718
ENSMUSG00000026434.12	Nucks1	13.7963	13.7049	13.8117	13.7597	13.6161	13.6989	13.709	13.8204	13.5268	13.7449	13.5536
ENSMUSG00000059149.17	Mfsd4a	13.8927	13.6524	13.7568	13.752	13.9239	13.7872	13.9129	13.9554	14.0652	13.8761	13.9924
ENSMUSG00000026437.11	Cdk18	14.9107	14.7473	14.6145	14.7115	14.8756	14.878	14.8202	14.9202	14.8677	15.0399	14.9227
ENSMUSG00000042066.16	Tmcc2	14.3137	14.2901	14.1471	14.3876	14.5804	14.0558	14.5251	14.1049	14.3123	14.4635	14.5153
ENSMUSG00000026439.14	Rbbp5	13.6132	13.6544	13.5517	13.6795	13.5048	13.62	13.5578	13.7172	13.663	13.5272	13.6
ENSMUSG00000053024.14	Cntn2	16.5874	16.4617	16.5002	16.4024	16.8149	17.4563	16.8555	16.3409	16.0333	16.8297	16.7231
ENSMUSG00000026442.14	Nfasc	17.4403	17.5168	17.4277	17.6619	17.8297	18.3812	17.843	17.2845	16.9654	17.5238	17.4182
ENSMUSG00000026447.17	Pik3c2b	13.6306	13.7624	13.6939	13.88	13.9362	13.8185	13.8336	13.4701	13.5851	13.8818	13.7415
ENSMUSG00000041757.17	Plekha6	13.8363	13.9791	14.1513	13.7351	13.9058	14.0904	13.9928	13.5854	13.9722	14.2095	14.1411
ENSMUSG00000090553.8	Snrpe	14.525	14.9656	14.9354	15.0719	14.4511	14.6971	14.3058	14.8397	14.5608	14.5351	14.623
ENSMUSG00000026463.17	Atp2b4	16.7734	16.6711	16.7155	16.5487	16.7527	16.5165	16.64	16.8226	16.9112	16.7342	16.5991
ENSMUSG00000042429.8	Adora1	14.3457	14.1385	14.0965	14.2068	14.3193	14.2942	14.5478	14.6362	14.5105	14.12	14.1726
ENSMUSG00000026458.13	Ppfia4	15.3697	15.5867	15.2397	15.3131	15.6092	15.6296	15.7609	15.2843	15.3146	15.6254	15.5589
ENSMUSG00000026456.18	Cyb5r1	16.771	16.8181	16.7776	16.6366	16.9309	16.6676	16.9034	16.8811	17.0538	17.0343	16.9344
ENSMUSG00000042229.9	Rabif	15.4252	15.2189	15.2209	15.4388	14.6098	15.3137	14.9143	15.4054	15.3441	14.9732	15.3118
ENSMUSG00000026452.15	Syt2	18.0569	18.2182	18.1828	17.9837	18.6424	18.5645	18.5687	17.9413	18.1172	18.4253	18.2924
ENSMUSG00000073557.12	Ppp1r12b	14.0972	13.9986	14.1803	14.2963	14.016	13.6559	13.9471	14.0636	13.9355	14.0751	13.9864
ENSMUSG00000026426.10	Arl8a	16.5593	16.5335	16.6239	16.941	16.5474	17.5012	16.7405	16.4462	16.4283	16.5552	16.5574
ENSMUSG00000026424.8	Gpr37l1	16.4011	16.578	16.2976	16.5057	16.4515	16.2896	16.0548	15.891	16.1335	16.0998	16.7657
ENSMUSG00000041926.15	Rnpep	16.6358	16.6424	16.763	16.7075	16.4829	16.421	16.5898	16.6111	16.7069	16.4923	16.681
ENSMUSG00000062580.9	Timm17a	13.5033	13.7968	13.4489	13.6453	13.6955	13.7764	13.7543	13.7896	13.7838	13.787	13.676
ENSMUSG00000041889.7	Shisa4	15.4567	15.7482	16.1293	16.0278	15.855	16.5788	16.1547	16.0095	16.1631	16.0872	15.4263
ENSMUSG00000041879.13	Ipo9	15.1956	15.2504	15.2892	15.164	15.3013	15.1807	15.0881	15.1609	15.4107	15.2567	15.3932
ENSMUSG00000009418.16	Nav1	14.0848	14.0155	14.0608	14.254	14.117	13.8485	14.1765	14.1478	14.1205	14.2875	14.1964
ENSMUSG00000026421.14	Csrp1	18.5489	18.5269	18.4341	18.7513	18.7052	19.4407	18.8779	18.2882	18.0358	18.1917	18.1536
ENSMUSG00000041801.5	Phlda3	14.198	14.3703	14.4288	14.7812	14.5839	14.5057	14.8324	14.3419	14.2934	14.5078	14.6546
ENSMUSG00000026411.17	Tmem9	13.7121	13.7423	13.7357	13.3599	13.5442	13.6353	13.8385	13.6138	13.6912	13.9048	13.8613
ENSMUSG00000041642.18	Kif21b	14.3837	14.4484	14.4908	14.4009	14.4764	14.4861	14.5215	14.6797	14.3729	14.541	14.4131
ENSMUSG00000041570.14	Camsap2	14.5197	14.5808	14.6217	14.567	14.5919	14.5045	14.6106	14.5569	14.7144	14.5353	14.6115
ENSMUSG00000026395.16	Ptprc	15.6854	15.2916	15.7127	15.956	14.6523	15.2391	14.6815	15.2468	14.9579	14.7786	14.9071
ENSMUSG00000026393.10	Nek7	15.3023	15.1167	15.2197	15.333	14.6785	14.8783	14.9293	14.9859	14.898	14.8034	14.9221
ENSMUSG00000052726.16	Kcnt2	14.2409	13.8595	13.9716	13.063	13.813	13.063	13.6375	14.0579	14.146	13.9548	14.1083
ENSMUSG00000026361.9	Cdc73	13.063	13.531	13.063	13.3354	13.5714	13.063	13.6144	13.4561	13.5643	13.4901	13.4696
ENSMUSG00000018196.18	Glrx2	14.0794	14.0637	14.0086	13.7884	14.0865	14.1278	13.8083	14.3088	14.138	13.7144	13.8452
ENSMUSG00000018189.12	Uchl5	15.2226	15.1379	15.2207	15.1361	15.1907	15.2396	15.2457	15.3007	15.0947	15.2143	15.1592
ENSMUSG00000056220.14	Pla2g4a	14.3133	14.2401	14.3296	14.4579	14.1574	14.1385	14.0858	14.1882	13.9143	14.0732	14.0573
ENSMUSG00000006010.14	Odr4	14.4777	14.3204	14.4101	14.4492	14.3294	14.4066	14.4369	14.1887	14.2453	14.3328	14.2885
ENSMUSG00000006005.18	Tpr	14.0257	13.9412	14.0976	14.2771	13.8508	13.974	13.8017	14.1752	14.0697	13.991	13.9432
ENSMUSG00000066842.18	Hmcn1	14.741	14.9914	15.0006	13.063	15.0556	14.456	15.0725	13.063	13.063	15.143	15.1583
ENSMUSG00000023150.14	Ivns1abp	13.702	13.8597	14.1455	13.9856	13.6124	13.5715	13.7247	13.8153	13.9407	13.8155	13.853
ENSMUSG00000008475.13	Arpc5	17.9705	17.7229	17.7987	18.2024	16.9733	17.654	17.2327	17.6578	17.3451	17.2096	17.2965
ENSMUSG00000026480.12	Ncf2	15.6534	15.3539	15.5196	15.7392	14.6166	15.0796	14.8063	15.2417	15.1128	14.8144	14.8535
ENSMUSG00000042751.14	Nmnat2	13.4936	13.5717	13.5294	13.3674	13.6758	13.063	13.6022	13.7	13.5828	13.6641	13.661
ENSMUSG00000026478.14	Lamc1	14.4972	14.5388	14.4057	14.6861	14.1195	14.1519	14.1537	14.0526	13.8866	14.0969	14.0873
ENSMUSG00000042699.11	Dhx9	15.0013	14.9354	15.1305	15.1888	14.6679	14.8109	14.5889	15.3782	14.8799	14.8677	14.9726
ENSMUSG00000042684.8	Npl	16.0362	15.6455	16.089	16.1697	14.9199	15.2422	15.118	15.4999	15.322	15.0692	15.159
ENSMUSG00000042671.12	Rgs8	13.7604	13.6381	13.4679	13.063	13.8601	13.063	13.5466	13.367	13.4172	13.8545	13.622
ENSMUSG00000026473.16	Glul	20.4661	20.4939	20.3293	20.633	20.7829	21.3183	20.9492	20.2972	19.7647	20.3938	20.3567
ENSMUSG00000004110.17	Cacna1e	14.5527	14.3554	14.4038	14.3263	14.3716	14.291	14.4265	14.5766	14.7115	14.5987	14.6504
ENSMUSG00000026470.14	Stx6	15.5919	15.5075	15.4489	15.3876	15.6843	15.4799	15.7071	15.4171	15.5174	15.6822	15.6777
ENSMUSG00000026469.14	Xpr1	13.8904	13.7108	13.9884	13.8101	13.9333	13.063	13.9476	14.0954	13.9831	13.8419	13.8263
ENSMUSG00000033701.13	Acbd6	15.3764	15.4875	15.2195	15.3473	15.4499	15.1073	15.2393	15.2974	15.5905	15.4075	15.492
ENSMUSG00000026466.16	Tor1aip1	14.8559	14.7065	14.672	14.8599	14.3684	14.3338	14.5192	14.7304	14.4292	14.4087	14.5171
ENSMUSG00000050565.16	Tor1aip2	14.3367	14.1451	13.8469	14.0601	13.6587	13.6754	13.9219	13.7051	13.8978	13.6033	13.6663
ENSMUSG00000026600.12	Soat1	13.7255	13.8762	13.8172	13.9391	13.6991	13.571	13.5883	13.6801	13.5936	13.7873	13.7721
ENSMUSG00000026596.13	Abl2	14.2586	14.1908	14.1221	14.2297	14.1847	13.9896	14.3411	14.1578	14.4171	14.3763	14.2694
ENSMUSG00000060519.11	Tor3a	14.0353	13.9005	13.9757	13.9559	13.6238	13.9786	13.8376	13.8714	13.8186	13.8213	13.9171
ENSMUSG00000033557.17	Fam20b	13.5986	13.5744	13.6846	13.7831	13.8349	13.7895	13.5195	13.7875	13.7257	13.7886	13.7206
ENSMUSG00000026594.14	Ralgps2	13.3489	13.5805	13.5861	13.4578	13.4834	13.6518	13.6705	13.6259	13.6172	13.5392	13.5144
ENSMUSG00000070565.11	Rasal2	14.5	14.5795	14.5096	14.4729	14.5428	14.1323	14.6037	14.4516	14.5926	14.6579	14.663
ENSMUSG00000033488.11	Cryzl2	17.2583	17.2217	17.4681	17.4477	16.8907	17.0684	16.8586	16.7941	16.3032	17.0022	17.469
ENSMUSG00000026587.15	Astn1	14.556	14.431	14.4917	14.3878	14.748	14.558	14.5194	14.7122	14.8626	14.7137	14.5966
ENSMUSG00000015829.13	Tnr	15.6005	15.7699	15.7704	15.3901	15.0936	15.6742	15.3894	15.5073	15.5091	16.0202	16.3036
ENSMUSG00000058267.13	Mrps14	13.7283	13.6262	13.8954	13.7475	13.5639	13.705	13.9043	13.8904	13.7464	13.8688	13.6621
ENSMUSG00000014226.10	Cacybp	16.2817	16.0765	16.2811	16.2186	16.0818	15.8577	16.0917	16.1918	16.1532	16.1617	15.9877
ENSMUSG00000026721.16	Rabgap1l	14.3867	14.356	14.4172	14.3076	14.5084	14.3565	14.5091	14.2809	14.4333	14.4872	14.3715
ENSMUSG00000026715.12	Serpinc1	13.6793	13.9446	13.6222	13.6092	13.063	13.063	13.063	13.9028	13.6599	13.063	13.063
ENSMUSG00000026709.10	Dars2	14.797	14.8662	14.8969	14.8861	14.8837	14.9569	15.0656	14.7806	14.9837	15	14.9659
ENSMUSG00000026701.15	Prdx6	18.7181	18.8113	18.7676	18.7174	18.8285	18.8251	18.7181	18.3694	18.2772	18.8343	18.9698
ENSMUSG00000040265.16	Dnm3	20.5368	20.6061	20.5987	20.435	20.909	20.6736	20.8162	20.6532	20.847	20.8121	20.738
ENSMUSG00000026696.15	Vamp4	13.5658	13.984	13.7576	13.7367	13.8286	13.7869	13.55	13.6995	13.5871	13.5855	13.8317
ENSMUSG00000040225.15	Prrc2c	14.3389	14.2136	14.0565	14.3502	13.9767	14.0075	14.101	14.0602	14.1622	14.0642	14.1076
ENSMUSG00000040181.14	Fmo1	14.1804	13.9498	13.9344	14.0317	13.7992	13.7362	13.8867	13.9399	13.6888	14.0231	13.9567
ENSMUSG00000040170.13	Fmo2	14.1307	14.2303	14.254	14.4104	14.0487	14.123	13.9723	13.9836	13.7556	14.084	13.9461
ENSMUSG00000026585.13	Kifap3	14.7885	14.818	14.4578	14.5796	14.777	14.4722	14.7454	14.7913	14.8361	14.9748	14.868
ENSMUSG00000026584.14	Scyl3	13.4499	13.3768	13.4877	13.4467	13.3772	13.4129	13.3829	13.5391	13.4524	13.4407	13.4341
ENSMUSG00000026575.15	Nme7	13.8117	13.8462	13.4757	13.866	13.6353	14.1247	13.6953	13.9391	13.8637	13.7949	13.7044
ENSMUSG00000026576.12	Atp1b1	22.0155	21.7934	21.8314	22.019	21.9204	22.6022	21.9654	21.9015	21.9665	21.7129	21.348
ENSMUSG00000040848.11	Sft2d2	15.7508	15.5181	15.7015	15.716	15.6704	16.2709	15.4927	15.5894	14.8252	15.4279	15.207
ENSMUSG00000040843.10	Tiprl	16.0841	15.9855	16.0623	15.9054	16.2636	16.1175	16.0308	16.0975	16.1789	16.1622	16.2503
ENSMUSG00000026568.6	Mpc2	18.385	18.3607	18.5668	18.3709	18.8098	18.8732	18.707	18.4351	18.5293	18.7125	18.5149
ENSMUSG00000040723.14	Rcsd1	14.9096	14.7797	14.8214	15.0199	14.1096	14.8425	14.2462	14.6473	14.4307	14.2537	14.3269
ENSMUSG00000040713.12	Creg1	14.806	14.8916	14.7325	14.9293	14.3259	14.6419	14.5271	14.8434	14.5242	14.782	14.6711
ENSMUSG00000052428.10	Tmco1	14.7573	14.6571	14.8919	14.7654	14.9607	14.3171	15.0426	14.601	14.9125	15.2006	14.7975
ENSMUSG00000026687.14	Aldh9a1	17.1434	17.0352	17.0603	17.2205	16.8405	17.2467	17.0241	16.956	16.7486	16.825	16.8172
ENSMUSG00000026688.5	Mgst3	17.9665	17.8975	18.0457	18.0023	18.2599	17.9067	18.1905	18.4025	18.2926	18.351	18.246
ENSMUSG00000026675.12	Hsd17b7	14	13.925	14.0091	13.9956	14.0018	13.874	14.0435	13.938	13.9498	13.9485	13.9066
ENSMUSG00000026670.15	Uap1	14.2315	14.3418	14.3815	14.3289	14.3227	14.3815	14.4166	14.1989	14.5053	14.4052	14.4466
ENSMUSG00000026659.13	Dusp12	13.7769	13.6118	13.8169	13.063	13.7276	13.063	14.0155	13.5266	13.7075	13.6517	13.7326
ENSMUSG00000059498.13	Fcgr3	14.0021	14.1173	14.515	14.3205	13.5849	14.1342	13.834	14.1092	13.8447	14.0352	14.2937
ENSMUSG00000058076.12	Sdhc	17.4876	17.323	17.4363	17.3469	17.8949	17.606	17.6102	17.542	17.7316	17.5242	17.5522
ENSMUSG00000056569.11	Mpz	14.3588	14.7067	14.6604	13.063	13.063	15.9865	14.9405	14.4655	14.3186	14.0886	14.07
ENSMUSG00000038370.6	Pcp4l1	15.737	16.0435	15.3896	16.4947	16.4078	15.2545	15.6424	15.9094	15.4321	15.8309	15.3488
ENSMUSG00000005674.9	Tomm40l	15.5205	15.6232	15.5926	15.6088	15.7996	15.4007	15.8789	15.9254	15.9098	15.8408	15.8753
ENSMUSG00000058715.11	Fcer1g	16.976	16.8106	17.2199	17.1407	14.7374	16.2885	15.6906	16.6357	16.267	15.7034	15.8698
ENSMUSG00000013593.12	Ndufs2	18.2881	18.2	18.2794	18.2935	18.3088	18.6137	18.3194	18.3595	18.377	18.2684	18.3102
ENSMUSG00000062729.11	Ppox	15.3366	15.182	15.386	15.2588	15.5226	15.5864	15.4256	15.4544	15.2799	15.3289	15.5411
ENSMUSG00000062963.10	Ufc1	15.7369	15.8522	15.765	15.8986	16.0667	15.6946	15.8936	15.6922	15.7261	16.0144	15.7206
ENSMUSG00000013997.10	Nit1	15.6837	15.8024	15.5283	15.7881	15.6566	15.6917	15.4945	15.6587	15.9621	15.6074	15.7412
ENSMUSG00000006412.10	Pfdn2	16.3363	16.4262	16.2321	16.7167	15.6865	16.5432	16.3497	16.4722	16.2136	16.2737	16.1765
ENSMUSG00000006411.12	Nectin4	17.3727	18.0699	17.2934	18.1681	19.2714	18.4786	18.8092	17.6572	17.3798	18.3606	18.4493
ENSMUSG00000048865.16	Arhgap30	13.9823	14.0205	14.0879	14.1876	13.6672	13.9527	13.7987	14.0552	13.7742	13.8184	13.8175
ENSMUSG00000038235.4	F11r	16.7386	16.1498	16.7341	16.622	14.5929	16.4823	14.3752	16.0597	15.2922	14.544	14.9475
ENSMUSG00000015355.13	Cd48	14.1456	13.8244	14.104	14.3038	13.063	13.063	13.7385	13.5953	13.6399	13.7841	13.7192
ENSMUSG00000038147.13	Cd84	14.3196	13.9922	14.0134	14.3899	13.063	14.1509	13.8444	13.9455	13.063	13.9737	13.915
ENSMUSG00000003458.12	Ncstn	15.4524	15.4766	15.2755	15.3932	15.2569	15.3231	15.3813	15.0946	15.0814	15.3865	15.4109
ENSMUSG00000026553.17	Copa	15.7381	15.6893	15.877	15.7749	15.4195	15.5155	15.4986	15.5105	15.4745	15.4618	15.4985
ENSMUSG00000003464.13	Pex19	14.0273	14.2122	14.0007	14.1271	14.1838	14.3681	14.016	14.0749	14.131	14.1385	14.2246
ENSMUSG00000026554.15	Dcaf8	14.171	14.1834	14.3253	14.1498	14.239	14.0806	14.2046	14.1184	14.0206	14.0638	14.1332
ENSMUSG00000038034.15	Igsf8	19.069	19.1311	19.1429	18.9141	18.8939	19.5276	19.1466	19.1993	19.1004	19.1893	19.3626
ENSMUSG00000007097.14	Atp1a2	19.142	19.0718	19.0982	18.9936	18.9091	19.0343	18.7751	18.7826	18.3265	18.9787	19.2813
ENSMUSG00000038026.12	Kcnj9	13.4258	13.6135	13.3664	13.063	13.3411	13.063	13.3818	13.3788	13.9001	13.6198	13.4693
ENSMUSG00000044708.5	Kcnj10	14.7095	14.8881	14.812	14.5865	15.2447	15.0433	14.9982	14.7967	14.5347	15.1062	15.3726
ENSMUSG00000026547.15	Tagln2	16.6934	16.844	16.8357	17.0704	15.6547	16.4558	16.0074	16.1989	15.8146	16.0737	16.1656
ENSMUSG00000026544.6	Dusp23	13.9137	13.866	14.066	13.8496	14.2311	14.0518	13.9876	14.0242	14.0128	13.8827	14.2235
ENSMUSG00000005338.13	Cadm3	18.1334	18.5109	18.2709	18.175	18.7142	18.4256	18.678	18.3897	18.2525	18.7582	18.6504
ENSMUSG00000073489.6	Ifi204	14.0965	13.9215	14.1141	14.0434	13.779	14.2647	14.0178	14.0612	14.1518	13.6085	13.7883
ENSMUSG00000028354.13	Fmn2	14.7168	14.6111	14.5525	14.6091	14.8488	14.6185	14.6449	14.815	14.8618	14.7926	14.7748
ENSMUSG00000026527.13	Rgs7	16.3474	16.4208	16.4697	16.1539	16.6006	16.1	16.4633	16.576	16.7549	16.6098	16.7108
ENSMUSG00000057335.11	Cep170	15.5271	15.5022	15.5699	15.4981	15.5859	15.5636	15.6037	15.5011	15.542	15.5055	15.519
ENSMUSG00000019699.16	Akt3	14.67	14.7606	15.0466	14.8676	14.937	14.8387	14.8434	14.9193	15.0388	14.9648	14.9821
ENSMUSG00000026500.6	Cox20	14.724	14.6954	14.7763	14.9981	14.8793	14.8528	14.7682	14.7766	14.8545	14.8273	14.6906
ENSMUSG00000039630.10	Hnrnpu	16.6386	16.3838	16.6363	16.742	15.6956	16.3621	15.5699	16.8603	16.6445	16.0334	16.0702
ENSMUSG00000038949.8	Cnst	13.8677	13.8372	13.9192	13.8892	14.0376	13.8092	13.7299	14.0979	13.8458	13.9121	14.0419
ENSMUSG00000038936.13	Sccpdh	17.3119	17.1412	17.2821	17.4193	17.2122	17.7071	17.3359	17.327	17.4295	17.1897	17.1848
ENSMUSG00000026490.18	Cdc42bpa	14.8542	14.8135	14.7331	14.8688	15.0117	15.0571	15.0092	14.8213	14.7913	15.1417	15.0133
ENSMUSG00000026489.13	Coq8a	14.3982	14.4822	14.3781	14.333	14.5394	14.6465	14.5774	14.5876	14.5155	14.3726	14.432
ENSMUSG00000038855.10	Itpkb	13.7477	13.8112	13.9072	13.8378	13.7287	13.6472	13.8357	13.063	13.7149	13.7603	13.7533
ENSMUSG00000053963.7	Stum	15.1801	15.1769	15.2341	15.2532	14.9757	15.1273	14.9288	15.4872	15.5044	15.3104	15.2248
ENSMUSG00000026496.11	Parp1	14.6266	14.5444	14.7421	14.516	14.2579	14.2656	14.2594	14.6207	14.5254	14.2873	14.3243
ENSMUSG00000026499.5	Acbd3	14.555	14.4626	14.3769	14.4567	14.3288	14.434	14.3745	14.4048	14.4904	14.2851	14.2261
ENSMUSG00000026520.8	Pycr2	15.9301	15.7111	15.7276	15.9024	15.8781	15.9482	15.9614	15.7879	15.8818	15.9259	15.7714
ENSMUSG00000026519.16	Tmem63a	14.2033	14.3456	14.3378	14.5638	14.3749	14.5234	14.4877	14.1606	13.9104	14.344	14.2981
ENSMUSG00000038776.13	Ephx1	16.6959	16.6332	16.6224	16.8294	16.5389	16.5497	16.4921	16.3075	16.0411	16.2474	16.3328
ENSMUSG00000038733.14	Wdr26	14.5795	14.8262	14.7319	14.6453	14.8198	14.6401	14.5494	14.8765	14.7973	14.8972	14.7563
ENSMUSG00000026514.14	Cnih3	13.6595	13.4792	13.6782	13.6637	13.063	13.063	13.5064	13.6897	13.8739	13.537	13.5834
ENSMUSG00000004880.11	Lbr	15.1383	14.8067	15.0944	15.2114	14.5349	14.6394	14.6401	15.1037	14.9289	14.6358	14.7142
ENSMUSG00000022995.16	Enah	15.0038	15.1459	15.014	15.3082	14.7421	15.0368	15.1372	15.0395	15.0299	15.0172	14.9909
ENSMUSG00000026511.7	Srp9	14.3978	14.5025	14.8636	14.4763	14.1168	14.6264	14.4473	14.5038	14.4041	14.0917	14.3472
ENSMUSG00000038633.5	Degs1	14.1841	14.0051	14.1108	14.2	14.1872	14.203	14.2593	13.9829	14.1736	14.0461	14.1629
ENSMUSG00000026509.15	Capn2	15.9267	16.1032	16.0769	15.9482	16.0758	16.1953	16.2183	15.9063	15.9627	16.1122	16.2072
ENSMUSG00000046836.13	Brox	15.7082	15.5972	15.4719	15.2544	15.27	15.6138	15.4206	15.5491	15.6836	15.3431	15.5357
ENSMUSG00000042901.10	Aida	14.6261	14.6329	14.6091	14.6955	14.5061	14.4469	14.5769	14.6274	14.6596	14.8024	14.5255
ENSMUSG00000056050.13	Mia3	14.2488	14.1701	14.4637	14.169	14.1383	13.9422	13.9188	14.0906	14.0089	14.092	14.1107
ENSMUSG00000073481.9	Mtarc2	17.2123	17.1536	17.1199	17.1819	16.7749	16.9159	16.8232	16.9382	16.8369	16.8706	17.1141
ENSMUSG00000026620.11	Mark1	14.7393	14.845	14.7902	14.6427	14.9685	14.7721	14.9048	14.9036	15.1264	15.0197	14.9839
ENSMUSG00000039318.12	Rab3gap2	15.9373	15.9142	15.9567	15.8872	16.0648	15.9768	16.0075	16.0088	16.0911	15.9422	15.9958
ENSMUSG00000026618.11	Iars2	16.9002	17.0393	16.8869	16.8081	17.3725	17.1239	17.2524	16.9297	17.1597	17.0567	17.0413
ENSMUSG00000026617.16	Bpnt1	17.3322	17.4899	17.2548	17.5691	17.5899	18.0175	17.5577	17.4368	17.289	17.3311	17.51
ENSMUSG00000039246.8	Lyplal1	14.9945	14.883	15.0893	14.7498	15.2245	15.0663	15.2244	14.9398	14.5995	15.0301	15.106
ENSMUSG00000026608.13	Kctd3	13.063	13.753	13.063	13.063	13.8131	14.4849	13.4925	13.7541	13.9454	13.7841	13.9839
ENSMUSG00000089872.10	Rps6kc1	14.3833	14.2402	14.4196	14.3349	14.3929	14.2735	14.2477	14.1637	14.3725	14.4269	14.4466
ENSMUSG00000026634.16	Angel2	14.0496	13.8836	14.2401	13.9051	14.4824	13.9807	14.2643	14.2563	14.2144	14.3491	14.3354
ENSMUSG00000037499.9	Nenf	14.3941	14.3739	14.2755	14.3729	14.2827	14.3614	14.133	14.3004	14.2342	14.2665	14.3257
ENSMUSG00000026627.7	Pacc1	13.9201	13.9279	14.3069	13.9668	13.537	13.8056	13.6283	14.0593	13.8062	13.7887	13.8949
ENSMUSG00000026626.11	Ppp2r5a	15.3009	15.3478	15.2133	15.2496	15.5053	15.145	15.4352	15.3734	15.5186	15.3262	15.4193
ENSMUSG00000026623.16	Lpgat1	14.7817	14.8098	14.8057	14.5712	14.8657	14.7391	14.8632	14.7631	14.9943	14.9411	14.8665
ENSMUSG00000037434.7	Slc30a1	15.1147	15.1565	15.1231	15.1077	15.2524	15.0823	15.2801	15.121	15.1225	15.1657	15.262
ENSMUSG00000058248.12	Kcnh1	13.8312	14.2742	14.0618	13.8378	14.3415	14.1069	14.0126	14.0837	14.1161	14.3095	14.2951
ENSMUSG00000016194.14	Hsd11b1	14.4226	14.5451	14.3367	14.1441	14.3867	14.363	14.1651	14.1889	14.1127	14.3733	14.6257
ENSMUSG00000026640.12	Plxna2	14.3222	14.6138	14.3048	14.3781	14.0731	14.0303	14.4947	14.6336	14.6063	14.2667	14.3624
ENSMUSG00000016494.9	Cd34	15.4601	15.1236	15.2888	15.2781	14.6619	15.2	14.7149	15.0698	14.8657	14.5667	14.8278
ENSMUSG00000016481.15	Cr1l	15.9241	15.9978	15.7929	15.9598	15.2553	15.8626	15.54	15.5597	15.4091	15.5549	15.5008
ENSMUSG00000050530.14	Fam171a1	13.724	13.9305	13.7225	13.8914	13.8302	13.8121	13.9036	13.7569	13.7719	13.9636	13.866
ENSMUSG00000026643.16	Nmt2	14.7507	14.7831	14.7807	14.6469	14.838	14.6345	14.7629	14.8745	14.9917	14.8597	14.818
ENSMUSG00000109865.1	Hspa14	13.7764	13.7642	13.7843	13.5737	13.7209	13.762	13.8318	13.4694	13.7973	13.8515	13.7738
ENSMUSG00000026655.15	Fam107b	13.9579	13.6619	13.849	13.6169	13.891	13.7369	13.8448	13.9233	13.6733	13.8752	13.8471
ENSMUSG00000026657.17	Frmd4a	14.303	14.2425	14.1706	14.3364	14.0227	14.2279	14.0726	14.1665	14.1763	14.1674	14.1503
ENSMUSG00000026662.13	Sephs1	14.256	14.4461	14.202	14.2682	14.1073	14.2236	14.1902	14.225	14.105	14.2365	14.3257
ENSMUSG00000039145.16	Camk1d	15.2016	15.4108	15.3038	15.2656	15.2667	15.1092	15.2059	15.4353	15.352	15.3861	15.4083
ENSMUSG00000039128.13	Cdc123	13.6831	13.5857	13.063	13.6462	13.063	13.72	13.6	13.063	13.6261	13.5327	13.063
ENSMUSG00000025817.12	Nudt5	15.2852	15.2002	15.3123	15.4144	14.7507	15.1939	15.1638	15.151	15.1592	14.8431	15.0071
ENSMUSG00000025816.15	Sec61a2	13.4495	13.4949	13.2965	13.3368	13.4926	13.4744	13.3746	13.4468	13.457	13.3362	13.5832
ENSMUSG00000043241.14	Upf2	15.811	15.9849	15.9605	15.9125	16.0939	15.6879	15.9196	15.8692	16.0429	16.1355	16.2173
ENSMUSG00000039063.5	Echdc3	14.6365	14.6441	14.2621	14.2431	14.6532	14.0198	14.4833	14.2793	14.4557	14.5433	14.4909
ENSMUSG00000002107.18	Celf2	15.3001	15.0371	15.105	15.1574	14.5689	14.8109	14.5483	15.2571	15.109	14.8498	14.9246
ENSMUSG00000026767.12	Mindy3	13.6904	13.9004	13.5072	13.8236	13.6579	13.6301	13.6532	13.7348	13.5167	13.5291	13.5952
ENSMUSG00000026730.12	Pter	14.2696	14.2716	14.4452	14.3807	14.4701	14.6615	14.4619	14.2826	14.1244	14.1373	14.2684
ENSMUSG00000026727.10	Rsu1	15.9096	16.3915	16.213	16.3715	15.3129	15.9531	15.7849	15.6699	15.7092	15.6497	15.8002
ENSMUSG00000026726.10	Cubn	14.6333	14.5551	13.544	13.063	13.063	14.7725	13.063	13.063	13.063	13.063	13.063
ENSMUSG00000026728.9	Vim	16.8157	17.0994	16.8669	17.3627	16.1645	16.8513	16.4752	16.5136	15.7073	16.5728	16.8927
ENSMUSG00000026718.17	Stam	15.7819	15.8974	15.8951	15.6235	15.9969	15.7411	15.835	15.7303	15.8588	16.0566	16.0521
ENSMUSG00000026712.3	Mrc1	14.645	14.6817	14.7995	15.018	14.1668	14.4504	14.3452	14.5572	14.4216	14.2237	14.2661
ENSMUSG00000057914.15	Cacnb2	13.5102	13.7413	13.6583	13.6075	13.6563	13.5014	13.7071	13.6048	13.5821	13.6817	13.7374
ENSMUSG00000026748.13	Plxdc2	14.6223	14.5193	14.694	15.078	14.7209	14.917	14.5793	14.7587	14.406	14.3834	14.1532
ENSMUSG00000051154.11	Commd3	15.0739	15.2344	15.1831	15.2345	14.9222	15.2389	15.1811	14.8374	15.0446	15.0913	14.9098
ENSMUSG00000026737.12	Pip4k2a	17.7147	17.754	17.7006	17.908	17.4277	18.2528	17.739	17.6272	17.4998	17.4177	17.4877
ENSMUSG00000023094.14	Msrb2	15.5164	15.2063	15.0144	15.4857	15.2699	15.6165	15.4502	15.3126	15.3425	15.3497	15.239
ENSMUSG00000036591.16	Arhgap21	15.0685	15.1121	15.0487	15.0245	15.198	15.2051	15.2807	15.2278	15.2352	15.2743	15.2165
ENSMUSG00000048550.17	Thnsl1	15.4416	15.4422	15.4455	15.5046	15.8936	15.6691	15.7726	15.6198	15.5902	15.6733	15.6575
ENSMUSG00000045967.11	Gpr158	16.6205	16.6557	16.6386	16.5278	16.7454	16.4679	16.6189	16.6774	17.0048	16.8247	16.6862
ENSMUSG00000026787.3	Gad2	18.0951	18.0639	18.1401	17.8464	18.3391	17.9357	18.238	18.2945	18.5823	18.2868	18.1967
ENSMUSG00000026786.14	Apbb1ip	15.9265	15.5645	15.998	16.0362	14.647	15.2867	14.9104	15.3545	15.2258	14.8321	14.9282
ENSMUSG00000058835.14	Abi1	17.2639	17.347	17.3816	17.2689	17.2941	17.053	17.3859	17.4369	17.4566	17.4008	17.209
ENSMUSG00000026781.17	Acbd5	13.845	14.1612	14.047	13.8013	14.2438	13.9977	14.0676	14.2653	13.8959	14.1241	14.1037
ENSMUSG00000026775.9	Yme1l1	15.6265	15.5041	15.5801	15.6648	15.6608	15.7943	15.9629	15.808	15.7556	15.3834	15.2862
ENSMUSG00000026986.14	Hnmt	15.3567	15.1352	15.3817	15.3375	14.4542	15.0243	14.8279	15.3867	15.3515	14.8342	14.8922
ENSMUSG00000004113.18	Cacna1b	14.4028	14.5095	14.5483	14.449	14.7199	14.3743	14.575	14.7106	14.7757	14.6238	14.663
ENSMUSG00000026975.10	Dph7	13.6202	13.6926	13.7307	13.8229	13.7695	13.5053	13.879	13.641	13.7032	13.6212	13.878
ENSMUSG00000036850.4	Mrpl41	14.3718	14.426	14.3921	14.3364	14.306	14.3277	14.2588	14.4372	14.3242	14.356	14.3759
ENSMUSG00000006476.19	Nsmf	14.6858	14.5714	14.7682	14.6068	14.9717	14.2868	14.7337	14.7028	14.8397	14.9505	14.8466
ENSMUSG00000013465.19	Nelfb	13.7355	13.6497	13.7626	13.7421	13.511	13.5008	13.7515	13.6301	13.6803	13.6719	13.6204
ENSMUSG00000036752.4	Tubb4b	18.6877	18.4964	18.2729	18.7335	17.4521	18.6795	18.2305	18.4504	18.5831	17.9214	18.0684
ENSMUSG00000048707.9	Tprn	13.7776	13.7011	13.5062	13.8198	13.9687	13.8249	13.8017	13.6497	13.7591	13.8531	13.8355
ENSMUSG00000026965.12	Anapc2	14.229	14.3878	14.4734	14.2947	14.4789	14.2118	14.3222	14.4956	14.3478	14.4699	14.4874
ENSMUSG00000026959.13	Grin1	14.8169	14.4892	14.7455	14.6311	14.5075	14.4917	14.4552	15.0737	15.1962	14.7192	14.679
ENSMUSG00000026958.13	Dpp7	15.75	15.8704	15.6184	15.6433	15.5256	15.5843	15.7518	15.8404	15.5109	15.666	15.8617
ENSMUSG00000026956.15	Uap1l1	15.8186	15.8727	15.8495	15.7848	15.2978	15.6236	15.5263	15.5842	15.533	15.4587	15.5001
ENSMUSG00000015085.8	Entpd2	14.4672	14.6226	14.6447	14.8493	14.4488	14.3584	14.5513	14.3023	14.2148	14.501	14.8042
ENSMUSG00000015094.16	Npdc1	13.8595	13.7505	13.6885	13.7573	14.027	13.6543	13.8346	13.7657	13.7147	13.8962	13.944
ENSMUSG00000026944.18	Abca2	13.9763	13.9913	14.065	13.8981	14.1701	13.9479	14.0358	13.9707	13.8093	14.0311	13.9903
ENSMUSG00000015090.13	Ptgds	16.0297	15.911	16.426	16.392	15.6563	16.7447	16.0807	15.9904	15.8326	15.7762	15.819
ENSMUSG00000015095.12	Fbxw5	13.548	13.2236	13.5402	13.6119	13.6936	13.5445	13.3145	13.063	13.8013	13.3956	13.4412
ENSMUSG00000015092.9	Edf1	14.7839	14.9827	14.9056	15.1555	14.4524	15.2701	14.7676	14.9674	14.7113	14.6355	14.6249
ENSMUSG00000036504.6	Phpt1	16.1112	16.0789	16.0517	16.0777	16.1896	16.1904	16.0032	15.8835	16.0368	15.9671	15.9869
ENSMUSG00000029419.8	Ajm1	14.2975	14.3231	14.2051	14.2725	14.5567	14.3107	14.5812	14.3819	14.4203	14.7176	14.6416
ENSMUSG00000015087.14	Rabl6	16.4864	16.3273	16.2224	16.3281	16.3309	16.1902	16.4614	16.2089	16.4147	16.535	16.4826
ENSMUSG00000058740.14	Kcnt1	14.167	14.2383	14.1325	14.0067	14.1623	14.183	14.1768	14.0224	14.2434	14.2109	14.1401
ENSMUSG00000026933.17	Camsap1	14.4533	14.6199	14.5799	14.646	14.7329	14.5195	14.6575	14.5836	14.7425	14.7492	14.6381
ENSMUSG00000036352.16	Ubac1	14.1452	14.059	14.0625	14.1932	14.3246	14.3028	14.127	14.1798	14.3887	14.294	14.248
ENSMUSG00000026930.15	Gpsm1	14.6428	14.7953	14.7346	14.7001	15.221	14.8978	15.0652	14.8315	14.9566	15.0546	15.0629
ENSMUSG00000026928.14	Card9	14.4238	14.4049	14.6611	14.5827	14.1622	13.9336	14.1388	14.3155	14.2587	14.1287	14.4176
ENSMUSG00000026926.14	Pmpca	15.7861	15.7213	15.6987	15.5919	15.8389	15.9215	15.8663	15.8883	15.8476	15.8652	15.7075
ENSMUSG00000026925.16	Inpp5e	13.854	13.857	13.9387	13.9478	13.6751	13.063	13.9328	13.8682	13.7954	14.0276	13.8286
ENSMUSG00000026924.17	Sec16a	13.8624	13.8144	13.9188	14.0545	13.5829	13.7476	13.7397	13.8635	13.7188	13.7695	13.7525
ENSMUSG00000036186.5	Dipk1b	13.5049	13.8416	13.7072	13.8045	13.6324	13.6924	13.6855	13.9371	13.7188	13.7969	13.5976
ENSMUSG00000062647.16	Rpl7a	16.1445	15.9905	16.2409	16.3173	15.4669	16.0273	15.6727	16.0412	15.7246	15.5949	15.7213
ENSMUSG00000015790.16	Surf1	14.6985	14.9809	14.9525	14.6204	15.3309	14.9331	14.9177	14.8751	15.2311	15.1356	14.8683
ENSMUSG00000014867.9	Surf4	15.5062	15.4425	15.6588	15.4526	15.219	15.3342	15.2609	15.668	15.6791	15.375	15.5438
ENSMUSG00000000889.8	Dbh	13.8628	13.7999	13.9161	13.5198	13.8095	13.6522	13.5765	13.624	14.0267	13.8554	13.8611
ENSMUSG00000009614.16	Sardh	14.0297	14.1022	14.1722	14.2853	14.0101	13.9192	14.0653	13.6042	13.6986	14.1673	14.1457
ENSMUSG00000009621.18	Vav2	13.3923	13.3332	13.6224	13.3907	13.4389	13.4864	13.4319	13.5321	13.4636	13.4346	13.4556
ENSMUSG00000026833.18	Olfm1	14.7417	14.6924	14.6689	14.4327	14.5944	14.8416	14.6999	14.5349	14.6132	14.5545	14.6149
ENSMUSG00000035772.11	Mrps2	14.5175	14.5599	14.6004	14.3397	14.5939	14.4574	14.6605	14.6038	14.4884	14.6035	14.6247
ENSMUSG00000026812.16	Tsc1	14.6337	14.7892	14.7468	14.6773	14.9931	14.7687	14.9874	14.7019	14.9389	14.997	14.9181
ENSMUSG00000035513.19	Ntng2	13.9563	13.9876	13.6585	13.7833	13.6418	13.7152	13.7948	14.2361	14.2261	13.8312	13.9365
ENSMUSG00000059316.2	Slc27a4	15.9251	15.9141	15.8959	15.6477	15.9929	15.9978	16.1013	15.967	16.1276	16.0769	16.0535
ENSMUSG00000069020.9	Urm1	14.2214	14.3109	14.4549	14.3249	14.3188	14.194	14.3704	14.3414	14.3363	14.2717	14.2923
ENSMUSG00000057738.14	Sptan1	19.3549	19.3976	19.238	19.3057	19.3579	19.5555	19.4128	19.3358	19.3107	19.4401	19.4007
ENSMUSG00000054766.13	Set	15.8047	15.6884	15.7545	15.4704	14.906	15.3811	14.9976	15.6288	15.5372	15.0058	14.9779
ENSMUSG00000039686.14	Zer1	14.3357	14.4587	14.4372	14.3888	14.5425	14.2921	14.5621	14.4528	14.5301	14.6142	14.5505
ENSMUSG00000039678.12	Tbc1d13	14.6344	14.7031	14.8611	14.7812	14.6528	14.5154	14.5762	14.6831	14.5737	14.6261	14.7927
ENSMUSG00000015337.5	Endog	14.8576	15.1007	14.9193	14.845	15.3175	14.7174	15.1845	15.0724	14.7502	15.1879	15.1609
ENSMUSG00000039648.14	Kyat1	14.6499	14.6684	14.5015	14.5699	14.8288	14.4759	14.8723	14.6333	14.4603	14.6834	14.7353
ENSMUSG00000007476.18	Lrrc8a	15.2377	15.2495	15.3493	15.2084	15.4861	15.0767	15.3605	15.2081	15.3183	15.4259	15.5621
ENSMUSG00000079484.12	Phyhd1	15.8676	15.641	15.9881	16.2069	14.9945	14.9222	14.996	15.6178	15.2529	15.1062	15.1599
ENSMUSG00000075419.4	Dolk	13.6461	13.6686	13.5905	13.4699	13.541	13.4221	13.66	13.5717	13.6765	13.655	13.8003
ENSMUSG00000026860.16	Sh3glb2	17.8487	17.8762	17.8293	17.8272	18.0562	17.911	17.9419	17.8978	17.9214	17.8593	17.7874
ENSMUSG00000026858.18	Miga2	14.2897	14.1301	14.2263	14.1093	14.3387	14.2579	14.4054	14.1049	14.1902	14.3715	14.3445
ENSMUSG00000026856.14	Dolpp1	13.7384	13.7856	13.6253	13.5401	13.8287	13.443	13.6188	13.6825	13.6164	13.5534	13.696
ENSMUSG00000026853.15	Crat	15.7618	15.7603	15.8311	15.7203	15.8409	15.7922	15.8329	15.5885	15.6574	15.6957	15.7088
ENSMUSG00000039515.11	Ptpa	17.8266	17.9286	17.834	17.8801	18.0461	17.743	17.9065	17.8825	17.9656	17.9798	17.9815
ENSMUSG00000026857.9	Ntmt1	14.1071	14.3326	14.2612	14.3145	14.4044	14.333	14.1491	14.2168	14.3742	14.3571	14.4504
ENSMUSG00000039483.10	Asb6	16.2233	15.2037	13.063	16.0047	14.7396	13.063	13.063	13.063	16.1091	13.063	15.522
ENSMUSG00000026848.14	Tor1b	14.2898	14.3158	14.4939	14.4013	14.2787	14.1549	14.331	14.3908	14.1665	14.3283	14.3781
ENSMUSG00000026849.18	Tor1a	13.9013	13.9597	13.8919	13.7389	13.9763	13.8618	14.0571	13.7818	14.014	14.0453	14.0316
ENSMUSG00000026854.16	Usp20	13.401	13.6156	13.7129	13.6854	13.7219	13.063	13.6194	13.6967	13.764	13.511	13.7522
ENSMUSG00000075415.13	Fnbp1	16.3837	16.3817	16.3647	16.5019	16.5933	16.8319	16.712	16.1537	16.0479	16.4409	16.2649
ENSMUSG00000062661.6	Ncs1	15.7433	15.9001	15.7264	15.6405	15.3472	15.4824	15.7868	15.9586	15.7101	15.9043	15.811
ENSMUSG00000076441.9	Ass1	17.1682	16.9932	16.9693	17.1224	17.0274	17.1313	16.9851	17.3022	17.3513	17.0495	17.0161
ENSMUSG00000039356.15	Exosc2	13.583	13.6181	13.64	13.373	13.5638	13.2494	13.4169	13.5726	13.6387	13.5855	13.4889
ENSMUSG00000026842.16	Abl1	13.5682	13.5011	13.8481	13.8831	13.6841	13.9853	13.781	13.6904	13.5185	13.5701	13.7248
ENSMUSG00000001864.13	Aif1l	14.3938	14.3932	14.2308	14.4948	14.6028	15.0132	14.5574	14.3709	14.3574	14.5777	14.3312
ENSMUSG00000002550.16	Uck1	14.1563	14.177	14.2214	14.2375	14.2477	14.206	14.0391	14.1053	14.3369	14.1644	14.1415
ENSMUSG00000002546.17	Golga2	13.3404	13.3676	13.5015	13.5394	13.3091	13.4488	13.063	13.4082	13.2061	13.3771	13.408
ENSMUSG00000026825.17	Dnm1	20.8109	20.8858	20.822	20.7995	20.9486	20.8493	20.8689	20.9869	21.1341	20.9791	20.8741
ENSMUSG00000026822.14	Lcn2	13.9108	13.4845	13.9553	13.7097	13.6926	13.7554	13.6114	13.8223	13.9738	13.7456	13.6534
ENSMUSG00000026820.5	Ptges2	15.6062	15.7219	15.7294	15.6341	16.0627	15.7442	15.8287	15.7542	15.7896	15.8671	15.9361
ENSMUSG00000026819.15	Slc25a25	15.9443	16.06	15.9988	15.817	16.3914	16.4266	16.236	16.0954	16.2027	16.2411	16.1764
ENSMUSG00000026817.14	Ak1	18.8013	19.0142	19.011	18.9022	18.9793	18.8992	19.0628	19.1532	19.0741	19.1584	19.2282
ENSMUSG00000059013.12	Sh2d3c	13.8141	13.8771	13.8294	13.8484	13.6564	13.6467	13.7849	13.7438	13.8292	13.9698	13.6877
ENSMUSG00000009563.16	Tor2a	13.7161	13.7361	13.6047	13.5708	13.7774	13.9338	13.8166	13.7751	13.7952	13.7982	13.7797
ENSMUSG00000053746.8	Ptrh1	13.8079	13.7189	13.6739	13.5311	13.7373	13.8172	13.7038	13.6219	13.6735	13.7377	13.7001
ENSMUSG00000026797.16	Stxbp1	22.0115	22.0529	22.0668	22.0668	22.0485	22.2196	22.0236	22.0707	22.1685	22.0373	22.037
ENSMUSG00000026792.16	Lrsam1	14.2443	14.1526	14.1083	14.2182	14.1186	14.1555	14.2681	14.3147	14.1916	14.2239	14.1991
ENSMUSG00000038900.17	Rpl12	16.7126	16.5827	16.7443	17.0006	15.8863	16.697	15.9881	16.3848	16.1729	15.9602	16.1207
ENSMUSG00000038860.15	Garnl3	14.085	13.9614	13.9144	14.057	14.1458	13.9245	14.0824	14.0316	14.0682	14.1794	14.2224
ENSMUSG00000038831.16	Ralgps1	13.063	13.3337	13.46	13.3375	13.4384	13.063	13.515	13.2623	13.4291	13.475	13.4589
ENSMUSG00000038740.9	Mvb12b	14.6332	14.4663	14.4663	14.6704	14.6066	14.4199	14.4725	14.3821	14.4101	14.5072	14.561
ENSMUSG00000038696.14	Mapkap1	13.6964	13.8547	13.6024	13.4954	13.8527	13.7589	13.7982	13.6345	13.7765	13.9971	13.8013
ENSMUSG00000026867.18	Gapvd1	15.8814	15.9203	15.9305	15.9644	15.994	15.9806	15.9822	15.8704	15.8623	15.9944	16.0233
ENSMUSG00000026864.13	Hspa5	17.8471	17.7257	17.9484	17.9809	17.2882	17.9375	17.4614	17.6647	17.5025	17.4062	17.3607
ENSMUSG00000070953.13	Rabepk	14.1809	13.9783	14.2463	14.1068	13.9817	14.1742	14.0383	14.1193	14.1693	13.9743	14.2153
ENSMUSG00000026869.12	Psmd5	15.9982	16.0657	15.9098	16.0018	16.1012	15.8556	16.0108	16.0204	15.9962	16.1903	16.2131
ENSMUSG00000026878.17	Rab14	18.7084	18.6566	18.7143	18.8368	18.5814	18.7827	18.7674	18.6843	18.6456	18.6237	18.5533
ENSMUSG00000026879.14	Gsn	16.9544	16.9935	16.8428	17.2264	16.8328	17.6827	17.2012	16.6158	16.2393	16.7998	16.6834
ENSMUSG00000026880.11	Stom	15.0083	14.8944	14.5014	14.9352	14.2851	14.8557	14.3519	14.6063	14.18	14.5775	14.5676
ENSMUSG00000026883.17	Dab2ip	14.6176	14.7707	14.5663	14.5868	14.6939	14.726	14.7348	14.7104	14.7302	14.7853	14.8091
ENSMUSG00000026895.7	Ndufa8	18.7431	18.6528	18.7625	18.7041	18.836	18.9805	18.7734	18.8843	18.8758	18.669	18.5494
ENSMUSG00000026887.9	Mrrf	15.0699	15.286	14.9207	15.0657	15.5815	15.3395	15.5207	15.1494	15.1217	15.4046	15.553
ENSMUSG00000047250.13	Ptgs1	17.3466	16.9711	17.2686	17.3003	16.2133	16.5062	16.144	17.0151	16.8383	16.2827	16.5023
ENSMUSG00000009030.14	Pdcl	14.061	14.2244	14.2022	14.2947	14.1298	14.476	14.5314	14.4845	14.2903	13.9897	14.334
ENSMUSG00000035437.15	Rabgap1	15.8289	15.7414	15.7469	15.7337	15.9435	15.7421	15.7412	15.6192	15.9224	15.8198	15.7363
ENSMUSG00000035392.17	Dennd1a	14.1922	14.364	14.3746	14.4325	14.2508	14.3483	14.2284	14.4259	14.4006	14.3952	14.2494
ENSMUSG00000026750.6	Psmb7	16.1921	16.6366	16.6574	16.5481	16.5766	17.0911	16.6941	16.5468	16.6145	16.6992	16.6901
ENSMUSG00000062997.6	Rpl35	16.0812	15.8917	15.8171	15.8567	15.6577	16.0109	15.659	15.9377	15.7744	15.2643	15.5106
ENSMUSG00000026755.14	Arpc5l	17.8519	17.8337	17.6974	17.951	17.3253	17.9341	17.7672	17.9713	18.0397	17.7348	18.0676
ENSMUSG00000035236.17	Scai	16.4643	16.5623	16.4865	16.425	16.6445	16.4436	16.7301	16.6105	16.8828	16.6503	16.6255
ENSMUSG00000026753.5	Ppp6c	15.7121	15.8141	15.7117	15.5826	15.5988	15.8281	15.6066	15.6271	15.6654	15.4743	15.6466
ENSMUSG00000049252.17	Lrp1b	13.063	13.9469	13.063	13.063	13.063	13.063	13.063	13.656	13.6437	13.063	13.063
ENSMUSG00000026764.15	Kif5c	17.0069	17.1395	16.9315	16.9395	17.3337	17.0036	17.2719	17.1534	17.3441	17.2333	17.1628
ENSMUSG00000026946.9	Nmi	14.0007	13.847	14.2691	14.3516	13.7761	13.8725	13.6126	13.9618	13.8276	13.9043	14.1315
ENSMUSG00000026950.18	Neb	15.4398	15.2331	15.462	15.1725	14.7445	14.6325	15.054	15.6799	15.4892	14.7408	14.757
ENSMUSG00000036093.7	Arl5a	14.9396	14.9564	14.8069	14.9395	14.5301	15.4458	14.9488	14.9555	14.795	14.8243	14.7772
ENSMUSG00000017412.15	Cacnb4	15.4617	15.7761	15.4819	15.5236	15.9962	15.6305	15.7554	15.6751	15.8238	15.9181	15.9763
ENSMUSG00000055371.17	Stam2	14.1777	14.0458	14.0428	14.0631	14.2009	13.9714	14.0761	14.0123	13.9074	14.0447	14.1763
ENSMUSG00000036053.17	Fmnl2	15.476	15.4401	15.3864	15.6144	15.7392	16.1012	15.8355	15.2311	15.2094	15.4098	15.5381
ENSMUSG00000061136.16	Prpf40a	14.1626	14.0898	14.137	14.2396	13.8593	13.5587	13.7168	13.9655	13.9854	14.0984	13.904
ENSMUSG00000026824.11	Kcnj3	13.9286	14.0602	13.989	14.0295	14.0219	13.9259	13.9753	14.2757	14.313	14.1266	14.1324
ENSMUSG00000026827.12	Gpd2	18.7962	18.817	18.7066	18.7909	18.6468	18.7748	18.6695	18.6472	18.5423	18.7143	18.6737
ENSMUSG00000026830.9	Ermn	18.4546	18.6112	18.5935	18.8036	19.0001	19.5061	18.9943	18.2392	17.8556	18.5499	18.5424
ENSMUSG00000026836.15	Acvr1	14.1466	14.1351	14.1039	14.1104	14.0864	14.0965	14.1961	14.1744	13.9356	14.1704	14.1408
ENSMUSG00000026991.20	Pkp4	15.0761	15.1983	14.9215	15.0211	15.1621	15.4844	15.2999	15.1248	15.1288	15.3314	15.2274
ENSMUSG00000035168.16	Tanc1	14.1243	14.1649	14.0761	14.094	14.3148	14.3807	14.2424	14.0545	14.067	14.1781	14.121
ENSMUSG00000026988.15	Wdsub1	13.6098	13.5892	13.063	13.063	13.5573	13.063	13.6265	13.5298	13.6498	13.5566	13.4355
ENSMUSG00000026914.15	Psmd14	16.3961	16.224	16.3242	16.429	16.189	16.481	16.3611	16.2185	16.4876	16.1717	16.2855
ENSMUSG00000026904.17	Slc4a10	15.4185	15.5327	15.523	15.1927	15.4743	14.9717	15.181	15.6367	15.6973	15.6358	15.8396
ENSMUSG00000026893.4	Gca	15.1218	14.9779	15.0662	15.3335	14.9887	15.5333	15.2651	14.9449	14.779	15.0782	15.0713
ENSMUSG00000059742.10	Kcnh7	13.063	13.063	13.3409	13.3981	13.2069	13.431	13.3308	13.2289	13.2867	13.3323	13.406
ENSMUSG00000026888.14	Grb14	13.9273	14.0556	14.0135	14.0987	14.2362	14.2366	14.1969	14.091	14.0647	14.2638	13.9959
ENSMUSG00000034903.18	Cobll1	14.7301	14.6242	14.4616	15.0102	14.5691	14.6587	14.4906	14.3155	14.2871	14.5098	14.3861
ENSMUSG00000057182.15	Scn3a	14.1386	14.0101	14.2238	14.4245	14.1879	14.1938	13.063	14.2162	14.2256	13.063	13.063
ENSMUSG00000075318.13	Scn2a	16.5709	16.7709	16.7966	16.6549	16.9531	16.5699	16.8902	16.6399	17.0135	16.8947	16.6823
ENSMUSG00000064329.13	Scn1a	15.0188	15.3687	15.1289	15.0253	15.2312	15.1564	15.3	15.1184	15.4984	15.3953	15.5477
ENSMUSG00000027030.15	Stk39	15.9876	16.1467	15.844	16.1121	16.3847	16.0699	16.3445	16.2583	16.2005	16.4352	16.5646
ENSMUSG00000027035.10	Cers6	13.6265	13.527	13.411	13.1862	13.4761	13.063	13.3731	13.5368	13.5273	13.4878	13.4817
ENSMUSG00000063145.10	Bbs5	13.5913	13.5096	13.6246	13.4592	13.3295	13.6538	13.4072	13.523	13.4275	13.6041	13.5739
ENSMUSG00000027088.10	Phospho2	13.8108	13.9904	13.9908	14.1054	14.0288	13.063	13.7401	14.0772	13.7055	13.9803	14.0579
ENSMUSG00000068882.13	Ssb	14.9013	14.9981	15.1623	15.3242	14.5588	14.7708	14.5457	15.3672	14.8762	14.755	14.8529
ENSMUSG00000044308.17	Ubr3	14.1279	14.1298	14.1552	14.1687	14.2973	14.0269	14.1208	14.0758	14.1956	14.2084	14.1677
ENSMUSG00000042064.13	Myo3b	14.702	14.2857	15.22	15.2707	14.8404	14.8292	14.7732	14.4971	14.6416	14.5756	15.0558
ENSMUSG00000070880.10	Gad1	17.5357	17.6105	17.514	17.439	17.7658	17.4046	17.7677	17.7471	18.0193	17.7774	17.6252
ENSMUSG00000014959.12	Gorasp2	14.5409	14.6349	14.6754	14.7888	14.5155	14.5593	14.4741	14.4894	14.6111	14.5041	14.5243
ENSMUSG00000027012.15	Dync1i2	16.7233	16.6347	16.8566	16.824	16.932	17.0985	16.8181	16.5556	16.5408	16.5698	16.8195
ENSMUSG00000027010.16	Slc25a12	20.0962	20.1656	20.1886	20.1264	20.2492	20.4992	20.3755	20.2512	20.3842	20.3548	20.1831
ENSMUSG00000027111.16	Itga6	15.7854	15.7708	15.8013	15.9563	14.9626	15.2779	15.2024	15.2055	14.8418	14.9029	15.1899
ENSMUSG00000006494.11	Pdk1	15.6011	15.5497	15.515	15.4999	15.5798	15.4725	15.2305	15.5637	15.6254	15.5661	15.4529
ENSMUSG00000049044.16	Rapgef4	15.8538	16.1936	15.9347	15.9597	16.4183	16.1751	16.3819	16.1366	16.3181	16.4457	16.4391
ENSMUSG00000027108.15	Ola1	17.252	17.3324	17.2177	17.2641	17.1011	17.1605	17.2225	17.2883	17.5829	17.3757	17.5252
ENSMUSG00000008226.14	Scrn3	15.2314	15.4337	15.2591	15.2446	15.4014	15.3622	15.4345	15.1283	15.2264	15.4501	15.44
ENSMUSG00000041762.16	Gpr155	14.2927	14.1515	14.4353	14.0589	14.2461	14.2171	14.1604	14.3687	14.3214	14.0704	14.273
ENSMUSG00000075284.10	Wipf1	15.612	15.7701	15.6669	16.1905	14.5022	15.366	14.9657	15.1241	15.0662	15.0002	15.0556
ENSMUSG00000056486.18	Chn1	14.1533	14.2629	14.2353	14.1484	14.3967	14.6565	14.15	14.1825	14.3507	14.4436	14.5217
ENSMUSG00000009207.15	Lnpk	15.1991	15.2015	15.182	15.3961	15.3074	15.4059	15.3192	15.3008	15.1951	15.1174	15.1187
ENSMUSG00000027099.9	Mtx2	16.365	16.2609	16.5528	16.4539	16.6724	16.8359	16.6007	16.7184	16.7619	16.4614	16.6673
ENSMUSG00000059005.13	Hnrnpa3	17.1782	16.8214	17.3079	17.2478	16.3275	16.559	16.32	17.3649	16.911	16.584	16.6923
ENSMUSG00000042410.16	Agps	14.5054	14.5262	14.6068	14.4635	14.6274	14.405	14.5917	14.4888	14.5013	14.5954	14.5219
ENSMUSG00000042359.18	Osbpl6	14.2334	14.2595	14.1621	14.072	14.3741	14.2431	14.4105	14.2032	14.3574	14.5216	14.4062
ENSMUSG00000002731.6	Prkra	14.0962	14.0275	13.8906	14.1128	14.0124	13.5961	13.8098	13.7566	13.6265	14.0346	13.8901
ENSMUSG00000042272.17	Sestd1	14.2127	14.3791	14.3472	14.1044	14.3951	14.0591	14.2984	14.3506	14.2676	14.3247	14.3365
ENSMUSG00000059173.19	Pde1a	16.1275	16.0794	16.1667	16.1126	16.2049	16.198	16.0899	16.2455	16.3992	16.2175	16.3481
ENSMUSG00000027006.13	Dnajc10	14.0368	13.9898	13.7676	13.9303	13.9176	14.0245	13.8138	13.8186	13.9646	14.0201	13.9364
ENSMUSG00000027002.13	Nckap1	17.4264	17.4542	17.4736	17.2206	17.5415	17.2821	17.4483	17.5755	17.7857	17.6052	17.5957
ENSMUSG00000027001.10	Dusp19	13.5964	13.5001	13.8041	13.5475	13.533	13.8958	13.7737	13.6439	13.5736	13.6242	13.639
ENSMUSG00000027091.14	Zc3h15	13.7847	14.0989	13.9449	13.8985	13.8455	14.0017	13.8221	13.7773	13.9124	14.0021	13.8938
ENSMUSG00000027087.11	Itgav	15.8613	15.7952	15.9472	15.9035	15.6441	15.76	15.6963	15.4903	15.4347	15.4849	15.6023
ENSMUSG00000048388.3	Fam171b	14.3681	14.4657	14.5005	14.5537	14.5967	14.5048	14.4652	14.5429	14.6358	14.5044	14.4566
ENSMUSG00000034101.14	Ctnnd1	16.0116	16.1496	15.9877	16.0414	16.2526	16.1977	16.1067	16.0278	16.0815	16.198	16.1626
ENSMUSG00000050043.16	Tmx2	16.5131	16.395	16.3653	16.3511	16.6888	16.5012	16.6779	16.3278	16.5647	16.5458	16.6087
ENSMUSG00000034075.10	Zdhhc5	14.4215	14.4547	14.3826	14.468	14.2827	14.3291	14.3827	14.434	14.6058	14.5068	14.385
ENSMUSG00000027076.10	Timm10	16.6923	16.8621	16.8146	16.9337	16.9655	17.0721	17	16.827	16.7984	16.706	16.7772
ENSMUSG00000027067.16	Ssrp1	14.1643	14.2778	14.3775	14.499	13.9808	14.0682	13.9226	14.3923	14.0969	13.9224	13.9459
ENSMUSG00000033955.13	Tnks1bp1	14.404	14.4879	14.4013	14.5096	14.5596	14.3964	14.426	14.372	14.4073	14.6484	14.4808
ENSMUSG00000025314.16	Ptprj	14.9091	14.7966	14.9259	14.819	14.7917	14.5841	14.7477	14.7861	14.7078	14.7636	14.8029
ENSMUSG00000051329.13	Nup160	13.6586	13.5794	13.5954	13.4722	13.699	13.063	13.8293	13.79	13.624	13.7465	13.7341
ENSMUSG00000027282.17	Mtch2	17.8524	17.7772	17.742	17.6908	18.2543	18.0264	18.0154	17.9945	18.0583	18.0576	18.1966
ENSMUSG00000040794.5	C1qtnf4	14.3453	14.3681	14.3932	14.4255	14.3247	14.4734	14.3641	14.511	14.2588	14.3695	14.3937
ENSMUSG00000005510.9	Ndufs3	18.7158	18.5764	18.8415	18.7083	18.6954	18.931	18.8262	18.8561	18.7897	18.8872	18.6376
ENSMUSG00000063235.16	Ptpmt1	15.4361	15.4925	15.3592	15.4178	15.7338	15.8601	15.9322	15.3741	15.4374	15.7067	15.5271
ENSMUSG00000005506.16	Celf1	14.3431	14.0758	14.1975	14.3197	14.0223	14.2942	14.1083	14.3875	13.7004	13.9152	14.0366
ENSMUSG00000002102.15	Psmc3	16.9894	16.9436	17.0597	16.9809	17.0141	17.0207	17.1149	16.9969	16.9945	17.1101	17.1479
ENSMUSG00000002111.8	Spi1	13.6362	13.6586	13.8322	13.6331	13.4948	13.063	13.4227	13.8611	13.7311	13.5601	13.5769
ENSMUSG00000040687.16	Madd	16.3929	16.4621	16.4259	16.2131	16.7236	16.1833	16.5563	16.5494	16.7699	16.6171	16.5504
ENSMUSG00000002103.16	Acp2	14.8987	14.8701	14.8774	15.0725	14.7162	14.7607	14.7444	15.0394	14.6485	14.7106	14.7572
ENSMUSG00000027257.13	Pacsin3	13.8391	13.7867	13.8165	13.6159	13.927	14.1409	14.1199	13.8305	13.8827	13.9759	13.9059
ENSMUSG00000027255.14	Arfgap2	14.7972	14.7175	14.79	14.8569	14.4992	14.6932	14.6192	14.8252	14.6776	14.68	14.6451
ENSMUSG00000027253.15	Lrp4	15.7017	15.7951	15.3148	16.0994	15.052	15.9455	15.4732	15.9645	13.3012	15.1624	14.6853
ENSMUSG00000040549.16	Ckap5	16.0702	16.1786	16.1764	16.1732	16.2441	16.3533	16.3746	16.1246	16.1037	16.1833	16.1786
ENSMUSG00000027247.16	Arhgap1	17.1892	17.0542	17.1576	17.0817	17.5039	16.7023	17.2183	17.2964	17.4848	17.4257	17.3851
ENSMUSG00000027244.14	Atg13	13.8174	13.8685	13.7369	14.0786	14.0093	13.9273	13.9429	14.2728	13.9262	14.1549	13.9546
ENSMUSG00000040495.4	Chrm4	13.2878	13.4231	13.5816	13.063	13.5378	13.063	13.3053	13.063	13.6609	13.6495	13.3687
ENSMUSG00000040479.12	Dgkz	14.6462	14.6838	14.7661	14.65	14.7338	14.7472	14.6144	14.6599	14.7885	14.7063	14.6763
ENSMUSG00000027222.14	Pex16	13.7753	13.4903	13.6502	13.7296	13.8147	13.6012	13.7996	13.3947	13.732	13.6581	13.6549
ENSMUSG00000027223.15	Mapk8ip1	14.5529	14.4792	14.4238	14.3764	14.5627	14.4583	14.6133	14.3759	14.5677	14.4652	14.4916
ENSMUSG00000027220.2	Syt13	13.9712	13.968	14.0056	13.9717	13.9604	13.842	14.0676	13.9904	14.1956	14.0541	13.9811
ENSMUSG00000068735.14	Trp53i11	15.338	15.4421	15.2687	15.5535	15.1943	15.3354	15.0646	15.5301	15.1677	15.1035	15.1123
ENSMUSG00000027215.13	Cd82	18.77	18.8671	18.4136	18.9579	18.8613	19.844	18.9802	18.2198	18.0947	18.3301	18.4155
ENSMUSG00000040272.14	Accs	13.8406	13.9436	14.0489	13.8345	13.8362	13.9794	13.7997	13.8188	13.936	13.9023	13.8815
ENSMUSG00000040174.14	Alkbh3	13.9129	13.8074	14.0151	13.7517	13.7706	13.7533	13.8764	13.8309	13.8722	13.8754	13.7309
ENSMUSG00000027195.10	Hsd17b12	16.6237	16.6508	16.7732	16.7428	16.854	16.9474	16.9505	16.6592	16.6847	16.6945	16.8537
ENSMUSG00000027193.12	Api5	14.7109	14.5084	14.7365	14.6986	14.2133	14.2456	14.3592	14.7356	14.5187	14.2804	14.2671
ENSMUSG00000027163.13	Commd9	15.0122	14.8547	14.9013	14.7558	14.8753	14.7209	14.8082	14.7101	14.7832	14.9851	14.9616
ENSMUSG00000005089.15	Slc1a2	19.3075	19.2785	19.2049	19.1144	19.0469	18.9639	18.7802	19.0491	19.209	19.2602	19.575
ENSMUSG00000010914.10	Pdhx	16.9212	17.0975	17.0772	17.0291	17.2637	17.3015	17.365	17.1569	17.2134	17.1705	17.1516
ENSMUSG00000010911.12	Apip	14.9736	14.7083	14.8185	14.7991	15.02	14.8351	15.0084	14.8443	14.9155	15.0043	14.8709
ENSMUSG00000027187.10	Cat	15.5445	15.655	15.5629	15.6777	15.4849	15.7273	15.3904	15.4886	15.1761	15.1712	15.4115
ENSMUSG00000027184.14	Caprin1	14.9113	14.8869	14.7871	15.0529	14.6514	14.8896	14.4614	14.8327	14.6873	14.6246	14.6824
ENSMUSG00000027180.12	Fbxo3	14.3897	14.4182	14.1988	14.3023	14.5886	14.2809	14.5643	14.4555	14.4401	14.4172	14.4101
ENSMUSG00000032679.12	Cd59a	13.6389	13.7607	13.8104	13.8773	13.5774	13.6288	13.6804	13.6755	13.7232	13.5438	13.6969
ENSMUSG00000068373.15	D430041D05Rik	14.8121	14.9243	14.746	14.7573	14.8894	14.8631	15.0202	15.0972	15.1782	14.997	15.2302
ENSMUSG00000027176.8	Cstf3	13.7161	13.7022	13.4754	13.063	13.6268	13.063	13.565	13.8832	13.8505	13.6495	13.6217
ENSMUSG00000027175.10	Tcp11l1	14.6817	14.8097	14.7925	14.7498	14.9876	14.7204	14.7843	14.811	14.7748	15.0082	14.9812
ENSMUSG00000027170.12	Eif3m	14.6166	14.6058	14.8183	14.6785	14.729	14.4713	14.6875	14.6627	14.4293	14.7678	14.8092
ENSMUSG00000005973.6	Rcn1	14.428	14.4095	14.3659	14.4465	14.3161	14.2036	14.3398	14.3447	14.3867	14.4051	14.3677
ENSMUSG00000027167.11	Elp4	14.7332	14.7558	14.6869	14.6709	14.8029	14.8854	14.7585	14.6929	14.7742	14.8861	14.7234
ENSMUSG00000027166.14	Dnajc24	14.5744	14.6912	14.4591	14.6244	14.2797	14.8086	14.6396	14.4137	14.0471	14.2885	14.3777
ENSMUSG00000042604.5	Kcna4	15.2613	15.2005	15.0953	15.1541	15.4096	15.1111	15.3494	15.1826	15.2643	15.471	15.3517
ENSMUSG00000027162.7	Lin7c	16.3291	16.4343	16.0789	16.2901	16.5711	16.5783	16.3623	16.2929	15.7725	16.4542	16.5962
ENSMUSG00000074968.11	Ano3	14.0253	14.0502	14.0392	13.9346	14.1652	13.063	13.9576	14.0175	14.1935	14.0061	14.0023
ENSMUSG00000027134.4	Lpcat4	14.2672	14.3622	14.3896	13.9326	14.471	13.9648	14.3052	14.2293	14.5773	14.6	14.6888
ENSMUSG00000027130.15	Slc12a6	14.7192	14.769	14.7994	14.5193	14.9074	14.5873	14.8674	14.8799	14.7858	14.7842	14.9937
ENSMUSG00000027131.3	Emc4	13.9615	14.381	14.4249	14.2448	14.336	14.1483	14.2455	14.4232	14.137	14.171	14.3
ENSMUSG00000055943.5	Emc7	14.9726	15.1715	15.3068	15.1091	14.9497	14.968	15.044	15.0495	14.8571	14.9429	15.0759
ENSMUSG00000003604.14	Aven	13.6104	13.8368	13.819	13.8503	13.7229	13.9985	13.697	13.4811	13.7895	13.7542	13.6455
ENSMUSG00000057378.15	Ryr3	13.8744	13.9043	14.0234	13.7331	13.9873	14.0332	14.0783	14.0168	14.0634	14.1385	14.0953
ENSMUSG00000023236.7	Scg5	15.6225	15.4203	15.2243	15.3387	15.4613	14.9303	15.3494	15.5562	15.4912	16.1361	15.4495
ENSMUSG00000027351.14	Spred1	15.1034	15.2939	15.2746	15.27	15.5864	15.5617	15.6545	15.2269	15.286	15.4376	15.2027
ENSMUSG00000027349.5	Fam98b	14.1678	14.2106	14.2295	14.249	14.102	13.9103	14.0736	14.2558	14.1011	14.1459	14.1907
ENSMUSG00000009549.14	Srp14	14.3701	14.763	14.5352	14.2036	14.6535	14.3236	14.4835	14.4075	14.1329	14.5903	14.5439
ENSMUSG00000078137.1	Ankrd63	14.3253	14.1005	14.2704	14.2006	14.1526	14.4199	14.2881	14.3699	14.4357	14.4016	14.3417
ENSMUSG00000040035.14	Disp2	13.7053	13.9733	13.9205	13.8709	14.0821	13.063	13.8338	13.9865	14.128	13.8955	13.9095
ENSMUSG00000027332.11	Ivd	16.9758	16.9109	16.8738	16.9516	16.6228	17.0835	16.6436	16.9064	16.7244	16.6756	16.6347
ENSMUSG00000070730.11	Rmdn3	15.3707	15.3623	15.3131	15.5122	15.5496	15.5598	15.5578	15.4448	15.6248	15.6905	15.6656
ENSMUSG00000068580.11	Zfyve19	14.5356	14.552	14.4955	14.6688	14.8849	14.9854	14.6777	14.4762	14.6714	14.8216	14.5924
ENSMUSG00000034216.12	Vps18	14.9486	14.9728	14.9624	15.0392	15.012	15.1659	14.9513	15.0283	15.0318	14.9879	15.05
ENSMUSG00000014077.13	Chp1	16.3527	16.2465	16.2689	16.4491	16.5228	16.7017	16.4526	16.3038	16.1297	16.594	16.3414
ENSMUSG00000027305.9	Ndufaf1	14.5405	14.4678	14.4287	14.4664	14.2227	14.6012	14.4904	14.571	14.4847	14.3119	14.3407
ENSMUSG00000027296.7	Itpka	15.3281	15.314	15.3306	15.3351	15.6093	15.0798	15.2716	15.5108	15.7458	15.7289	15.7512
ENSMUSG00000034032.15	Rpap1	13.5638	13.6007	13.5926	13.6472	13.7432	13.7991	13.6746	13.5147	13.7564	13.667	13.6764
ENSMUSG00000027298.17	Tyro3	14.0287	14.0253	14.0879	13.9492	14.3743	14.3486	14.2263	13.9956	14.0823	14.1149	14.1476
ENSMUSG00000027293.13	Ehd4	17.0025	16.7201	17.0181	17.1176	16.2468	16.3609	16.3349	16.5956	16.4399	16.3464	16.4257
ENSMUSG00000027291.15	Vps39	14.9402	14.7098	14.8746	15.0048	14.9636	14.9151	15.0498	14.8208	14.8265	14.7641	14.926
ENSMUSG00000033808.16	Tmem87a	13.6336	13.7351	13.8725	13.5103	13.6567	13.6488	13.5421	13.4336	13.5436	13.5832	13.6775
ENSMUSG00000062646.12	Ganc	13.8832	13.8425	13.666	14.0212	13.7287	13.4798	13.6505	13.846	13.8345	13.5927	13.7575
ENSMUSG00000027287.14	Snap23	14.3033	14.3702	14.6624	14.2682	14.4781	14.3022	14.4537	14.2671	14.2397	14.3545	14.3926
ENSMUSG00000027286.16	Lrrc57	16.6306	16.6955	16.7196	16.7191	16.6638	16.8954	16.7176	16.6487	16.5333	16.6349	16.5863
ENSMUSG00000027272.5	Ubr1	14.5371	14.5256	14.4772	14.4681	14.719	14.5845	14.6807	14.5315	14.5542	14.6344	14.6556
ENSMUSG00000054484.14	Tmem62	13.7468	13.7131	13.889	13.8596	13.9443	13.7991	13.8901	13.9067	13.6022	13.9297	14.1303
ENSMUSG00000027259.15	Adal	13.8408	13.6899	13.6759	13.6308	13.6128	13.5367	13.8385	13.7253	13.6033	13.8464	13.7653
ENSMUSG00000027263.12	Tubgcp4	13.9905	14.0129	14.1495	14.1473	14.1984	13.7689	13.8826	13.8732	14.1703	14.1508	14.2297
ENSMUSG00000027254.13	Map1a	17.9722	18.145	18.059	18.1173	18.1043	18.3973	18.2169	18.0203	17.7795	18.1007	18.0756
ENSMUSG00000033526.16	Ppip5k1	14.1136	13.7396	13.9285	13.8279	14.0822	14.0366	14.0452	13.8927	14.0146	14.0035	14.1428
ENSMUSG00000000308.14	Ckmt1	21.5579	21.5532	21.5401	21.6096	21.6312	22.0209	21.7955	21.6681	21.6671	21.5298	21.3947
ENSMUSG00000027248.13	Pdia3	19.009	18.8086	19.0077	19.1857	18.2769	19.0072	18.5044	18.7109	18.5069	18.3449	18.3054
ENSMUSG00000027245.11	Hypk	14.1993	14.3643	14.3196	14.1796	14.0109	14.3642	14.0916	14.2153	14.0571	14.2923	14.2645
ENSMUSG00000027238.17	Frmd5	14.0438	14.27	14.0129	14.2803	14.3358	14.3751	14.3362	14.2624	14.1422	14.1771	14.0728
ENSMUSG00000027236.8	Eif3j1	15.7341	15.767	15.753	15.8135	15.4473	15.7234	15.505	15.5787	15.5519	15.5165	15.4573
ENSMUSG00000060802.8	B2m	16.4692	16.3293	16.2186	16.496	15.4486	16.0533	15.766	16.0067	15.5742	15.447	15.6082
ENSMUSG00000027227.7	Sord	16.2251	16.0875	16.2051	16.3245	16.1474	15.8087	16.0299	16.0238	16.1064	16.1139	16.03
ENSMUSG00000033256.14	Shf	14.2864	14.6661	14.5999	14.3515	13.8083	14.6596	14.8487	14.522	14.5556	14.3682	14.0707
ENSMUSG00000027199.14	Gatm	15.7111	15.7104	15.828	15.9931	15.1077	15.5613	15.2416	15.4599	15.1699	15.2661	15.4589
ENSMUSG00000005804.14	Bloc1s6	14.9472	14.7882	14.5386	14.6742	15.13	14.3923	14.5493	14.1053	14.7857	15.0412	14.8131
ENSMUSG00000005803.14	Sqor	15.7319	15.7396	15.9996	15.9347	15.4121	15.8078	15.3706	15.7148	15.3628	15.4241	15.6218
ENSMUSG00000027201.16	Myef2	14.5109	14.4738	14.2538	14.4616	14.0357	14.007	14.0431	14.3563	14.3712	14.0731	14.2277
ENSMUSG00000027206.13	Cops2	16.3924	16.4423	16.454	16.4093	16.511	16.3378	16.5891	16.4672	16.5618	16.5528	16.5608
ENSMUSG00000027207.15	Galk2	15.0687	14.752	14.9035	14.9803	14.425	14.608	14.5242	14.8062	14.6863	14.5883	14.638
ENSMUSG00000027359.16	Slc27a2	13.9079	13.9048	13.7574	13.6481	13.9092	13.8242	13.9625	13.9931	14.0532	13.9578	14.0074
ENSMUSG00000027363.15	Usp8	15.1529	15.0483	15.2662	15.1726	14.9472	14.9704	14.9532	14.9185	15.0504	14.9018	14.9415
ENSMUSG00000001998.15	Ap4e1	13.5587	13.569	13.4811	13.4695	13.5754	13.063	13.6126	13.4883	13.3679	13.5506	13.576
ENSMUSG00000001999.15	Blvra	16.4752	16.5205	16.6826	16.6373	16.5436	16.6067	16.5712	16.431	16.5127	16.5569	16.6071
ENSMUSG00000044145.2	1810024B03Rik	16.3561	16.1976	16.3767	16.7403	14.7917	16.1017	15.3918	16.1415	16.0014	15.5841	15.5823
ENSMUSG00000003660.10	Snrnp200	14.3472	14.3529	14.475	14.4585	14.1786	14.2263	14.1772	14.4247	14.4043	14.2159	14.3233
ENSMUSG00000003662.10	Ciao1	13.9574	14.1265	14.2395	14.0814	14.0728	14.2538	14.0646	13.8504	14.0449	14.1533	14.0616
ENSMUSG00000027367.16	Stard7	13.063	13.8262	13.063	13.7443	13.5797	13.7133	13.4404	13.063	13.063	13.6692	13.5775
ENSMUSG00000027374.12	Mrps5	14.7824	14.4731	14.7175	14.6942	14.3449	14.578	14.7017	14.7186	14.6483	14.6135	14.7079
ENSMUSG00000014355.10	Anapc1	14.0203	14.0312	14.0647	14.0348	14.0157	13.9815	13.9655	14.0281	14.0081	14.0976	14.0939
ENSMUSG00000014361.5	Mertk	14.37	14.121	14.332	14.4351	14.3245	14.3501	14.1436	14.179	14.3485	14.1807	14.287
ENSMUSG00000027394.13	Ttl	14.7407	14.9024	14.7566	14.6835	14.8015	14.5446	14.5525	14.8503	14.8998	14.6423	15.0769
ENSMUSG00000027397.14	Slc20a1	13.8691	13.7826	13.8677	13.6566	13.8972	13.9064	13.7264	13.5992	13.6366	13.7909	13.9613
ENSMUSG00000037902.18	Sirpa	17.6697	17.5918	17.528	17.7868	17.7554	17.8432	17.6844	17.6673	17.1839	17.6822	17.7277
ENSMUSG00000027400.11	Pdyn	14.2254	14.4435	14.2992	14.5352	13.4051	14.5888	14.1894	14.692	14.2358	14.0512	13.703
ENSMUSG00000027401.9	Tgm3	13.063	13.063	13.063	13.063	13.063	13.063	13.063	13.063	13.063	13.063	13.063
ENSMUSG00000027405.16	Nop56	13.8297	13.6532	13.6712	13.8011	13.4856	13.9103	13.5904	13.7986	13.8718	13.7186	13.9253
ENSMUSG00000027406.13	Idh3b	18.9493	18.9089	18.9494	18.9399	19.2296	19.2861	19.259	19.0078	19.1138	19.0736	18.8387
ENSMUSG00000027411.17	Vps16	15.2067	15.2125	15.2573	15.3029	15.2966	15.2631	15.2275	15.3213	15.2433	15.236	15.2498
ENSMUSG00000027303.18	Ptpra	15.7682	15.8523	15.8864	15.7537	16.1952	16.0801	16.0706	15.6709	15.5548	15.9137	16.1154
ENSMUSG00000037740.8	Mrps26	14.6941	14.5242	14.6818	14.3901	14.72	14.5354	14.6082	14.5486	14.6963	14.5242	14.5646
ENSMUSG00000027301.7	Oxt	13.7776	13.7469	13.8933	13.8241	13.7215	13.7372	14.0608	13.9365	13.5034	13.9128	13.9515
ENSMUSG00000068290.11	Ddrgk1	14.0666	14.2958	14.0584	14.3283	14.2998	14.4951	14.1385	14.1338	14.1011	14.0435	14.0063
ENSMUSG00000074797.11	Itpa	16.1585	16.0814	15.9944	15.8652	16.3435	16.0335	16.1824	16.0345	16.1552	16.1899	16.155
ENSMUSG00000027312.14	Atrn	14.132	13.9848	14.0671	14.2483	14.1211	14.2783	14.1207	14.2436	14.0213	14.1829	13.9926
ENSMUSG00000074793.10	Hspa12b	15.4687	15.5428	15.3766	15.6928	14.7983	15.2676	15.1638	15.0175	14.6079	15.1018	14.8881
ENSMUSG00000037523.13	Mavs	14.671	14.7931	14.6159	14.8277	14.391	14.3968	14.4817	14.6997	14.2945	14.5458	14.6795
ENSMUSG00000037514.17	Pank2	13.8728	13.9194	13.9035	13.7649	14.0684	13.9669	13.9671	13.889	13.9196	13.9662	13.9614
ENSMUSG00000079037.9	Prnp	13.9073	13.7415	14.0491	13.9354	13.8701	13.8711	14.1074	14.021	14.0879	14.0823	13.8942
ENSMUSG00000027339.15	Rassf2	14.8014	14.6269	14.7531	14.7234	14.3578	14.5142	14.2805	14.4597	14.3884	14.4615	14.4854
ENSMUSG00000027340.15	Slc23a2	14.5628	14.5729	14.461	14.6319	14.7238	14.4541	14.5197	14.773	14.732	14.8091	14.985
ENSMUSG00000027342.14	Pcna	14.2784	14.3728	14.0762	14.2357	14.3014	14.5019	14.0475	14.132	14.3524	13.9558	14.1779
ENSMUSG00000058793.14	Cds2	15.8752	16.0453	16.0013	15.5693	15.8137	15.8884	15.9963	15.8744	16.1248	15.8883	15.794
ENSMUSG00000027346.15	Gpcpd1	14.6042	14.68	14.7101	14.3761	14.7152	14.512	14.6138	14.4768	14.7031	14.8893	14.905
ENSMUSG00000027350.8	Chgb	14.8111	15.0257	14.8735	14.9428	15.0992	14.8204	15.0496	15.0785	15.2347	15.1823	15.1662
ENSMUSG00000034723.11	Tmx4	16.5522	16.5809	16.5688	16.216	16.5255	16.2031	16.5407	16.5017	16.6371	16.359	16.4963
ENSMUSG00000051177.16	Plcb1	17.6507	17.5856	17.614	17.5113	17.4219	17.2336	17.3434	17.7131	17.8237	17.7079	17.7409
ENSMUSG00000039943.16	Plcb4	14.4452	14.5518	14.5799	14.136	14.5499	14.5016	14.6868	14.4915	14.3756	14.7318	14.777
ENSMUSG00000027270.14	Lamp5	15.3831	15.5328	15.2421	15.506	15.281	15.6281	15.3071	15.3644	15.7551	15.372	15.3962
ENSMUSG00000027273.13	Snap25	20.4243	20.1712	20.1866	20.3813	20.1728	20.5371	20.2739	20.4828	20.453	20.146	20.0543
ENSMUSG00000074766.10	Ism1	13.7411	13.7063	13.383	13.6566	13.6727	13.063	13.8906	13.856	13.8543	13.8613	13.7729
ENSMUSG00000027384.6	Ndufaf5	14.5977	14.5543	14.609	14.5732	14.9109	14.664	14.7938	14.5104	14.648	14.7941	14.6704
ENSMUSG00000068205.14	Macrod2	14.9544	14.9015	14.8842	14.792	14.9022	14.6027	14.8917	14.9889	15.1245	14.8934	14.8446
ENSMUSG00000038844.10	Kif16b	14.1684	14.288	14.2576	14.1588	14.2115	14.1487	14.1452	13.9376	13.9876	14.2538	14.1273
ENSMUSG00000008333.12	Snrpb2	13.703	13.6546	14.0703	13.7353	13.7794	13.5309	13.063	13.9186	13.6807	14.1824	13.8724
ENSMUSG00000027419.9	Pcsk2	14.8742	14.7466	14.774	14.5608	14.8777	14.9651	14.8784	14.7642	15.0435	15.0823	14.9386
ENSMUSG00000015932.8	Dstn	18.4995	18.5388	18.5866	18.5776	18.3182	18.6867	18.352	18.4903	18.4563	18.357	18.2531
ENSMUSG00000027422.15	Rrbp1	15.8074	15.6115	15.9289	16.2093	15.0359	15.5761	15.0923	15.7856	15.3482	15.1855	15.2381
ENSMUSG00000027423.15	Snx5	16.4799	16.3816	16.608	16.6675	16.1719	16.4671	16.2684	16.2159	16.248	16.1773	16.2647
ENSMUSG00000098387.2	Pet117	14.322	13.7796	14.2872	14.3197	14.1122	14.3686	14.3796	14.3049	14.3099	13.9644	14.2333
ENSMUSG00000027428.9	Rbbp9	16.1262	16.0502	16.2509	16.1262	16.2538	16.328	16.2447	16.0581	15.8162	16.1781	15.9982
ENSMUSG00000027429.16	Sec23b	14.3751	14.3308	14.3499	14.5773	14.3105	14.4654	14.3055	14.3663	14.2084	14.3005	14.3703
ENSMUSG00000074754.4	Smim26	14.0496	14.0277	14.2377	14.1294	13.8429	14.1133	14.0451	14.1507	14.2618	13.877	14.0751
ENSMUSG00000027430.12	Dtd1	16.1188	16.2774	16.1292	15.9763	16.2145	16.0589	16.2881	16.5442	16.3691	16.2857	16.276
ENSMUSG00000002728.14	Naa20	13.6866	13.7385	13.6961	13.8457	13.4854	13.7178	13.7954	13.6934	13.6573	13.6878	13.6845
ENSMUSG00000027433.5	Xrn2	13.9517	13.9819	13.8753	13.7086	13.6577	13.6543	13.6591	13.7295	13.9221	13.8244	13.8339
ENSMUSG00000027438.14	Napb	19.2638	19.3437	19.2514	19.2718	19.3893	19.4456	19.4173	19.355	19.555	19.3372	19.1697
ENSMUSG00000027447.6	Cst3	17.3896	17.1084	17.4029	17.4744	16.3528	16.9743	16.6	16.8896	16.6159	16.7005	16.7089
ENSMUSG00000033096.7	Apmap	15.9998	16.0313	16.0213	16.1575	16.1916	16.2024	16.154	15.9912	16.0203	16.0721	15.9432
ENSMUSG00000027452.11	Acss1	14.8561	14.9185	15.177	15.1116	14.8056	14.9047	14.7883	14.9119	14.6337	14.8851	15.0592
ENSMUSG00000033059.7	Pygb	18.0956	18.1331	18.1872	17.9746	18.2262	17.9745	18.1251	17.9089	17.8906	18.2483	18.409
ENSMUSG00000032046.15	Abhd12	17.8437	17.6075	18.0021	17.9728	17.4451	17.7028	17.4164	17.7632	17.5634	17.4251	17.4492
ENSMUSG00000053916.4	Nanp	14.8363	14.7847	14.6016	14.7788	14.5782	14.5876	14.8042	14.9922	14.867	14.929	14.8103
ENSMUSG00000079006.3	Gm14151	13.7856	13.7024	13.063	13.063	13.6388	13.8657	13.063	13.063	13.8771	13.3904	13.7362
ENSMUSG00000027455.16	Nsfl1c	16.6044	16.5966	16.3322	16.6679	16.5175	16.5984	16.4626	16.4775	16.4915	16.4513	16.4901
ENSMUSG00000032966.14	Fkbp1a	19.1319	19.0812	18.8738	19.1299	18.6419	19.1125	18.9956	19.2772	19.1518	18.7334	18.7791
ENSMUSG00000027457.15	Snph	15.631	15.4284	15.4533	15.476	15.7588	15.495	15.837	15.8398	15.8456	15.8606	15.6479
ENSMUSG00000032869.15	Psmf1	14.6179	14.7136	14.6178	14.6361	14.6662	14.3935	14.5818	14.7539	14.6328	14.5563	14.6871
ENSMUSG00000032802.8	Srxn1	13.496	13.751	13.5645	13.5532	13.8005	13.6227	13.436	13.5194	13.629	13.8925	13.7442
ENSMUSG00000074698.10	Csnk2a1	17.169	17.2289	17.2027	17.0308	17.3137	16.9524	17.3582	17.2482	17.3971	17.2904	17.3167
ENSMUSG00000027466.15	Rbck1	13.8475	14.008	13.958	13.9565	13.8615	13.8236	13.9054	13.9144	14.0004	13.9289	13.8595
ENSMUSG00000009876.13	Cox4i2	14.1289	14.179	14.0027	14.0624	13.9069	14.237	14.0473	13.8424	13.7082	14.0045	14.0657
ENSMUSG00000007659.18	Bcl2l1	14.5956	15.3077	15.0121	14.9763	14.9456	14.7638	15.1671	15.1282	14.9558	14.9832	15.1798
ENSMUSG00000042662.16	Dusp15	16.6224	16.617	16.6752	16.8215	16.9107	17.3796	17.0472	16.5434	16.0928	16.4775	16.6463
ENSMUSG00000042631.7	Xkr7	14.4661	14.5954	14.4453	14.3019	14.5254	14.4844	14.8328	14.0922	14.1887	14.4809	14.7474
ENSMUSG00000003283.15	Hck	15.5997	15.5478	15.6928	15.8541	14.8589	15.2805	14.9208	15.1602	15.2059	15.0665	15.3761
ENSMUSG00000046020.13	Pofut1	14.0721	14.1978	14.2412	14.3595	14.1417	14.1441	14.1295	14.103	14.0666	14.0779	14.0387
ENSMUSG00000027475.9	Kif3b	14.6032	14.5797	14.5735	14.6418	14.6367	14.4956	14.7137	14.7111	14.7458	14.7319	14.6693
ENSMUSG00000056941.17	Commd7	14.8133	14.7168	15.1622	15.1114	14.4411	14.6901	14.7294	14.7995	14.7341	14.7168	14.7347
ENSMUSG00000027479.14	Mapre1	17.0541	16.8315	16.9844	16.9826	16.9338	17.087	17.0091	16.9143	16.849	16.8088	16.9159
ENSMUSG00000027488.12	Snta1	14.738	14.9309	14.9178	14.6664	14.9162	14.506	14.6769	14.6781	14.647	14.9757	15.0537
ENSMUSG00000038467.15	Chmp4b	16.2175	16.0658	16.0496	16.2887	16.1623	16.0621	15.9334	16.1317	16.2776	16.2046	15.9172
ENSMUSG00000027593.15	Raly	14.4411	14.1318	14.2926	14.3781	14.1106	14.2151	14.0489	14.3454	14.3021	14.1337	14.3478
ENSMUSG00000074656.12	Eif2s2	15.8612	15.4649	15.7315	15.6956	15.3083	15.5063	15.594	15.4938	15.6166	15.3444	15.4703
ENSMUSG00000027597.15	Ahcy	17.3589	17.2973	17.3817	17.387	17.2992	17.5736	17.4187	17.2933	17.3318	17.1327	17.194
ENSMUSG00000027598.16	Itch	14.9534	14.9595	14.971	14.9633	15.0363	15.0503	15.1096	14.9154	14.9287	14.9154	14.8607
ENSMUSG00000047459.14	Dynlrb1	17.2628	17.4291	17.2108	17.3353	17.3972	17.5959	17.2904	17.1936	17.1149	17.4195	17.2878
ENSMUSG00000027602.9	Map1lc3a	17.1446	17.4183	17.4492	17.0391	17.4029	17.788	17.4651	17.421	17.6356	17.6783	17.4431
ENSMUSG00000038383.16	Pigu	13.9751	13.9088	13.9069	13.814	13.8882	13.9151	13.8322	13.8998	14.0114	13.8871	13.8289
ENSMUSG00000027603.15	Ggt7	15.5236	15.6163	15.4795	15.2556	16.1613	15.427	15.818	15.5647	15.8633	16.0007	16.0716
ENSMUSG00000027605.18	Acss2	14.2708	14.2506	14.227	14.4004	14.5531	14.605	14.4578	14.4784	14.372	14.4856	14.5661
ENSMUSG00000027610.17	Gss	16.3318	16.6876	16.3415	16.5773	16.8156	16.8527	16.6792	16.3082	16.0374	16.5891	16.5726
ENSMUSG00000027613.15	Eif6	15.5575	15.5354	15.4066	15.6823	15.3819	15.2355	15.4557	15.3908	15.2117	15.416	15.3196
ENSMUSG00000005882.18	Uqcc1	15.3019	15.3275	15.215	15.1478	15.7693	15.2157	15.8087	15.1881	15.5406	15.506	15.5142
ENSMUSG00000074643.12	Cpne1	15.8689	16.0169	16.0483	15.9404	15.8885	16.1952	15.8787	15.8835	15.9492	16.005	16.1217
ENSMUSG00000027618.17	Nfs1	16.3053	16.1339	16.1744	16.3055	16.4476	16.5649	16.4116	16.1891	16.3646	16.2173	16.3691
ENSMUSG00000067847.13	Romo1	14.8738	14.8207	14.6183	14.8045	14.6852	15.1702	15.4295	15.1259	15.4031	14.827	14.5667
ENSMUSG00000027620.16	Rbm39	14.4356	14.1128	14.4472	14.3554	14.2973	14.2321	13.9551	14.4345	14.4752	14.1757	14.2793
ENSMUSG00000027624.20	Epb41l1	17.3477	17.3579	17.31	17.3011	17.5368	17.2665	17.4643	17.5295	17.6194	17.5139	17.4588
ENSMUSG00000027628.10	Aar2	13.3897	13.5359	13.063	13.063	13.5505	13.4495	13.5654	13.4396	13.8358	13.6141	13.6948
ENSMUSG00000061689.15	Dlgap4	14.9439	15.0089	15.0102	15.1158	14.8944	14.7934	14.8274	15.0332	15.0697	15.0381	15.0687
ENSMUSG00000067818.6	Myl9	15.5487	15.7834	15.4735	16.1411	14.8589	15.6806	15.1609	15.0256	14.5269	15.5711	15.4466
ENSMUSG00000027634.14	Ndrg3	18.0185	18.0141	17.9753	17.8925	18.1527	18.1012	18.1673	18.0363	18.0063	17.9854	18.0038
ENSMUSG00000055485.6	Soga1	13.3459	13.5186	13.7894	13.57	13.6138	13.5796	13.6102	13.4653	13.475	13.6072	13.6018
ENSMUSG00000027639.16	Samhd1	15.781	15.5757	15.8439	15.7976	15.0317	15.2302	15.0441	15.7322	15.3681	15.1463	15.2469
ENSMUSG00000027642.15	Rpn2	16.286	16.2107	16.4189	16.3681	15.7418	16.0813	15.8711	16.1086	15.928	15.7542	15.983
ENSMUSG00000027646.15	Src	15.662	15.7895	15.7553	15.7382	15.997	15.978	15.7783	15.8246	15.8581	15.9275	15.866
ENSMUSG00000027649.15	Ctnnbl1	13.9389	14.0762	14.3496	14.0614	14.014	13.9848	14.0308	14.331	14.1251	14.1222	14.1509
ENSMUSG00000027651.16	Rprd1b	14.1977	14.0092	14.1193	14.3527	14.1187	13.8927	14.1149	14.1351	14.1472	13.9442	14.0081
ENSMUSG00000037820.15	Tgm2	16.16	16.0548	16.2249	16.5012	15.284	15.7672	15.5018	15.5025	15.2411	15.5518	15.4744
ENSMUSG00000027652.15	Ralgapb	14.8107	14.874	14.8398	14.7659	15.0637	14.7459	14.9459	14.8444	15.0096	15.0113	15.06
ENSMUSG00000037771.11	Slc32a1	17.7028	17.5502	17.4226	17.6499	17.5789	17.6627	17.628	17.9872	18.1172	17.5242	17.6613
ENSMUSG00000037754.13	Ppp1r16b	14.272	14.5979	14.5799	14.6394	14.5079	14.8877	14.6669	14.4593	14.2765	14.6835	14.6482
ENSMUSG00000070544.6	Top1	13.8667	14.0261	13.8079	13.7544	13.063	13.8124	13.063	13.7053	14.1358	14.1161	13.6411
ENSMUSG00000016933.17	Plcg1	14.9872	14.9934	15.0236	14.915	15.1003	14.8133	15.0558	14.9941	15.1371	15.131	15.131
ENSMUSG00000053141.16	Ptprt	14.5254	14.4397	14.3744	14.3412	14.3727	14.3377	14.3457	14.4194	14.5344	14.5055	14.2653
ENSMUSG00000016921.14	Srsf6	14.2929	14.2829	14.1595	14.3586	13.8343	14.2179	14.1109	14.4363	14.3811	13.9958	13.9528
ENSMUSG00000017943.15	Gdap1l1	17.2611	17.1919	17.2814	17.1059	17.6192	16.9959	17.5884	17.4431	17.5823	17.5199	17.4343
ENSMUSG00000048486.6	Fitm2	13.9142	14.0957	13.8406	13.8343	13.869	13.95	13.9188	13.9093	14.162	14.0591	14.2039
ENSMUSG00000017679.16	Ttpal	14.8379	15.0057	14.8057	14.8053	15.0492	14.6071	15.0371	14.9826	15.2928	15.1469	14.8549
ENSMUSG00000017707.9	Serinc3	14.5616	14.2507	14.441	14.6021	14.0367	14.4053	14.1396	14.0895	14.4484	14.2942	14.2582
ENSMUSG00000035268.14	Pkig	13.9496	14.1611	13.776	14.1709	13.6639	13.4364	13.8947	14.2404	13.8442	13.9816	14.1572
ENSMUSG00000017697.3	Ada	13.9915	14.1118	14.0932	14.0095	14.1382	13.6818	13.9635	13.9335	13.7796	13.9324	14.1042
ENSMUSG00000018326.9	Ywhab	19.6885	19.5342	19.4216	19.5606	19.2878	19.3897	19.5067	19.6148	19.6573	19.6049	19.5278
ENSMUSG00000018322.10	Tomm34	15.0093	14.9596	14.9538	15.0038	15.0925	14.9577	14.9457	14.8234	14.9353	15.1528	14.9964
ENSMUSG00000018209.15	Stk4	14.4926	14.3273	14.4885	14.4647	14.4392	14.4541	14.2887	14.5155	14.2716	14.2111	14.3913
ENSMUSG00000017734.15	Dbndd2	14.4968	14.341	14.5644	14.5927	14.2453	14.7735	14.4493	14.3806	14.2678	14.3497	14.2459
ENSMUSG00000017721.15	Pigt	14.7028	14.6	14.6707	14.6847	14.6776	14.6604	14.6253	14.5771	14.5139	14.5026	14.3713
ENSMUSG00000017307.16	Acot8	15.6238	15.2866	15.6634	15.6063	15.6557	15.5862	15.5633	14.8432	15.3751	15.7192	15.6309
ENSMUSG00000017760.16	Ctsa	15.3386	15.1695	15.4129	15.6788	14.7172	15.2206	14.7591	15.2892	15.054	14.6757	14.8512
ENSMUSG00000017754.13	Pltp	13.9071	14.0608	13.7929	13.9311	14.0062	13.7971	14.1174	13.8655	13.8887	13.9828	13.9405
ENSMUSG00000017740.17	Slc12a5	17.3283	17.2278	17.3748	16.8018	17.2963	16.6332	17.1087	17.8122	17.9479	17.439	17.6335
ENSMUSG00000017670.16	Elmo2	14.7951	14.9127	14.8899	14.5699	14.9922	14.506	14.9193	14.8443	14.9347	15.1743	15.2706
ENSMUSG00000039621.13	Prex1	15.0359	15.0424	15.1697	15.1807	14.7423	14.8511	14.7158	14.8136	14.7966	14.7574	14.8889
ENSMUSG00000074582.10	Arfgef2	14.912	14.9665	15.0086	14.9441	15.2595	14.8305	15.1748	15.007	15.154	15.1427	15.1935
ENSMUSG00000002718.14	Cse1l	21.0853	21.142	21.1377	20.9946	21.1349	21.0299	21.1494	21.2796	21.4676	21.1737	21.2806
ENSMUSG00000039501.14	Znfx1	14.0742	14.1608	14.1279	14.0967	13.9477	14.1045	13.9542	14.1034	13.9853	14.1184	14.1237
ENSMUSG00000017969.13	Ptgis	13.5204	13.6644	13.5329	13.4826	13.6418	13.6955	13.6003	13.5164	13.6407	13.7395	13.5373
ENSMUSG00000047030.15	Spata2	13.7673	14.0344	13.89	14.0746	14.2122	14.1793	14.0637	14.1636	14.1414	14.0237	14.1135
ENSMUSG00000006418.17	Rnf114	14.4449	14.3	14.3841	14.5441	14.1554	14.1576	14.2216	14.2896	14.1893	14.2074	14.1918
ENSMUSG00000078923.10	Ube2v1	15.6315	15.6264	15.6672	15.816	15.5177	15.5781	15.892	15.7789	16.2138	15.7952	15.6592
ENSMUSG00000027540.13	Ptpn1	15.409	15.2456	15.3125	15.4036	15.1194	15.2151	15.1754	15.2589	15.2577	15.214	15.0649
ENSMUSG00000078919.10	Dpm1	15.7533	15.4541	15.7852	15.7112	15.7121	15.7377	15.9211	15.6743	15.5284	15.5108	15.6501
ENSMUSG00000074576.4	Mocs3	14.4003	14.5253	14.6122	14.5653	14.7456	14.5606	14.7278	14.5147	14.6527	14.7386	14.7551
ENSMUSG00000027544.16	Nfatc2	14.0272	13.9358	14.1307	14.2601	13.7425	13.7115	13.8754	14.0398	13.7901	13.6126	13.7418
ENSMUSG00000027546.15	Atp9a	15.6268	15.5314	15.5119	15.4807	15.7609	15.7739	15.7631	15.7486	15.9234	15.7803	15.7202
ENSMUSG00000013523.13	Bcas1	19.2459	19.4044	19.2103	19.7371	19.339	20.3967	19.7356	19.1107	18.6513	19.4152	19.2265
ENSMUSG00000052033.13	Pfdn4	15.3793	15.5181	15.247	15.497	15.3874	15.4788	15.3548	15.2557	15.1791	15.2271	15.2125
ENSMUSG00000067578.3	Cbln4	14.7006	14.1847	14.0465	14.2405	13.063	14.5246	14.1118	14.3475	14.0379	14.2005	13.5242
ENSMUSG00000027495.4	Fam210b	14.0789	14.2212	14.3502	14.2816	14.4512	14.4378	14.2334	14.3547	14.4606	14.4216	14.3329
ENSMUSG00000027509.11	Rae1	14.444	14.2515	14.5003	14.4351	14.2802	14.3139	14.4249	14.3422	14.5377	14.5644	14.4597
ENSMUSG00000027519.10	Rab22a	15.2054	15.3073	15.2046	15.2132	15.5959	15.6457	15.2013	15.2591	15.0772	15.2955	15.1825
ENSMUSG00000054455.5	Vapb	17.2755	17.2414	17.1921	17.1866	17.0857	17.5155	17.3512	17.2119	17.3141	17.1903	17.1847
ENSMUSG00000027522.15	Stx16	14.3995	14.5903	14.6241	14.6566	14.9496	14.455	14.7144	14.6874	14.56	14.7921	14.8698
ENSMUSG00000039263.16	Npepl1	15.1975	15.1829	15.3257	15.2878	14.84	15.1324	15.1143	14.7668	14.8475	14.9597	14.99
ENSMUSG00000027523.20	Gnas	18.2337	18.1291	18.1393	18.2655	18.2732	18.558	18.4042	17.9768	17.7658	18.1617	18.1283
ENSMUSG00000016256.10	Ctsz	16.3653	15.7632	16.46	16.6913	15.4532	16.1604	15.6794	16.0918	16.2148	15.497	15.4663
ENSMUSG00000070476.10	Fam217b	13.7387	14.052	13.8927	13.946	14.0935	13.9732	14.0761	13.9674	13.905	14.0454	14.0697
ENSMUSG00000027566.15	Psma7	18.3439	18.3117	18.1352	18.3461	18.1097	18.4547	18.0939	18.2535	17.9964	17.986	17.9334
ENSMUSG00000039050.8	Osbpl2	15.2704	15.1781	15.2274	15.1865	15.456	15.4957	15.2704	15.2599	15.2829	15.2059	15.3755
ENSMUSG00000039041.15	Adrm1	15.0467	14.9817	15.116	15.1633	14.7856	15.1112	14.9204	15.0242	15.0204	14.9106	14.9922
ENSMUSG00000015647.9	Lama5	14.1295	14.2177	14.3396	14.1455	13.5743	14.1893	13.7439	14.099	13.7591	14.0663	13.8807
ENSMUSG00000039001.12	Rps21	16.6849	16.1482	16.3361	16.5784	15.0709	16.7214	15.7189	15.8641	15.5877	15.6879	15.6146
ENSMUSG00000049401.10	Ogfr	14.599	14.2816	14.5438	14.7446	14.5252	14.7387	14.6298	14.5561	14.6601	14.5607	14.5547
ENSMUSG00000027573.11	Gid8	14.3718	14.4826	14.3073	14.384	14.3264	14.3295	14.2665	14.3107	14.2772	14.3439	14.2454
ENSMUSG00000027575.19	Arfgap1	16.9786	16.9508	16.9744	16.9335	17.2504	16.5546	17.191	17.2278	17.324	17.356	17.2167
ENSMUSG00000016346.17	Kcnq2	15.5891	15.7057	15.6024	15.6458	16.112	15.5212	15.7717	15.8976	16.0989	16.0255	15.8708
ENSMUSG00000016349.10	Eef1a2	18.3515	18.6061	18.5219	18.2177	18.7177	18.3926	18.4398	18.4915	18.667	18.5697	18.6682
ENSMUSG00000027581.12	Stmn3	14.876	14.9291	14.9375	14.8381	14.817	14.5895	14.8186	14.8611	15.1868	14.8226	14.5807
ENSMUSG00000000827.18	Tpd52l2	16.5435	16.6738	16.6224	16.7882	16.2708	16.7554	16.489	16.5486	16.1704	16.5152	16.4071
ENSMUSG00000000826.16	Dnajc5	17.5069	17.4849	17.177	17.1597	17.5106	17.208	17.4937	17.7449	17.777	17.4685	17.5365
ENSMUSG00000089917.7	Uckl1	14.1437	14.047	14.0649	14.1599	13.8158	14.4207	13.9912	14.2812	14.0404	13.8453	14.1326
ENSMUSG00000002455.14	Prpf6	13.4824	13.7427	13.3161	13.9344	13.3959	13.063	13.063	13.063	13.063	13.063	13.063
ENSMUSG00000027499.12	Pkia	15.2641	15.2458	15.3952	15.393	15.6712	15.3262	15.2654	15.5218	15.3579	15.6594	15.4366
ENSMUSG00000043542.12	Zc2hc1a	16.0047	15.9838	16.0573	16.0684	15.9982	16.0054	16.1165	16.2144	16.2352	16.0904	15.9955
ENSMUSG00000027500.10	Stmn2	18.093	17.7663	17.7841	17.862	15.9001	17.6548	17.0792	17.7847	17.3919	17.1545	15.6008
ENSMUSG00000040269.5	Mrps28	14.5481	14.9316	14.9695	14.7992	15.0216	15.1215	14.9292	14.7929	14.7911	14.9125	14.9432
ENSMUSG00000027506.15	Tpd52	17.224	17.204	17.1507	17.4754	16.5666	17.3235	17.0574	17.1985	16.7933	16.7995	16.7993
ENSMUSG00000027508.15	Pag1	14.8246	14.941	15.0078	15.0197	14.5959	14.7461	14.5693	14.8896	14.4306	14.5817	14.8077
ENSMUSG00000027533.10	Fabp5	18.8554	19.1172	18.781	19.0164	19.3628	19.5034	19.4122	18.7212	18.4169	18.8272	18.5369
ENSMUSG00000027531.16	Impa1	18.0611	18.0556	17.9098	18.2053	17.4247	18.3795	17.9213	18.0735	17.8443	17.5967	17.5887
ENSMUSG00000039795.14	Zfand1	13.9184	13.75	13.869	13.9023	13.9162	13.939	13.8331	13.8832	14.0725	13.8472	13.7858
ENSMUSG00000027534.16	Snx16	14.0748	14.1733	14.1951	14.1449	14.3014	13.953	14.3095	14.2368	14.2953	14.1874	14.2571
ENSMUSG00000047213.14	Ythdf3	13.063	13.5242	13.559	13.7301	13.4905	13.063	13.4319	13.3929	13.6115	13.5785	13.4639
ENSMUSG00000027599.9	Armc1	16.2219	16.0299	16.0895	16.0766	16.4434	16.3883	16.3889	16.1431	16.2708	16.1526	16.1281
ENSMUSG00000049796.4	Crh	14.1633	14.2163	14.0257	14.4588	13.8924	14.4743	14.1645	14.2293	13.9213	14.3164	14.2079
ENSMUSG00000003617.16	Cp	13.9756	13.9184	13.9215	14.063	13.9782	13.9089	13.8847	13.8351	13.6944	13.9578	13.9089
ENSMUSG00000063887.13	Nlgn1	13.063	13.063	13.063	13.063	13.5111	13.063	13.063	13.063	13.063	13.063	13.063
ENSMUSG00000027698.14	Nceh1	16.3475	16.3406	16.4496	16.4251	16.8616	16.7475	16.7369	16.5032	16.6064	16.6607	16.4625
ENSMUSG00000027695.16	Pld1	15.1594	15.0024	15.1297	15.2653	15.2261	15.5681	15.3385	14.8315	14.6481	15.1655	14.8589
ENSMUSG00000027692.16	Tnik	15.1792	15.2701	15.0515	15.1683	15.3142	15.111	15.1576	15.2776	15.2791	15.2194	15.3467
ENSMUSG00000027706.8	Sec62	15.2235	14.8002	14.7872	14.9025	14.8021	15.0131	14.7977	14.9708	14.8622	14.7496	14.5819
ENSMUSG00000037643.14	Prkci	13.8263	13.8993	14.2179	13.8787	14.1152	14.0087	14.1084	13.9093	14.1744	14.0519	14.0785
ENSMUSG00000037625.7	Cldn11	16.9681	17.0606	17.1416	17.4319	17.4962	17.4827	17.505	16.839	16.5545	17.1012	17.0496
ENSMUSG00000069072.9	Slc7a14	16.4971	16.4411	16.4048	16.2005	16.7921	16.4763	16.6	16.4142	16.935	16.5838	16.549
ENSMUSG00000027665.13	Pik3ca	14.3318	14.156	14.3327	14.404	14.2246	14.1641	14.2794	14.2737	14.2245	14.3593	14.2944
ENSMUSG00000027668.13	Mfn1	13.9619	13.9768	13.9749	13.8375	13.9643	13.8098	13.8865	13.7396	13.8239	13.779	13.8885
ENSMUSG00000027669.14	Gnb4	16.0203	15.8144	16.0961	16.0457	15.7998	16.6115	16.1788	15.8211	16.0978	15.9783	15.6742
ENSMUSG00000027671.14	Actl6a	14.5312	14.6645	14.6488	14.7204	14.3271	14.2891	14.4518	14.4992	14.5978	14.2911	14.3081
ENSMUSG00000037531.8	Mrpl47	14.6448	14.5	14.6611	14.5976	14.6407	14.5617	14.6274	14.7045	14.6675	14.5802	14.597
ENSMUSG00000027673.12	Ndufb5	18.2632	18.0541	18.3426	18.2166	18.6466	18.2961	18.4938	18.4375	18.3677	18.4241	18.2221
ENSMUSG00000056900.13	Usp13	13.063	15.0826	15.0467	15.0017	14.8848	14.9604	14.6821	14.9276	15.2106	14.6996	15.0416
ENSMUSG00000027674.16	Pex5l	17.1432	17.1085	17.0189	17.1164	17.5354	17.8466	17.6186	17.1054	17.0352	17.342	17.3004
ENSMUSG00000027680.15	Fxr1	14.3113	14.1326	14.2051	14.0822	14.3321	14.3486	14.1783	14.0899	13.9972	14.1731	14.2672
ENSMUSG00000027679.13	Dnajc19	15.1287	15.1516	14.8756	15.2695	14.3463	15.2001	14.7664	14.9618	14.9863	14.698	14.7759
ENSMUSG00000037400.17	Atp11b	14.1904	14.357	14.2902	14.0814	14.2312	14.001	13.916	14.0495	14.2112	14.0688	14.0701
ENSMUSG00000027708.14	Dcun1d1	15.494	15.4952	15.4862	15.4508	15.7098	15.3852	15.4614	15.5978	15.5522	15.6444	15.599
ENSMUSG00000027709.9	Mccc1	15.8393	15.7748	15.7268	15.7117	15.8453	15.8099	15.8093	15.5641	15.6668	15.7604	15.7873
ENSMUSG00000027710.14	Acad9	17.2302	17.0781	17.1428	17.211	17.119	17.2772	17.1912	17.1512	17.2455	16.8545	16.903
ENSMUSG00000027712.13	Anxa5	18.5752	18.596	18.6536	18.7344	18.2297	18.8984	18.5368	18.4307	18.0779	18.2648	18.2457
ENSMUSG00000037325.10	Bbs7	13.7533	13.504	13.7984	13.9245	13.8997	13.063	13.9874	13.7044	13.8496	13.9923	13.8198
ENSMUSG00000027722.14	Spata5	19.4236	19.1647	19.2024	19.341	17.976	18.7723	18.8845	19.1174	18.7779	18.6387	18.3785
ENSMUSG00000044864.16	Ankrd50	13.625	13.8738	13.7154	13.8392	13.5014	13.7303	13.9894	13.8622	13.8888	13.9473	13.9235
ENSMUSG00000025757.13	Hspa4l	17.4821	17.6504	17.5696	17.5466	17.8965	17.7057	17.8379	17.7153	17.934	17.9173	17.8143
ENSMUSG00000049940.7	Pgrmc2	15.3389	15.2427	15.1893	15.3194	15.5934	15.1976	15.4534	15.1122	15.1547	15.234	15.4877
ENSMUSG00000027737.10	Slc7a11	13.9979	14.2637	14.1244	13.9168	14.126	13.8451	14.0123	13.9825	13.9082	14.0621	14.3382
ENSMUSG00000023087.15	Noct	14.2417	14.1986	14.2274	14.1091	14.4338	14.1828	14.4397	14.467	14.2977	14.4103	14.4293
ENSMUSG00000063273.11	Naa15	15.2683	14.9797	15.1954	15.2491	15.0712	15.299	15.1194	15.1289	15.1475	15.0578	14.9587
ENSMUSG00000027739.9	Rab33b	14.9323	14.9582	15.0523	14.9099	15.3557	15.2855	15.005	14.9504	14.9637	15.3153	14.966
ENSMUSG00000037111.9	Setd7	15.8712	16.0031	15.8492	15.7428	16.232	15.9036	16.1423	15.8503	15.8635	16.1502	16.1865
ENSMUSG00000027742.13	Cog6	13.063	13.5653	13.063	13.3449	13.4317	13.063	13.2659	13.063	13.1852	13.3525	13.3022
ENSMUSG00000042997.13	Nhlrc3	13.7952	13.5137	13.4757	13.7836	13.579	13.3226	13.5398	13.7455	13.063	13.4852	13.6252
ENSMUSG00000027746.13	Ufm1	16.0869	15.8553	15.8225	15.935	16.0948	15.8589	15.8468	15.9634	16.0031	15.9332	15.9582
ENSMUSG00000036632.9	Alg5	14.7113	14.6805	14.6085	14.6837	14.429	14.7893	14.6064	14.4927	14.5358	14.4465	14.5015
ENSMUSG00000027797.15	Dclk1	16.6575	16.7223	16.6364	16.5399	16.7495	16.5267	16.6213	16.8602	16.9905	16.7088	16.7257
ENSMUSG00000027799.12	Nbea	15.9108	15.9486	15.924	15.7565	16.0894	15.8002	16.083	15.9588	16.1341	16.0945	16.1241
ENSMUSG00000036513.15	Commd2	15.2718	15.1573	15.2173	15.2083	14.7391	15.1362	15.0099	15.1157	15.1014	14.7742	14.8299
ENSMUSG00000036503.13	Rnf13	13.482	13.4928	13.3527	13.4452	13.4895	13.8131	13.6791	13.3609	13.4515	13.4949	13.5861
ENSMUSG00000027805.16	Pfn2	19.7713	19.8517	19.7601	19.9392	19.577	19.7826	19.8326	20.0119	19.8939	19.7179	19.824
ENSMUSG00000027806.9	Tsc22d2	13.6717	13.6981	13.5225	13.6677	13.8337	13.063	13.779	13.6944	13.7236	13.5589	13.5548
ENSMUSG00000027810.14	Eif2a	14.5872	14.4193	14.532	14.4667	14.342	14.4099	14.4931	14.409	14.3487	14.3319	14.4262
ENSMUSG00000075700.9	Selenot	15.293	15.1486	15.0665	15.1342	15.219	15.1621	15.4734	15.0686	15.0562	15.145	14.8957
ENSMUSG00000036353.13	P2ry12	18.5939	18.333	18.7766	18.8787	16.8934	17.7757	16.8768	18.0786	17.7877	17.2203	17.4155
ENSMUSG00000027763.13	Mbnl1	15.1852	15.1429	15.0868	15.3447	14.5827	15.0181	14.9902	15.366	15.046	14.7896	14.9784
ENSMUSG00000036894.3	Rap2b	16.9477	16.8647	17.071	16.8255	16.9099	17.0869	16.8889	17.1154	17.2269	17.2487	17.1688
ENSMUSG00000027770.5	Dhx36	13.8446	13.8938	13.871	13.7623	13.8341	13.7623	13.815	13.7688	13.8012	13.8918	13.8057
ENSMUSG00000027822.16	Slc33a1	14.1319	13.9389	13.9758	13.8874	14.0198	14.0421	13.9301	13.9389	13.8678	14.0634	14.0527
ENSMUSG00000027823.9	Gmps	16.208	16.2467	16.2789	15.9279	16.4775	16.037	16.4128	16.289	16.4769	16.4916	16.3544
ENSMUSG00000027827.17	Kcnab1	15.9004	16.0461	15.9821	15.944	16.5102	16.5536	16.572	16.19	16.2374	16.3742	16.3366
ENSMUSG00000027828.12	Ssr3	14.3237	13.7917	13.8853	14.6168	14.1295	14.3396	14.2279	14.5727	14.5521	14.4751	14.0352
ENSMUSG00000027774.16	Gfm1	15.5115	15.3899	15.5898	15.4606	15.7042	15.7685	15.7833	15.4891	15.644	15.6615	15.5699
ENSMUSG00000047557.2	Lxn	16.4391	16.3308	16.2277	16.1031	16.274	15.876	16.2992	15.9239	16.0429	16.2874	16.4949
ENSMUSG00000027782.10	Kpna4	15.381	15.1768	15.2417	15.1685	15.5563	15.1431	15.2325	15.1508	15.4025	15.3879	15.5448
ENSMUSG00000027784.10	Ppm1l	13.9539	13.7449	13.8383	13.9703	13.8406	13.6467	14.033	13.7032	14.0126	13.9709	13.9968
ENSMUSG00000027835.11	Pdcd10	16.1882	16.2129	16.0611	16.2371	16.1255	16.0934	15.9161	16.1443	16.066	16.0826	16.1299
ENSMUSG00000027834.15	Serpini1	14.1749	14.1398	14.26	14.2713	14.1509	14.0714	13.8578	14.1998	14.2732	14.2922	14.3541
ENSMUSG00000062232.14	Rapgef2	15.5199	15.4201	15.5041	15.2812	15.6422	15.3145	15.5732	15.5934	15.8319	15.8	15.7041
ENSMUSG00000027804.13	Ppid	17.5636	17.6486	17.5775	17.7173	17.3453	17.4329	17.426	17.6192	17.7209	17.4386	17.4788
ENSMUSG00000027809.14	Etfdh	17.2145	17.0722	17.0547	17.038	17.0377	17.2667	17.1292	16.9629	17.028	16.9548	16.96
ENSMUSG00000033981.14	Gria2	16.0199	15.8889	15.9583	15.4664	15.7844	15.4883	15.8078	16.0829	16.3198	15.9792	16.0088
ENSMUSG00000028020.16	Glrb	14.0358	14.0584	14.2318	13.8885	13.8076	13.9041	13.9517	13.9233	13.977	14.0072	13.9144
ENSMUSG00000028005.13	Gucy1b1	15.3809	15.4268	15.3713	15.3219	15.5315	14.9824	15.4355	15.3969	15.5582	15.5335	15.4956
ENSMUSG00000033910.13	Gucy1a1	14.9928	15.0332	15.0564	14.801	14.9107	14.5796	14.9041	15.0427	15.189	15.1504	15.0106
ENSMUSG00000033860.13	Fgg	13.9106	13.8685	13.7036	14.1914	13.9411	13.063	13.063	13.7916	13.651	13.9838	13.063
ENSMUSG00000027995.10	Tlr2	14.1889	13.6493	14.2659	14.2351	13.7145	13.8386	14.0049	14.0082	13.9151	13.7779	13.9514
ENSMUSG00000027993.16	Trim2	16.5954	16.624	16.6132	16.5889	16.8409	16.8583	16.8368	16.5168	16.5207	16.7219	16.7402
ENSMUSG00000074513.9	Arfip1	14.9796	15.1242	14.9717	14.9459	15.1222	14.9421	15.1435	14.8256	14.8618	14.966	15.0141
ENSMUSG00000028085.12	Gatb	14.2734	14.2487	14.3536	14.3434	14.3913	14.3028	14.5103	14.4724	14.4231	14.4576	14.4655
ENSMUSG00000028080.16	Lrba	14.4136	14.205	14.4188	14.4584	14.1733	14.2831	14.2483	14.4142	14.2343	14.121	14.2267
ENSMUSG00000028078.14	Dclk2	15.6731	15.6863	15.6402	15.6541	15.6403	15.4513	15.8264	15.7508	15.8592	15.6079	15.6346
ENSMUSG00000015852.13	Fcrls	14.4778	14.1529	14.5309	14.6038	13.837	14.2444	13.9181	14.2589	14.0878	13.8455	13.986
ENSMUSG00000041977.18	Arhgef11	14.5558	14.5072	14.4977	14.3861	14.6629	14.4693	14.5231	14.5239	14.6655	14.6834	14.6792
ENSMUSG00000004897.16	Hdgf	15.2425	14.8959	14.9847	15.198	14.6096	14.7519	14.4799	15.1006	14.8106	14.3955	14.5644
ENSMUSG00000019710.13	Mrpl24	14.7396	14.4402	14.6697	14.6676	14.3886	14.6585	14.4991	14.7621	14.5872	14.2146	14.4222
ENSMUSG00000004892.13	Bcan	15.1738	14.9773	15.2454	15.1411	14.3958	14.8629	14.8293	14.9561	15.0084	14.8459	14.9673
ENSMUSG00000004894.10	Hapln2	14.8848	14.6606	15.1258	15.0291	14.3234	14.4681	14.6493	15.0629	14.4123	14.2867	14.5204
ENSMUSG00000028070.7	Naxe	17.3293	17.4793	17.4301	17.2984	17.5689	17.2641	17.3186	17.3041	17.2354	17.4727	17.504
ENSMUSG00000001416.13	Cct3	17.6582	17.5868	17.6839	17.6395	17.7243	17.7943	17.7262	17.6213	17.5654	17.7174	17.5779
ENSMUSG00000001418.13	Glmp	13.8685	13.529	13.8823	13.063	13.6799	13.2453	13.7268	13.6653	13.6964	13.6262	13.8333
ENSMUSG00000050144.13	Slc25a44	15.4592	15.5543	15.6523	15.4958	15.7312	15.5505	15.6334	15.7146	15.6868	15.3405	15.4804
ENSMUSG00000028064.17	Sema4a	13.4239	13.3665	13.063	13.4047	13.3797	13.063	13.063	13.063	13.4148	13.2993	13.3349
ENSMUSG00000028063.15	Lmna	15.5952	15.4831	15.4518	15.8931	14.7742	15.4965	14.9199	14.9476	14.6174	14.725	14.7475
ENSMUSG00000028062.15	Lamtor2	15.5628	15.2985	15.3332	15.1151	15.0942	15.2457	15.3279	15.1108	15.1541	15.0779	14.8019
ENSMUSG00000008604.11	Ubqln4	13.9298	14.1447	14.2187	13.9115	14.221	14.1078	14.3095	14.1073	14.231	14.266	14.2798
ENSMUSG00000028059.16	Arhgef2	15.5361	15.4359	15.5061	15.5444	15.5303	15.5919	15.5699	15.5891	15.4221	15.6664	15.6422
ENSMUSG00000068923.14	Syt11	14.5917	14.6385	14.5981	14.669	15.0804	14.8837	14.9174	14.5595	14.6113	14.8485	14.838
ENSMUSG00000068922.14	Msto1	13.8533	13.9401	13.9951	13.974	14.1408	13.8427	14.0871	14.1172	14.0624	14.0893	13.9539
ENSMUSG00000068921.14	Dap3	14.9895	15.0701	14.9725	14.8808	15.2389	14.8662	15.1174	15.0361	15.1078	15.21	15.1975
ENSMUSG00000041263.14	Rusc1	13.6815	13.477	13.063	13.063	13.6226	13.063	13.7922	13.063	13.4591	13.4752	13.7367
ENSMUSG00000059743.12	Fdps	15.3727	15.4164	15.4677	15.3873	15.6052	15.5256	15.5554	15.4016	15.7487	15.6002	15.5047
ENSMUSG00000028051.10	Hcn3	14.1169	14.256	14.084	13.999	14.2078	14.0356	14.1263	13.8587	14.233	14.2931	14.1896
ENSMUSG00000028049.15	Scamp3	16.0395	15.9954	16.098	16.0622	16.2699	15.8476	16.1818	16.2615	16.0561	16.4358	16.3826
ENSMUSG00000064068.15	Mtx1	15.8715	15.7732	15.661	15.674	15.8196	15.6821	15.7184	15.9006	16.0531	15.6071	15.7956
ENSMUSG00000042737.9	Dpm3	14.4214	14.5479	14.603	14.894	14.7113	14.805	14.4217	14.9785	14.6914	14.6882	14.214
ENSMUSG00000027953.13	Slc50a1	13.063	13.6076	13.4439	13.3772	13.3793	13.3578	13.2876	13.522	13.4179	13.3809	13.5529
ENSMUSG00000028041.17	Adam15	13.9665	13.81	13.9078	13.9403	13.6375	14.043	13.7959	14.0369	13.8599	13.853	13.9808
ENSMUSG00000042642.13	Flad1	15.7611	15.8253	15.621	15.6054	16.127	15.5599	15.9211	15.8701	16.2256	16.0371	16.0262
ENSMUSG00000042613.9	Pbxip1	13.8143	13.6415	13.7657	14.079	13.7314	13.063	13.673	13.9901	13.8982	13.5536	13.7455
ENSMUSG00000027950.7	Chrnb2	13.622	13.6146	13.5626	13.6606	13.3791	13.063	13.6398	13.6374	13.7218	13.4721	13.5929
ENSMUSG00000042572.12	Ube2q1	15.1362	14.9443	14.8239	14.44	15.0674	15.0024	15.1046	14.8797	15.2002	15.1088	15.1321
ENSMUSG00000027944.13	Hax1	14.348	14.4598	14.4115	14.2834	14.497	14.1713	14.4586	14.4772	14.4759	14.5574	14.5476
ENSMUSG00000042520.16	Ubap2l	14.3963	14.0184	14.0288	14.3621	14.1104	13.8906	13.9681	14.3294	13.9597	14.1423	14.1785
ENSMUSG00000027940.18	Tpm3	18.8006	18.8108	18.7878	18.9835	18.3392	18.856	18.5771	18.655	18.3987	18.3856	18.3553
ENSMUSG00000090733.6	Rps27	15.0542	14.7525	14.9245	15.056	13.9541	14.6679	14.1768	14.6163	14.6549	13.9575	13.8538
ENSMUSG00000042404.16	Dennd4b	14.7197	14.7675	14.7223	14.5836	14.9129	14.6627	14.7775	14.7229	14.8075	14.7908	14.8408
ENSMUSG00000001016.12	Ilf2	14.4084	14.3628	14.5452	14.2787	13.976	14.1707	14.2735	14.5056	14.2901	14.0887	14.0686
ENSMUSG00000001018.15	Snapin	14.6381	14.525	14.6832	14.3069	14.5862	14.2835	14.4914	14.4073	14.3713	14.5508	14.7217
ENSMUSG00000001017.15	Chtop	13.063	13.5077	13.6748	13.3354	13.4239	13.2453	13.3614	13.5506	13.3916	13.3718	13.5156
ENSMUSG00000044080.9	S100a1	15.0366	15.0438	15.0219	15.2399	15.1661	15.2859	15.0844	14.8513	14.7004	15.0056	15.1932
ENSMUSG00000042312.10	S100a13	16.7121	16.881	16.1109	16.7945	16.3935	16.929	16.3866	15.9225	15.7711	16.1809	15.986
ENSMUSG00000074457.10	S100a16	14.7038	14.7345	14.7258	14.9061	15.06	15.0297	14.7871	14.6085	14.2625	14.5708	14.4522
ENSMUSG00000001020.8	S100a4	14.0493	14.2294	14.6049	14.5394	14.2263	14.1893	14.2124	14.2716	14.3627	14.066	14.4052
ENSMUSG00000001023.10	S100a5	13.063	14.48	15.4137	15.4487	13.063	14.7439	16.3675	16.8895	13.063	15.8169	16.0452
ENSMUSG00000001025.8	S100a6	15.0538	15.2841	14.8906	15.2347	14.6866	15.1033	14.6713	14.595	15.1275	14.787	15.0013
ENSMUSG00000056054.9	S100a8	14.5839	14.7637	15.1432	14.5798	14.3855	14.7059	14.6567	14.7386	14.9501	14.6504	14.4369
ENSMUSG00000056071.12	S100a9	16.5959	16.9081	17.7835	16.4439	15.91	16.6219	16.735	16.8027	17.4128	16.4105	15.9814
ENSMUSG00000027907.4	S100a11	14.4155	14.4855	14.5906	14.4361	14.045	13.8927	14.0161	14.0369	14.019	14.2625	14.1258
ENSMUSG00000041959.14	S100a10	15.5643	15.6357	15.6717	15.4875	14.6354	15.6991	14.8455	15.4081	15.061	14.4075	14.88
ENSMUSG00000028145.9	Them4	16.9955	17.2044	17.164	17.2074	17.3297	17.2528	17.5992	17.0613	17.1107	17.2856	17.3816
ENSMUSG00000041912.12	Tdrkh	14.7085	14.7203	14.6244	14.6063	14.8477	14.6277	14.7477	14.4161	14.8554	14.7724	14.7832
ENSMUSG00000028140.13	Mrpl9	16.0114	15.8081	16.1109	15.9353	16.1223	16.3918	16.2332	16.0144	15.9093	15.9645	15.7907
ENSMUSG00000028136.15	Snx27	16.035	16.0883	16.0639	16.0848	15.9007	16.1242	16.0438	15.9526	16.0212	15.94	16.0836
ENSMUSG00000005779.12	Psmb4	17.246	17.4598	17.3066	17.5414	17.2292	17.5261	17.2002	17.4601	17.1558	17.2757	17.0955
ENSMUSG00000068874.13	Selenbp1	16.3037	16.3357	16.5004	16.4099	16.1927	16.7041	16.5329	15.859	15.7752	16.2367	16.2126
ENSMUSG00000038861.14	Pi4kb	13.9604	13.8958	13.9043	13.815	14.0348	13.8476	14.0652	13.9661	13.9691	13.9317	14.0202
ENSMUSG00000005625.15	Psmd4	15.6985	15.8615	15.857	15.975	15.7521	16.0239	15.7654	15.9124	15.7285	15.6183	15.6774
ENSMUSG00000028126.16	Pip5k1a	14.4535	14.4175	14.6948	14.6784	14.6156	14.8008	14.7048	14.5436	14.4425	14.5488	14.5761
ENSMUSG00000053769.5	Lysmd1	14.3377	14.3799	14.3579	14.4974	14.4707	14.3667	14.5308	14.5223	14.6859	14.3948	14.3974
ENSMUSG00000013707.3	Tnfaip8l2	15.5322	15.4156	15.8525	15.5003	14.9334	14.7326	14.7934	15.3433	15.0612	14.9537	15.3214
ENSMUSG00000046722.14	Cdc42se1	14.4326	14.3605	14.6	14.5206	15.2532	14.7582	14.9125	14.5745	14.3232	14.4541	14.202
ENSMUSG00000015711.8	Prune1	15.7093	15.7788	15.7851	15.4182	15.8871	15.5586	15.8604	15.6162	15.8307	15.8243	15.8606
ENSMUSG00000038712.16	Mindy1	15.378	15.4767	15.3508	15.4822	15.8657	15.841	15.795	14.9374	15.136	15.483	15.4154
ENSMUSG00000015714.11	Cers2	14.7143	14.5543	14.6877	14.665	14.553	14.8464	14.6454	14.606	14.3527	14.5744	14.6055
ENSMUSG00000038642.10	Ctss	14.1436	14.3446	14.5042	14.3705	13.8712	14.2352	14.1472	14.3309	13.6811	14.2023	14.1081
ENSMUSG00000046519.15	Golph3l	13.1993	13.2564	13.3561	13.3456	13.2393	13.063	13.3107	13.3992	13.3164	13.3938	13.2204
ENSMUSG00000038619.12	Ensa	15.5418	15.4487	15.3425	15.5575	15.3585	15.4175	15.2212	15.6197	15.4513	15.5398	15.2645
ENSMUSG00000028107.14	Tars2	14.9924	14.878	14.9442	14.9482	14.9434	14.8039	14.9357	15.0583	14.908	15.0045	14.8594
ENSMUSG00000054312.6	Mrps21	14.1399	13.9552	14.0897	14.1384	14.3123	13.8737	14.1636	14.1376	14.0299	14.1827	14.1701
ENSMUSG00000015749.12	Anp32e	14.4688	14.428	14.5483	14.7396	14.2453	14.245	14.1829	14.5228	14.3662	14.1984	14.5905
ENSMUSG00000015745.9	Plekho1	13.9662	13.245	13.6974	13.821	13.3937	13.6016	13.4367	13.54	13.063	13.063	13.5431
ENSMUSG00000015747.5	Vps45	16.2874	16.0618	16.1789	16.0834	16.0883	16.1375	16.1152	16.1442	16.2962	16.1278	16.1327
ENSMUSG00000038495.14	Otud7b	14.5566	14.5734	14.5216	14.6899	15.0043	15.0645	14.9068	14.6314	14.5399	14.7547	14.7718
ENSMUSG00000068856.3	Sf3b4	13.6941	13.594	13.6885	13.7359	13.4456	13.4578	13.486	13.6854	13.434	13.4977	13.6566
ENSMUSG00000038486.9	Sv2a	19.5289	19.2994	19.4337	19.4711	19.4593	19.7204	19.5288	19.6172	19.8228	19.49	19.4451
ENSMUSG00000015943.11	Bola1	15.4024	15.645	15.3296	15.4966	15.5444	15.4331	15.5712	15.4917	15.5087	15.6164	15.5241
ENSMUSG00000015947.10	Fcgr1	15.6124	15.3309	15.7752	15.6927	14.2521	14.8042	14.3955	14.9179	14.9088	14.718	14.8897
ENSMUSG00000049097.9	Ankrd34a	14.1113	14.1003	14.1065	14.1294	14.1651	14.0958	14.0868	14.2625	14.0689	14.2396	14.2364
ENSMUSG00000038374.10	Rbm8a	13.9669	13.874	14.0719	14.0339	13.8087	13.9904	13.9052	14.1241	14.0526	14.1184	14.1064
ENSMUSG00000028102.15	Pex11b	14.3197	14.5434	14.6143	14.3788	14.6088	14.4447	14.6039	14.5474	14.4437	14.4793	14.4536
ENSMUSG00000028100.11	Nudt17	13.7583	13.7837	13.7294	13.5634	14.0968	13.8521	13.804	13.7695	13.8398	13.9726	13.8468
ENSMUSG00000028093.15	Acp6	15.5936	15.6837	15.3972	15.4007	15.7433	15.7628	15.5742	15.6454	15.565	15.596	15.4502
ENSMUSG00000028088.14	Fmo5	14.1392	13.8671	13.7036	14.0974	13.7207	13.7483	13.8652	13.7543	13.8026	13.7502	13.695
ENSMUSG00000038205.12	Prkab2	14.3525	14.3986	14.3578	14.2087	14.5202	14.0514	14.4228	14.3745	14.5368	14.6633	14.6337
ENSMUSG00000027879.9	Sec22b	16.0646	16.0877	16.2272	16.0977	16.3204	15.978	16.1124	16.2832	16.2182	16.2426	16.3167
ENSMUSG00000027875.12	Hmgcs2	14.2461	14.2062	14.112	14.3977	14.1632	14.3512	14.2131	13.9015	13.063	14.1594	14.2476
ENSMUSG00000053398.11	Phgdh	19.5919	19.6144	19.5613	19.8743	19.8117	20.4035	19.9308	19.2578	18.8602	19.3551	19.3116
ENSMUSG00000004233.14	Wars2	14.6244	14.7874	15.0528	14.5866	14.5692	14.993	14.6709	14.5778	14.6693	14.679	14.8442
ENSMUSG00000027865.10	Gdap2	14.388	14.0908	14.3588	13.962	13.9437	14.2893	14.0144	14.3116	14.5075	14.2971	14.3081
ENSMUSG00000008763.16	Man1a2	13.8433	13.7438	13.6806	13.8193	13.063	13.9667	13.063	13.6687	13.6888	13.063	13.063
ENSMUSG00000027864.9	Ptgfrn	14.0522	13.9597	13.9816	13.9523	13.72	14.2964	13.9681	14.102	13.9587	13.7407	13.9358
ENSMUSG00000033161.10	Atp1a1	21.0649	21.0308	21.1377	21.1446	21.0088	21.6873	21.2088	21.1017	21.0296	20.9856	20.8229
ENSMUSG00000027861.13	Casq2	14.4581	14.7131	14.4583	14.7166	14.101	14.3763	14.1627	14.0118	14.0044	14.4124	14.1727
ENSMUSG00000027858.13	Tspan2	19.1834	19.063	19.3003	19.5189	19.8236	20.4821	20.1076	19.1813	18.5503	19.3901	19.1485
ENSMUSG00000027854.12	Sike1	13.8593	13.7054	13.8268	13.6424	13.9643	13.9745	13.7374	13.824	13.7524	13.9386	13.7224
ENSMUSG00000068823.10	Csde1	15.4419	15.4623	15.4196	15.5306	15.3216	15.3894	15.2913	15.4064	15.4744	15.3893	15.3733
ENSMUSG00000027852.14	Nras	15.6761	16.106	15.8909	15.7398	15.4088	16.6355	16.0048	16.1689	16.5617	15.8617	15.712
ENSMUSG00000027849.19	Syt6	14.6863	14.4894	14.4818	14.5568	14.3694	14.5986	14.6776	14.5099	14.5648	14.4228	14.4715
ENSMUSG00000032952.11	Ap4b1	13.7177	13.5229	13.6638	13.4266	13.6284	13.5475	13.5083	13.7399	13.5451	13.5883	13.6667
ENSMUSG00000052539.15	Magi3	13.7485	13.8238	13.9288	13.8691	14.0388	13.4317	13.7812	13.9523	14.0067	14.0353	14.0176
ENSMUSG00000032902.1	Slc16a1	16.7499	16.6538	16.7407	16.6937	16.5153	16.9941	16.7786	16.3995	16.4278	16.5042	16.6274
ENSMUSG00000002233.13	Rhoc	13.7578	14.0175	13.8509	13.8523	13.9459	14.0368	14.0542	13.8275	13.063	14.0762	13.9239
ENSMUSG00000070372.11	Capza1	16.5863	16.6136	16.8453	16.7987	16.3934	16.5684	16.5718	16.5989	16.5099	16.4751	16.5858
ENSMUSG00000062127.11	Cttnbp2nl	14.1111	14.0287	14.2682	14.341	14.0599	14.1588	14.1142	13.9812	14.0115	13.9313	13.8671
ENSMUSG00000040896.16	Kcnd3	14.0538	13.8096	13.7907	13.6324	13.9272	13.7589	13.456	13.8202	14.2388	14.0024	14.1683
ENSMUSG00000068798.10	Rap1a	18.3467	18.2649	18.3383	18.5727	18.4143	18.8577	18.8404	18.0703	17.7365	18.2626	18.1889
ENSMUSG00000000563.17	Atp5pb	20.3084	20.1855	20.1985	20.1819	20.2354	20.4461	20.3703	20.3479	20.4385	20.2144	20.1624
ENSMUSG00000000561.14	Wdr77	16.0071	16.0632	16.0782	15.9535	16.1469	16.291	16.3326	16.0968	15.9985	15.9937	15.9627
ENSMUSG00000040809.10	Chil3	14.2186	14.2701	14.6149	14.0125	14.0411	14.1306	14.3058	14.0871	14.3245	14.2841	14.018
ENSMUSG00000040774.15	Cept1	16.0378	16.4246	16.354	16.3257	16.06	16.2764	16.2471	16.1636	16.5472	16.1111	16.2711
ENSMUSG00000027900.15	Dram2	13.6374	13.5662	13.8154	13.7926	13.4311	13.8092	13.7083	13.4511	13.7569	13.063	13.5304
ENSMUSG00000047959.4	Kcna3	16.0397	16.1045	16.0394	15.6553	16.1562	16.2761	16.1124	16.1077	15.9405	16.0318	15.9197
ENSMUSG00000040724.5	Kcna2	16.939	16.8931	16.8718	16.8022	17.3198	17.3102	17.2689	16.6998	16.88	17.2186	16.9374
ENSMUSG00000087260.5	Lamtor5	13.8517	14.727	14.3559	14.3829	14.5634	14.4583	14.5175	14.2978	13.063	14.6333	14.4014
ENSMUSG00000027895.10	Kcnc4	14.5972	14.6867	14.379	14.4002	14.2639	14.3384	14.5857	14.6508	14.9635	14.5846	14.233
ENSMUSG00000027894.14	Slc6a17	16.9661	17.0487	17.1457	16.7825	17.5881	17.0557	17.4105	17.3382	17.5384	17.3104	17.3987
ENSMUSG00000014601.13	Strip1	15.0379	14.986	15.2303	15.1365	15.3436	15.1319	15.1864	15.177	15.0963	15.2112	15.1475
ENSMUSG00000027893.14	Ahcyl1	16.1706	16.5407	16.3443	16.3684	16.4193	16.7086	16.2406	16.1762	15.9545	16.502	16.8191
ENSMUSG00000004032.10	Gstm5	17.9814	17.9237	18.0234	17.9229	18.1658	18.386	18.1795	17.8244	17.712	17.898	18.1554
ENSMUSG00000004035.12	Gstm7	16.9684	16.9229	16.9236	17.0055	17.5235	17.6666	17.5487	16.7316	16.5782	17.0974	17.1356
ENSMUSG00000068762.11	Gstm6	13.6898	13.504	13.7387	13.5649	13.8989	13.8743	13.7145	13.8177	13.5817	13.7034	13.5156
ENSMUSG00000058135.12	Gstm1	18.9394	19.0354	19.0119	18.9723	18.8563	19.3442	19.0061	18.6005	18.4125	18.6901	19.0752
ENSMUSG00000027890.17	Gstm4	13.8683	13.6765	13.7471	13.8981	13.8427	13.8124	13.8698	13.7222	13.7657	13.8047	13.8179
ENSMUSG00000027889.17	Ampd2	16.4131	16.5527	16.4177	16.4732	16.4952	16.4351	16.5957	16.5943	16.6682	16.4413	16.4987
ENSMUSG00000000001.4	Gnai3	16.4419	16.3212	16.4157	16.4326	16.0891	16.9416	16.3111	16.2919	16.2189	16.2051	16.3326
ENSMUSG00000068749.9	Psma5	16.8116	16.8415	16.7725	16.9438	16.5273	16.7612	16.6239	16.6792	16.4783	16.6564	16.5276
ENSMUSG00000068747.14	Sort1	15.9015	15.855	15.9585	16.072	15.8158	16.2866	16.107	15.7433	15.5812	15.5586	15.4864
ENSMUSG00000040389.15	Wdr47	16.1725	16.1073	16.0809	16.0968	16.3493	16.1435	16.1894	16.3358	16.4287	16.2788	16.3571
ENSMUSG00000027884.16	Clcc1	13.9869	13.8481	14.0862	14.167	13.9372	13.9083	13.889	13.8848	13.7372	13.8425	13.8414
ENSMUSG00000027883.15	Gpsm2	13.7972	13.8267	13.7977	13.6619	14.1024	14.1686	13.7757	13.7455	14.0466	13.9648	13.8003
ENSMUSG00000027882.18	Stxbp3	16.4869	16.5894	16.5187	16.6918	16.8362	17.3329	16.8898	16.2182	16.0737	16.5246	16.3813
ENSMUSG00000040322.10	Slc25a24	14.6905	14.7705	14.7289	14.7757	14.6522	14.5738	14.7531	14.5	14.4647	14.6949	14.6599
ENSMUSG00000059857.15	Ntng1	13.9492	13.8255	13.5805	13.5979	13.9838	13.8594	14.0313	13.8649	13.841	13.9692	14.0951
ENSMUSG00000027965.15	Olfm3	13.7167	13.9183	13.617	13.6919	13.8483	13.063	13.7586	13.6849	13.5971	13.9334	13.7867
ENSMUSG00000045092.8	S1pr1	15.4222	15.5534	15.2463	15.1143	15.042	15.1452	15.2083	15.0908	15.0645	15.2911	15.4702
ENSMUSG00000027963.14	Extl2	13.9181	14.1444	14.3131	14.1533	13.8804	14.357	14.1653	14.2009	14.1825	13.9091	13.9639
ENSMUSG00000000340.10	Dbt	15.6892	15.8253	15.8289	15.6519	15.9275	15.6455	15.7061	15.685	15.7391	15.7946	15.9011
ENSMUSG00000033400.14	Agl	15.3446	15.4128	15.2906	15.3005	15.2797	15.2166	15.312	15.0928	15.0934	15.4016	15.6048
ENSMUSG00000033377.14	Palmd	14.3489	14.243	14.116	14.3262	14.1846	13.8007	14.1871	13.8649	14.0426	14.0673	14.0096
ENSMUSG00000044667.12	Plppr4	13.8318	13.9337	13.701	13.8989	13.9148	14.0765	13.7096	13.9509	13.9751	13.9284	13.8456
ENSMUSG00000028007.13	Snx7	14.3187	14.1574	14.2281	14.1587	14.3609	14.2263	14.2863	14.4044	14.498	14.4893	14.2841
ENSMUSG00000028134.11	Ptbp2	14.0238	14.0255	14.0405	14.319	14.3742	13.8482	14.0765	13.063	14.1312	14.0172	14.1143
ENSMUSG00000028132.15	Tlcd4	14.12	14.1197	13.8308	13.8993	14.1758	13.6434	14.366	14.0925	14.2791	14.4229	14.2734
ENSMUSG00000053931.11	Cnn3	15.2343	15.3052	15.2698	15.2834	15.4903	15.6282	15.328	14.7965	14.7541	15.3113	15.3553
ENSMUSG00000028128.13	F3	14.5922	14.0975	14.4226	13.9197	14.0213	13.9714	14.3937	14.3123	14.1175	14.1749	14.4348
ENSMUSG00000028127.10	Abcd3	15.3947	15.4459	15.3659	15.3381	15.5797	15.1148	15.3288	15.281	15.2323	15.466	15.6256
ENSMUSG00000028124.15	Gclm	15.5755	15.6403	15.3837	15.7377	15.8518	15.991	15.803	15.4714	15.582	15.6755	15.5199
ENSMUSG00000039735.16	Fnbp1l	14.7715	14.6382	14.6213	14.6838	14.5539	14.5613	14.6255	14.623	14.9346	14.6831	14.5274
ENSMUSG00000053965.10	Pde5a	13.5003	13.4459	13.2803	13.3226	13.4513	13.063	13.4017	13.3773	13.3022	13.4415	13.5326
ENSMUSG00000039234.11	Sec24d	14.2605	14.3868	13.8731	13.9876	14.2329	13.063	14.232	14.109	13.6119	14.1507	14.2903
ENSMUSG00000053819.16	Camk2d	17.661	17.7385	17.6854	17.7823	18.0599	17.8274	18.0212	17.5664	17.9293	18.1204	17.8771
ENSMUSG00000032826.19	Ank2	18.0396	18.1495	18.0377	17.9824	18.3315	18.1126	18.2583	18.2425	18.2723	18.3617	18.2811
ENSMUSG00000027968.11	Larp7	13.063	13.4917	13.063	13.063	13.3901	13.063	13.3553	13.5987	13.5468	13.447	13.4998
ENSMUSG00000028024.14	Enpep	13.9637	14.0374	14.0201	14.2099	13.7219	13.9559	13.8852	13.7295	13.2872	13.8105	13.8391
ENSMUSG00000027997.9	Casp6	14.0912	14.1545	14.3533	14.5276	13.9063	14.1007	14.0152	14.4244	14.143	13.8228	13.974
ENSMUSG00000001052.15	Sec24b	14.5611	14.5842	14.5534	14.541	14.7828	14.4536	14.6433	14.5534	14.7011	14.7735	14.7299
ENSMUSG00000019232.14	Etnppl	13.8057	13.7455	13.6909	13.7583	13.8714	13.8245	13.8701	13.5397	13.7779	13.9903	14.2258
ENSMUSG00000041084.8	Ostc	15.0663	14.6984	14.6447	14.8551	14.6027	14.385	14.1007	14.5915	14.665	14.5006	14.4497
ENSMUSG00000062006.12	Rpl34	17.1065	16.7566	16.963	17.4179	15.0735	17.5559	15.8349	17.0024	16.5225	15.7369	15.7265
ENSMUSG00000027984.8	Hadh	17.2279	17.4057	17.4838	17.5115	17.0652	17.4352	17.1219	16.9771	16.644	17.3572	17.5535
ENSMUSG00000028032.13	Papss1	14.4508	14.3357	14.4412	14.3111	14.2077	14.2853	14.4064	14.3241	14.1493	14.3008	14.1833
ENSMUSG00000028029.11	Aimp1	14.8595	14.7401	14.7839	14.9485	14.6443	14.8667	14.5849	14.5925	14.5543	14.4336	14.6361
ENSMUSG00000028030.12	Tbck	14.7527	14.7405	14.7401	14.5968	14.8936	14.7248	14.9127	14.7224	14.7203	14.5279	14.5924
ENSMUSG00000028013.16	Ppa2	16.563	16.64	16.5224	16.6408	16.8292	16.6385	16.7617	16.568	16.5686	16.7783	16.7598
ENSMUSG00000028165.9	Cisd2	15.963	16.0673	15.8448	15.9921	15.8474	16.1393	16.0523	15.8144	15.8574	15.7965	15.981
ENSMUSG00000078578.9	Ube2d3	17.7331	17.9369	17.5469	17.5335	17.3821	17.873	17.6685	17.8581	17.746	17.5991	17.3458
ENSMUSG00000028164.15	Manba	13.8776	13.9767	13.928	13.9073	13.9544	13.8684	14.0269	13.8819	13.8113	13.7312	13.8848
ENSMUSG00000028163.17	Nfkb1	14.1815	14.1663	14.2754	14.3302	14.0469	14.0279	14.0608	14.1969	13.9767	14.1304	14.1801
ENSMUSG00000028161.17	Ppp3ca	20.1586	20.289	20.1477	20.2752	20.0484	20.4866	20.1367	20.3241	20.3149	20.2556	20.2401
ENSMUSG00000074212.7	Dnajb14	13.9811	13.9397	13.8305	13.9822	13.8401	13.9137	14.0315	13.9263	13.9308	13.7828	13.9538
ENSMUSG00000091512.5	Lamtor3	15.4754	15.3985	15.3864	15.4682	15.496	15.3968	15.426	14.9588	15.1813	15.2549	15.6091
ENSMUSG00000028158.14	Mttp	13.407	13.6387	13.6295	13.5185	13.6705	13.4093	13.7863	13.4775	13.4666	13.6596	13.7169
ENSMUSG00000028138.8	Adh5	17.714	17.6426	17.6596	17.8273	17.6995	18.2979	17.8506	17.5458	17.3411	17.5819	17.5767
ENSMUSG00000005813.12	Metap1	14.3095	14.4445	14.4906	14.3956	14.2856	14.5489	14.4624	14.2647	14.2807	14.4424	14.4117
ENSMUSG00000028156.12	Eif4e	16.1022	15.9474	15.8879	16.0971	15.369	15.6893	15.7349	15.9975	16.0111	15.6118	15.6311
ENSMUSG00000028152.10	Tspan5	14.0302	14.0872	13.7715	14.0752	14.1163	14.2509	14.0374	14.0154	13.7532	14.0912	14.059
ENSMUSG00000028149.12	Rap1gds1	18.3335	18.3563	18.394	18.3791	18.4499	18.5273	18.5051	18.3283	18.4698	18.3892	18.4541
ENSMUSG00000059921.15	Unc5c	13.7792	13.9614	13.9113	13.8633	13.9957	14.0184	13.958	13.792	13.9159	14.0474	13.9589
ENSMUSG00000028273.15	Pdlim5	15.4505	15.3497	15.2127	15.5529	14.98	15.3137	14.9958	15.1144	14.7821	15.1091	15.0727
ENSMUSG00000105504.4	Gbp5	13.9461	14.0085	13.9977	13.9123	13.7146	13.6762	13.7464	13.6304	13.5817	13.7188	13.9165
ENSMUSG00000040253.15	Gbp7	13.7268	13.9791	14.0532	13.8162	13.7052	13.8255	13.883	13.7775	13.8444	13.9409	13.9061
ENSMUSG00000028270.12	Gbp2	13.9552	13.8978	13.6667	14.0131	13.7199	13.6613	13.6856	13.8283	13.6761	13.7714	13.7306
ENSMUSG00000040213.13	Kyat3	15.3305	15.3732	15.2994	15.2664	15.4775	15.4071	15.5642	15.2079	15.2792	15.4205	15.578
ENSMUSG00000004591.16	Pkn2	13.73	14.0376	14.0004	13.8804	13.063	13.9835	13.8782	13.7487	13.7901	13.8	13.6391
ENSMUSG00000037072.15	Selenof	14.3966	14.508	14.6	14.412	14.6197	13.8252	14.3445	14.4898	14.3529	14.3944	14.7226
ENSMUSG00000037062.13	Sh3glb1	16.3692	16.4039	16.5473	16.5626	16.3223	16.3723	16.271	16.2035	16.0969	16.1273	16.1788
ENSMUSG00000056025.12	Clca3a1	14.4038	14.7025	14.8684	14.9893	13.7101	14.9274	14.4623	14.8725	14.6049	13.9907	14.0233
ENSMUSG00000028256.16	Odf2l	14.7099	15.1685	15.3078	15.1714	13.063	15.188	15.1111	14.8483	15.1029	14.8834	14.7619
ENSMUSG00000028194.15	Ddah1	17.7533	17.8251	17.5294	17.8236	17.5765	17.6923	17.5943	17.6769	17.5846	17.6751	17.6934
ENSMUSG00000028191.11	Bcl10	13.6839	13.7166	13.063	13.8716	13.063	13.063	13.063	13.6451	13.4833	13.063	13.063
ENSMUSG00000028189.12	Ctbs	14.2073	14.1609	14.058	14.1837	13.8941	14.0095	13.9424	13.9365	13.8712	13.908	14.0649
ENSMUSG00000068523.12	Gng5	17.0793	16.2699	16.4572	17.5454	16.7794	18.0746	17.034	16.6117	15.7763	16.9252	16.6638
ENSMUSG00000005034.15	Prkacb	16.6468	16.6645	16.7024	16.3038	16.7135	16.4633	16.6083	16.6101	16.8546	16.7073	16.7454
ENSMUSG00000039131.15	Gipc2	14.0015	13.9016	13.9489	14.2215	14.3048	15.0098	14.389	14.353	14.3286	14.4045	14.5473
ENSMUSG00000028035.13	Dnajb4	15.219	15.268	15.2014	15.1879	15.2052	15.1495	15.207	15.2492	15.3268	15.1764	15.3851
ENSMUSG00000028034.15	Fubp1	14.9383	14.6444	14.8239	15.049	14.3066	14.5887	14.3281	14.8395	14.6873	14.467	14.5846
ENSMUSG00000054942.13	Miga1	13.7806	14.0101	13.7882	13.9748	13.9196	13.8494	13.9128	13.732	13.8924	13.9388	14.0168
ENSMUSG00000025437.15	Usp33	14.0024	14.0906	13.9907	13.8489	13.7538	13.9514	14.0033	14.0518	14.0777	14.047	13.9758
ENSMUSG00000039058.11	Ak5	15.1746	15.1269	14.9701	14.9027	15.0813	14.7616	15.0813	15.2878	15.3628	15.1322	15.3097
ENSMUSG00000039047.17	Pigk	14.2088	14.1989	14.1569	13.9504	14.2722	14.2683	14.2257	14.1231	14.1265	14.1354	14.2637
ENSMUSG00000038975.14	Rabggtb	15.1778	15.3191	15.196	15.1181	15.0805	15.258	14.9432	14.9226	15.4438	15.033	15.0959
ENSMUSG00000062908.12	Acadm	17.1395	17.0162	17.1921	17.2273	16.4632	16.994	16.611	16.7282	16.4269	16.4497	16.882
ENSMUSG00000028199.18	Cryz	16.0842	16.0267	15.963	16.1617	16.0686	16.0923	16.0087	15.9973	16.1979	16.0578	16.0378
ENSMUSG00000040037.13	Negr1	15.5073	15.3587	15.312	15.4197	15.3747	15.6953	15.4751	15.2723	15.5244	15.5724	15.6289
ENSMUSG00000028180.18	Zranb2	13.5961	13.4166	13.5146	13.4003	13.2764	13.063	13.063	13.6285	13.063	13.2993	13.3709
ENSMUSG00000028179.12	Cth	13.2429	13.3827	13.063	13.2644	13.5179	13.063	13.3984	13.6083	13.339	13.453	13.6338
ENSMUSG00000063052.9	Lrrc40	15.0471	15.0113	14.9875	15.0194	14.9239	14.8475	15.055	15.0569	14.9915	15.0393	15.0264
ENSMUSG00000028176.13	Lrrc7	14.224	14.1868	13.9414	14.1084	14.0562	14.0836	14.1292	14.0959	14.2454	14.332	14.2215
ENSMUSG00000028232.13	Tmem68	13.7288	13.8628	14.0968	13.9161	13.9604	14.301	14.1214	14.1656	14.3109	14.0755	13.8951
ENSMUSG00000028233.6	Tgs1	13.063	13.4041	13.4274	13.6878	13.5428	13.3775	13.4334	13.4918	13.4416	13.4119	13.4657
ENSMUSG00000042228.14	Lyn	15.527	15.313	15.6345	15.8134	14.899	15.2192	14.9657	15.144	14.9078	14.994	15.308
ENSMUSG00000028234.6	Rps20	17.7253	17.4021	17.6158	17.9328	16.8064	17.0686	16.841	17.3202	17.2482	16.7144	16.8988
ENSMUSG00000042198.12	Chchd7	14.3353	14.4967	14.2149	14.579	14.3022	14.7514	14.5886	14.2578	14.397	14.3253	14.271
ENSMUSG00000045573.9	Penk	15.7339	15.7795	15.5094	15.3233	15.8046	15.292	15.581	15.7809	15.9752	15.4012	15.5443
ENSMUSG00000028243.5	Ubxn2b	13.911	14.0273	14.0138	13.063	14.2866	14.768	14.0281	13.8372	13.675	14.0827	14.1
ENSMUSG00000028249.15	Sdcbp	14.7288	14.8563	14.8576	14.7787	14.9398	14.6804	15.0671	14.8442	14.7847	15.0769	14.9458
ENSMUSG00000047187.9	Rab2a	18.2522	18.2694	18.1798	18.1727	18.4437	18.4096	18.4175	18.1873	18.2019	18.4213	18.1714
ENSMUSG00000041216.15	Clvs1	15.8814	15.9551	15.9918	15.6	16.0644	15.9559	16.2699	16.0253	16.1116	16.2226	16.0022
ENSMUSG00000028207.18	Asph	15.5583	15.3878	15.7333	15.6378	14.8495	15.2123	14.7648	15.2688	14.9689	14.9873	15.1796
ENSMUSG00000049969.3	Plekhf2	14.8525	14.7247	14.5163	15.0538	14.5078	15.1638	14.4652	14.3836	14.5019	14.6487	14.8243
ENSMUSG00000050323.14	Ndufaf6	14.665	14.9653	14.6111	14.4627	14.6989	14.6961	14.934	14.6231	14.7443	14.7601	14.4367
ENSMUSG00000049225.14	Pdp1	15.5453	15.4499	15.5089	15.3337	15.7894	15.7494	15.9005	15.5178	15.7276	15.8616	15.7511
ENSMUSG00000040550.17	Otud6b	14.3635	14.3727	14.2714	14.28	14.4506	14.4386	14.4443	14.4102	14.4678	14.4902	14.4562
ENSMUSG00000028221.3	Pip4p2	14.863	14.6688	14.8408	14.7503	14.1381	14.3953	14.6695	14.6986	14.8167	14.544	14.6558
ENSMUSG00000040536.15	Necab1	14.5131	14.7377	14.4486	14.5128	14.6225	14.3539	14.6962	14.5514	14.6967	14.6324	14.5992
ENSMUSG00000028222.2	Calb1	17.6072	17.5266	17.3684	17.4323	17.0077	17.2305	17.3111	17.5636	17.5429	17.3484	17.3289
ENSMUSG00000028223.8	Decr1	16.8334	16.9485	17.0156	16.9319	16.885	16.9407	16.6768	16.4531	16.3893	16.873	17.0234
ENSMUSG00000028228.5	Cpne3	15.7765	15.6818	15.798	15.8966	15.2942	15.416	15.4022	15.3735	15.0596	15.1933	15.2533
ENSMUSG00000028229.11	Rmdn1	15.3704	15.3965	15.4056	15.3643	15.5119	15.4759	15.5392	15.2985	15.2714	15.4095	15.3235
ENSMUSG00000041058.15	Wwp1	14.3945	14.2928	14.3704	14.1956	14.403	14.4915	14.5552	14.2805	14.4486	14.3594	14.4835
ENSMUSG00000073987.4	Ggh	14.1958	14.1105	14.3017	14.2798	13.9679	14.1855	14.07	14.3306	14.0424	14.2596	14.2008
ENSMUSG00000028251.5	Tstd3	14.8286	14.7948	14.6051	14.5412	14.8812	15.0166	14.8383	14.9499	14.7735	14.8006	14.6461
ENSMUSG00000028247.2	Coq3	15.0579	15.0852	14.8863	15.0532	15.3824	15.2728	15.2812	15.1917	15.2832	15.1682	14.9769
ENSMUSG00000028246.13	Faxc	13.6772	13.6103	13.6759	13.9638	13.8598	13.6021	13.4994	13.8077	13.9143	13.7516	13.7354
ENSMUSG00000040410.14	Fbxl4	13.8348	13.9021	14.0036	13.8521	14.1072	13.7372	14.0754	13.8515	14.0163	14.0008	13.9306
ENSMUSG00000028261.13	Ndufaf4	15.4654	15.7373	15.7197	15.6319	15.5466	15.8135	15.9547	15.7825	15.8029	15.7308	15.5804
ENSMUSG00000040359.14	Ufl1	14.6032	14.6439	14.8255	14.7116	14.5822	14.6469	14.5896	14.5228	14.3321	14.4691	14.4779
ENSMUSG00000028284.13	Map3k7	13.748	13.9244	13.8284	13.748	13.9179	13.9024	13.7731	13.8741	13.9974	14.0039	13.7968
ENSMUSG00000028278.14	Rragd	13.8185	13.7492	13.8048	13.8336	13.7581	13.063	13.7417	13.693	13.7833	13.5717	13.94
ENSMUSG00000028277.13	Ube2j1	14.8107	14.6793	14.5286	14.1876	14.1654	14.3448	14.5127	14.5042	14.4208	14.5474	14.4784
ENSMUSG00000044288.6	Cnr1	16.5106	16.3844	16.3773	16.2864	16.0162	16.6459	16.347	16.4143	16.8766	16.1252	16.1948
ENSMUSG00000028292.14	Rars2	14.9754	14.96	14.927	14.9402	14.9157	14.946	15.0253	15.0724	15.1145	15.1189	15.0025
ENSMUSG00000028295.14	Smim8	13.8577	13.9505	13.6219	13.928	14.2972	13.7778	13.063	13.8167	13.8224	14.1265	14.0529
ENSMUSG00000028300.14	C9orf72	14.7594	14.8305	14.8669	14.7607	14.6756	14.7901	14.9028	14.8666	14.972	14.8999	14.8618
ENSMUSG00000028405.9	Aco1	15.8931	15.9115	15.7779	15.8667	15.9998	15.8911	15.9387	15.653	15.7579	15.8892	15.8823
ENSMUSG00000071014.10	Ndufb6	18.6731	18.5795	18.7184	18.4583	19.1694	18.8939	18.6962	18.6431	18.8114	19.0058	18.8378
ENSMUSG00000028410.13	Dnaja1	16.5619	16.7496	16.6207	16.6271	16.5614	16.7809	16.7079	16.6662	16.7082	16.7336	16.7339
ENSMUSG00000028409.11	Smu1	14.1227	13.9241	13.9843	13.7472	13.765	13.846	13.9053	14.0956	14.0089	13.9118	13.885
ENSMUSG00000028416.13	Bag1	14.1527	14.3038	14.288	14.2142	14.2081	14.3755	14.0803	14.3148	14.3529	14.2706	14.3484
ENSMUSG00000028419.5	Chmp5	15.7165	15.9662	15.9343	15.8554	16.4721	15.7755	16.1089	15.9853	15.8007	16.254	16.1268
ENSMUSG00000036241.3	Ube2r2	14.5604	14.5051	14.3627	14.7282	14.2986	14.6002	14.4862	14.6945	14.8075	14.4467	14.4187
ENSMUSG00000028437.14	Ubap1	14.1705	14.302	14.1739	14.4229	14.4309	14.4422	14.446	14.3044	14.3097	14.3134	14.4131
ENSMUSG00000028443.6	Nudt2	15.2433	15.4281	15.3457	15.2787	15.5133	15.4397	15.5562	15.2438	15.429	15.2607	15.5006
ENSMUSG00000028444.17	Cntfr	14.9402	15.0513	14.8045	14.9254	15.2109	15.1031	15.186	15.1506	15.2021	15.1836	15.2918
ENSMUSG00000028447.11	Dctn3	17.4913	17.2055	17.234	17.6217	17.4605	17.8385	17.4021	17.4298	17.2254	17.2889	17.068
ENSMUSG00000036078.16	Sigmar1	14.4103	14.3461	14.1635	14.4343	13.7889	14.6471	13.8943	14.4323	14.0592	14.034	13.9638
ENSMUSG00000036073.17	Galt	13.8663	14.2535	14.1424	14.2182	14.0385	14.2112	13.9349	14.3848	14.0678	13.8745	14.2429
ENSMUSG00000036062.13	Phf24	18.677	18.7001	18.6651	18.5999	18.2585	18.2581	18.3315	18.8752	19.0546	18.4116	18.2688
ENSMUSG00000028452.7	Vcp	19.0966	19.0808	19.0534	19.1244	18.9507	19.1297	19.0246	19.0632	18.9296	19.0283	19.0081
ENSMUSG00000028455.15	Stoml2	15.8761	15.7839	15.839	15.7399	16.1442	15.6386	16.0407	15.9627	16.1644	15.9911	16.0933
ENSMUSG00000028456.18	Unc13b	14.6276	13.063	14.8293	13.063	15.4535	15.2367	13.063	14.7826	14.7094	14.9717	13.063
ENSMUSG00000028464.16	Tpm2	16.4846	16.7585	16.6184	17.0069	15.3563	16.2467	15.8033	15.9346	15.1413	16.147	15.8327
ENSMUSG00000028465.16	Tln1	17.1538	16.9633	17.1982	17.3925	16.3019	16.8885	16.4455	16.653	16.3322	16.416	16.4112
ENSMUSG00000028467.15	Gba2	15.2744	15.2058	15.2252	14.9935	15.3553	14.9621	15.3856	15.2725	15.4151	15.4567	15.4092
ENSMUSG00000028470.10	Hint2	16.9004	17.5419	17.7846	17.6094	18.3164	18.0656	17.8385	17.5911	17.5323	17.8663	17.9
ENSMUSG00000028480.14	Glipr2	13.063	13.063	13.4778	13.3699	13.063	13.3807	13.4737	13.4019	13.063	13.5161	13.5801
ENSMUSG00000028478.18	Clta	19.815	19.7785	19.9029	20.1891	18.799	19.8977	19.6958	19.9853	20.1034	19.6701	19.4175
ENSMUSG00000035637.14	Grhpr	17.0864	17.2091	17.009	17.1445	17.3562	17.5261	17.361	17.065	16.9124	17.0698	17.1255
ENSMUSG00000078713.8	Tomm5	16.3738	16.4316	16.2165	16.316	16.2042	16.0745	15.9881	16.3194	16.7284	16.1873	15.6344
ENSMUSG00000035572.16	Dcaf10	14.5897	14.2836	14.1409	14.3266	14.2833	14.8263	14.6357	14.6406	14.5676	14.2264	14.6835
ENSMUSG00000045973.18	Slc25a51	15.8747	15.8667	15.9613	15.8057	16.0524	16.0387	15.9578	15.9505	16.2731	15.982	15.8366
ENSMUSG00000044813.15	Shb	13.837	13.892	13.063	13.9165	13.6428	13.9646	13.878	13.7479	13.885	13.7607	13.7165
ENSMUSG00000035561.5	Aldh1b1	15.9552	15.8484	15.9689	15.945	16.237	15.9263	16.0301	16.0247	16.2557	15.9604	15.956
ENSMUSG00000035517.17	Tdrd7	13.8622	14.1019	14.2349	13.9307	14.0711	13.7788	14.1611	13.6267	14.0026	14.2564	14.1823
ENSMUSG00000028328.13	Tmod1	14.4541	14.3623	14.3158	14.3771	14.5223	14.4873	14.4304	14.4344	14.4034	14.6343	14.5553
ENSMUSG00000028330.8	Ncbp1	13.8101	13.9305	13.703	13.8253	13.9061	13.063	13.7621	13.9159	13.5603	13.8573	14.0433
ENSMUSG00000028333.10	Anp32b	15.4852	15.3297	15.5802	15.5872	15.0654	14.9626	14.9641	15.6997	15.1816	15.0806	15.3357
ENSMUSG00000028334.10	Nans	15.9503	16.0165	15.8536	16.08	15.9174	16.1318	15.9068	15.9958	15.8856	15.9016	15.855
ENSMUSG00000028337.14	Coro2a	15.37	15.1951	15.4387	15.2803	15.3496	15.3307	15.4472	15.4787	15.5655	15.5256	15.7349
ENSMUSG00000039809.10	Gabbr2	15.9046	15.7643	16.0402	15.6974	15.8712	15.8943	15.9326	16.1115	16.1882	16.0178	16.0264
ENSMUSG00000007613.15	Tgfbr1	14.0094	13.9362	13.9596	13.8505	13.7318	14.0962	13.6599	13.8834	13.8262	13.7595	13.7933
ENSMUSG00000039740.6	Alg2	15.7977	15.8519	15.7365	15.4835	16.1743	15.503	15.9068	15.8948	16.0106	15.9362	15.9713
ENSMUSG00000053317.11	Sec61b	15.5495	15.3734	15.1347	15.3011	14.5789	15.1721	15.0064	15.2502	14.9994	15.0279	14.7259
ENSMUSG00000061455.13	Stx17	14.7057	14.872	14.9106	14.8209	14.9285	14.8254	14.9953	14.8038	14.9156	14.8337	14.8264
ENSMUSG00000028343.10	Erp44	16.4988	16.5837	16.5502	16.7695	16.4739	16.6805	16.3494	16.3282	16.1461	16.4761	16.478
ENSMUSG00000028347.14	Tmeff1	13.8671	13.8004	13.7697	13.9373	13.815	13.5526	13.9509	13.856	13.8435	13.8651	13.842
ENSMUSG00000063446.4	Plppr1	14.3917	14.1369	14.3486	14.4305	14.1981	14.1304	14.1023	14.5515	14.0966	14.3429	14.0655
ENSMUSG00000044018.3	Mrpl50	14.3396	14.4529	14.4011	14.5039	14.5553	14.5957	14.5786	14.5117	14.2144	14.4302	14.3855
ENSMUSG00000015247.10	Nipsnap3b	15.4417	15.3825	15.3077	15.2225	15.2931	15.3613	15.2381	15.5832	15.4427	15.463	15.4226
ENSMUSG00000015243.4	Abca1	13.9516	13.8364	14.0102	14.0475	13.853	13.9409	13.5881	14.0592	14.0038	13.8158	13.8317
ENSMUSG00000028412.17	Slc44a1	19.7058	19.8831	19.706	19.971	20.3629	20.6711	20.3223	19.4848	18.9965	19.9286	19.6954
ENSMUSG00000054752.16	Fsd1l	14.8071	14.739	14.862	14.8295	15.0839	14.8272	14.9357	14.9357	14.9717	14.8965	14.868
ENSMUSG00000028426.10	Rad23b	16.9413	16.8513	16.8471	16.9557	16.5976	16.5958	16.5457	16.8631	16.7981	16.7908	16.7555
ENSMUSG00000028431.11	Elp1	15.1125	14.916	14.9336	15.1175	14.9645	15.1975	14.9695	14.9941	14.9669	15.0481	14.9825
ENSMUSG00000055296.14	Tmem245	13.7621	14.079	13.7485	13.769	13.836	13.6451	13.8459	13.605	13.6612	13.6847	13.8653
ENSMUSG00000045589.7	Frrs1l	15.2216	15.1294	15.3149	15.0744	15.1251	15.0652	14.9738	15.3397	15.3945	15.2427	15.0838
ENSMUSG00000038764.14	Ptpn3	14.2793	14.4194	14.1085	13.9241	13.9945	13.063	13.8431	13.9956	13.5159	13.6665	13.7152
ENSMUSG00000038668.14	Lpar1	14.5018	14.6622	14.6598	14.5264	14.6935	15.1339	14.7582	14.1498	14.1151	14.6379	14.4997
ENSMUSG00000050812.18	Ecpas	15.1842	15.1165	15.1621	15.1195	15.2546	15.0298	15.1163	15.194	15.1573	15.1218	15.1389
ENSMUSG00000028378.6	Ptgr1	13.8992	13.9688	14.0056	13.8198	13.6561	13.583	13.8086	13.9656	13.9967	13.6912	13.7448
ENSMUSG00000038607.12	Gng10	16.2887	16.3944	16.3434	16.3925	16.0773	16.0687	16.1326	16.2887	16.0414	16.2517	16.2873
ENSMUSG00000028382.15	Ptbp3	14.5225	14.525	14.4971	14.5873	13.9455	14.3064	14.0821	14.6695	14.4718	14.0366	14.1031
ENSMUSG00000028383.17	Hsdl2	15.4938	15.6289	15.5654	15.5028	15.6393	15.6675	15.5729	15.3669	15.4482	15.5423	15.708
ENSMUSG00000028385.14	Snx30	15.3378	15.3652	15.3326	15.2594	15.6034	15.3924	15.4633	15.191	15.3547	15.4215	15.4734
ENSMUSG00000066151.12	Fkbp15	14.7007	14.6498	14.8454	14.7191	14.4566	14.4196	14.4523	14.5614	14.52	14.4242	14.4839
ENSMUSG00000066149.11	Cdc26	13.063	14.177	13.063	13.063	14.2016	13.063	14.3051	13.83	13.7194	14.1414	14.1851
ENSMUSG00000038422.2	Hdhd3	15.5428	15.6347	15.5682	15.5459	15.636	15.6819	15.8705	15.6234	15.9192	15.7168	15.542
ENSMUSG00000028393.10	Alad	15.4901	15.6703	15.5001	15.3638	15.6809	15.3959	15.7957	15.3586	15.3585	15.6378	15.6636
ENSMUSG00000059810.18	Rgs3	13.9525	14.0126	13.9931	13.9721	14.2175	14.0055	14.0901	14.0076	13.9015	14.127	14.1798
ENSMUSG00000045672.15	Col27a1	13.9237	13.8457	13.063	13.063	14.2816	13.063	14.0988	13.063	13.8094	14.3008	14.339
ENSMUSG00000039105.6	Atp6v1g1	16.6345	16.9066	16.7123	16.5338	17.0686	16.8179	16.8932	16.9662	16.9476	16.9951	16.8678
ENSMUSG00000028373.16	Astn2	13.063	13.063	13.063	13.063	13.3076	13.063	13.063	13.3409	13.063	13.3684	13.063
ENSMUSG00000051675.13	Trim32	15.3655	15.3525	15.3805	15.3371	15.7529	15.3393	15.5857	15.2502	15.4479	15.5271	15.4657
ENSMUSG00000039270.9	Megf9	13.9424	13.7393	13.7051	13.8008	13.4631	13.4732	13.6527	13.7192	13.6612	13.5931	13.5144
ENSMUSG00000028398.8	Dmac1	14.249	14.1873	14.0073	14.2778	14.5092	13.9215	14.1596	14.3532	14.3386	13.799	13.7572
ENSMUSG00000028399.18	Ptprd	16.6388	16.6735	16.4878	16.5507	17.2187	17.1243	16.9867	16.6797	16.7386	17.0229	16.9291
ENSMUSG00000028402.18	Mpdz	14.0436	14.0581	13.9401	13.9851	14.2418	14.0911	14.0315	14.0295	13.7974	14.2263	14.1169
ENSMUSG00000038172.14	Ttc39b	14.6625	14.5858	14.593	14.7704	14.6323	14.7551	14.7015	14.5657	14.5078	14.5362	14.5566
ENSMUSG00000028484.16	Psip1	13.727	13.8413	13.7491	13.8424	13.888	13.7171	13.5504	13.6017	13.6973	13.8551	13.7575
ENSMUSG00000028488.15	Sh3gl2	19.6728	19.6006	19.6806	19.5807	19.7346	19.4753	19.6143	19.6796	19.7456	19.7322	19.4741
ENSMUSG00000070934.6	Rraga	15.2827	14.9862	15.0895	15.4103	14.8665	15.5331	15.1657	14.8221	15.1409	15.092	15.0786
ENSMUSG00000038024.17	Dennd4c	13.9406	13.9017	13.997	13.8855	13.8496	14.0161	13.6316	14.0385	13.6282	13.907	13.7837
ENSMUSG00000028495.14	Rps6	16.2398	16.0367	16.119	16.265	15.6147	16.2505	15.8519	15.8934	16.0518	15.5674	15.4602
ENSMUSG00000038368.16	Focad	13.7248	13.8428	13.8178	14.121	13.7615	13.6908	13.8332	14.009	13.8385	13.8828	13.8797
ENSMUSG00000062937.7	Mtap	15.3337	15.2886	15.5381	15.4192	15.284	15.2837	15.3793	15.3127	15.2845	15.3858	15.5849
ENSMUSG00000028577.13	Plaa	15.6587	15.5721	15.6948	15.5555	15.6479	15.5589	15.6519	15.667	15.6461	15.5434	15.7088
ENSMUSG00000028573.18	Fggy	13.9004	13.8004	13.7445	13.7134	14.0278	13.6425	13.9155	13.8574	13.8197	14.0395	13.9926
ENSMUSG00000015224.10	Cyp2j9	14.1915	14.1161	14.062	13.7496	14.129	13.9909	13.9799	14.0866	13.9201	14.0792	14.3946
ENSMUSG00000028565.18	Nfia	14.6114	14.4835	14.4791	14.4479	14.2163	14.59	14.1883	14.4629	14.3705	14.1429	14.2919
ENSMUSG00000061859.17	Patj	14.196	14.329	14.3097	14.2353	14.7196	14.3261	14.5482	14.1515	14.1396	14.558	14.6598
ENSMUSG00000035407.8	Kank4	13.8669	13.9033	13.6872	13.7762	14.0107	13.7848	13.9893	13.7705	13.9617	13.9167	13.8509
ENSMUSG00000028556.15	Dock7	14.4855	14.5289	14.4801	14.3612	14.4453	14.3976	14.3943	14.4384	14.4501	14.4784	14.5167
ENSMUSG00000028550.15	Atg4c	14.1036	14.0378	14.0276	14.1672	14.5322	14.2306	14.2719	14.0749	14.0728	14.1494	14.0478
ENSMUSG00000025791.18	Pgm1	17.2781	17.3302	17.164	17.2636	17.3655	17.2246	17.3785	17.1867	17.1194	17.2533	17.4727
ENSMUSG00000028530.14	Jak1	14.5299	14.1187	14.5252	14.5876	14.226	14.3628	14.1449	14.3107	14.1138	14.3457	14.4056
ENSMUSG00000028527.18	Ak4	17.289	17.3008	17.2941	17.2769	17.5303	17.5933	17.4257	17.362	17.4091	17.1886	17.2893
ENSMUSG00000028528.17	Dnajc6	18.0033	18.0852	18.0187	17.9418	18.29	17.9891	18.1728	18.1286	18.2798	18.2929	18.163
ENSMUSG00000035212.14	Leprot	13.4775	13.4099	13.3434	13.4611	13.3295	13.3466	13.063	13.2616	13.3168	13.2851	13.3467
ENSMUSG00000028525.16	Pde4b	14.9862	15.1894	14.9759	14.9162	15.4634	15.2368	15.3446	15.0922	15.0919	15.5595	15.4206
ENSMUSG00000028524.21	Sgip1	17.6257	17.77	17.6943	17.5677	18.117	17.6713	17.8991	17.8341	18.0757	18.097	18.0113
ENSMUSG00000028519.16	Dab1	13.8021	13.6906	13.6518	13.6392	13.818	13.6861	13.7641	13.4622	13.7858	13.9126	13.8522
ENSMUSG00000028518.8	Prkaa2	14.8694	14.9474	14.7401	14.7286	14.9692	14.7275	14.8836	14.9794	15.1241	15.1012	14.9867
ENSMUSG00000028517.8	Plpp3	15.9178	16.2254	15.9354	15.8946	15.8193	16.0335	15.6243	15.6685	15.2732	15.9167	16.3965
ENSMUSG00000028514.15	Usp24	15.0105	14.9747	15.182	15.1177	15.0474	14.7689	14.8557	14.893	14.9913	14.923	15.0343
ENSMUSG00000043572.7	Pars2	14.4452	14.4325	14.5427	14.3462	14.8531	14.3483	14.6231	14.5786	14.5105	14.6445	14.8068
ENSMUSG00000034853.16	Acot11	14.6614	14.8456	14.8942	14.6416	15.014	14.9195	14.8626	14.6333	14.5275	14.9784	15.3335
ENSMUSG00000028622.11	Mrpl37	14.2728	14.3847	14.4355	14.3659	14.5852	14.2866	14.4674	14.5392	14.5161	14.5122	14.4666
ENSMUSG00000028608.15	Czib	15.4261	15.3342	15.4312	15.3327	15.2804	15.3881	15.3526	15.4387	15.2771	15.1195	14.9927
ENSMUSG00000028607.16	Cpt2	15.7454	15.4915	15.6205	15.5597	15.5486	15.8477	15.5634	15.4882	15.4491	15.4206	15.3772
ENSMUSG00000028603.15	Scp2	16.6545	16.7047	16.564	16.87	16.2389	16.7624	16.3292	16.4766	16.1144	16.2877	16.3958
ENSMUSG00000028601.18	Echdc2	13.063	13.4058	13.3603	13.4447	13.4709	13.1774	13.4737	13.1867	13.4512	13.5501	13.4622
ENSMUSG00000034636.9	Zyg11b	14.2897	14.3631	14.2382	14.1629	14.3796	14.3682	14.3422	14.1861	14.3522	14.3632	14.4518
ENSMUSG00000048351.14	Coa7	14.7814	14.8394	14.8777	15.0239	14.6865	15.0756	14.9634	14.9639	14.8976	14.9019	14.7575
ENSMUSG00000028582.14	Cc2d1b	14.4896	14.3627	14.3488	14.5054	14.5411	14.7089	14.5349	14.4916	14.3566	14.4291	14.3405
ENSMUSG00000034557.14	Zfyve9	13.063	13.2106	13.063	13.063	13.2202	13.063	13.063	13.063	13.2779	13.063	13.063
ENSMUSG00000028568.16	Btf3l4	14.4288	14.1661	14.2647	14.5672	14.5024	14.3835	14.3287	14.2436	14.2739	14.4857	14.5734
ENSMUSG00000028567.8	Txndc12	16.2597	16.2263	16.215	16.5818	15.6235	16.348	15.9317	16.2998	15.8231	15.726	15.7643
ENSMUSG00000003411.10	Rab3b	17.0041	16.9367	17.0625	17.0511	17.1406	17.0541	17.0575	17.4352	17.6164	17.2357	17.1291
ENSMUSG00000028559.17	Osbpl9	14.821	14.8814	14.9899	14.8926	14.7767	14.8227	14.7743	14.7387	14.7976	14.874	14.9883
ENSMUSG00000028552.13	Eps15	15.3617	15.4682	15.313	15.468	15.4201	15.4996	15.5401	15.0671	14.8584	15.4183	15.3182
ENSMUSG00000028557.10	Rnf11	14.6832	14.5991	14.8842	14.847	15.0967	14.685	14.909	14.9534	14.6704	14.9349	15.1894
ENSMUSG00000010517.7	Faf1	14.6401	14.796	14.6493	14.749	14.8243	14.9606	14.9299	14.8351	14.5338	14.6826	14.9834
ENSMUSG00000061298.14	Agbl4	13.8433	13.8019	13.9259	13.7012	13.9539	13.5641	13.7767	13.7863	13.7554	14.0155	13.8024
ENSMUSG00000028719.8	Cmpk1	18.2499	18.2983	18.4233	18.3497	18.3505	18.2059	18.3082	18.3974	18.4447	18.3479	18.3366
ENSMUSG00000047155.13	Cyp4x1	14.848	14.6212	14.6744	14.379	14.5933	14.7247	14.7725	14.8451	14.783	14.7145	14.5395
ENSMUSG00000028710.18	Atpaf1	15.9745	16.071	16.0637	15.8663	16.5094	16.2359	16.3812	16.1363	16.2505	16.2563	16.1048
ENSMUSG00000028708.16	Mknk1	13.8204	13.6581	13.9175	13.9261	13.5895	13.7818	13.6226	13.6495	13.8001	13.6917	13.7444
ENSMUSG00000034171.13	Faah	16.4468	16.3642	16.5759	15.9702	16.7787	15.9445	16.5983	16.4488	16.8253	16.7551	16.8091
ENSMUSG00000063882.12	Uqcrh	18.7797	18.685	18.74	18.8216	18.6376	19.01	18.9851	18.867	18.9362	19.1596	19.0149
ENSMUSG00000028701.4	Lurap1	13.6365	13.9487	13.776	13.943	13.981	13.6253	13.8523	13.7007	13.6528	14.0026	13.8934
ENSMUSG00000003810.13	Mast2	13.063	13.063	13.063	13.063	13.063	13.063	13.4732	13.6799	13.063	13.7478	13.063
ENSMUSG00000028692.14	Akr1a1	18.2249	18.2277	18.3177	18.3562	18.0874	18.2214	18.0962	18.3175	18.2465	18.1052	18.0808
ENSMUSG00000028691.12	Prdx1	19.5952	19.6177	19.6832	19.9599	19.932	20.2421	19.9332	19.4451	19.1856	19.577	19.3402
ENSMUSG00000028688.13	Toe1	13.5964	13.063	13.5511	13.6886	13.514	13.063	13.063	13.5851	13.4762	13.063	13.445
ENSMUSG00000028684.14	Urod	14.9831	15.0398	15.144	14.9083	15.0167	14.7131	15.1358	14.9822	15.0167	15.1851	15.2048
ENSMUSG00000046861.9	Hectd3	14.388	14.4131	14.4143	14.3991	14.485	14.3328	14.4297	14.464	14.5354	14.5317	14.5284
ENSMUSG00000028683.14	Eif2b3	15.315	15.4006	15.1854	15.2515	15.3817	15.2804	15.3394	15.2504	15.1384	15.3449	15.414
ENSMUSG00000047675.15	Rps8	16.2663	16.1619	16.409	16.6264	15.703	16.465	15.7571	16.0518	15.8271	15.7757	15.8909
ENSMUSG00000033423.16	Eri3	15.9927	15.8551	16.0299	16.016	15.9697	15.9377	16.0569	15.9869	16.1563	15.9452	16.0111
ENSMUSG00000028542.17	Slc6a9	16.7396	16.6958	16.7111	16.6619	16.4234	17.2464	16.798	16.5644	16.0433	16.5863	16.5718
ENSMUSG00000028540.6	Dph2	13.4967	13.8311	13.7542	13.8111	14.095	13.8211	13.7547	13.961	13.8267	13.8674	13.909
ENSMUSG00000033365.14	Ipo13	13.7293	13.6512	13.7934	13.7103	13.732	13.7362	13.625	13.6825	13.7652	13.8053	13.7235
ENSMUSG00000033295.14	Ptprf	14.5488	14.3187	14.4392	14.3894	14.3731	14.3107	14.4704	14.525	14.4974	14.573	14.558
ENSMUSG00000006395.16	Hyi	13.063	13.063	13.063	13.4984	13.063	13.063	13.063	13.063	13.063	13.063	14.2268
ENSMUSG00000033253.18	Szt2	14.1338	13.7925	13.7489	14.1279	14.4107	13.854	14.0482	14.1055	14.0366	13.9563	14.2414
ENSMUSG00000006390.15	Elovl1	13.8957	14.0837	14.0291	13.8698	13.953	13.6446	14.1769	14.0936	14.0625	14.054	14.1834
ENSMUSG00000028645.11	Slc2a1	18.6902	18.592	18.5451	18.8537	18.0158	18.4498	18.3822	17.8444	17.5078	18.2343	18.3701
ENSMUSG00000028639.14	Ybx1	14.9132	15.0229	14.8231	15.3268	14.618	14.8445	14.758	14.9708	14.5971	14.5142	14.6729
ENSMUSG00000060288.13	Ppih	14.6785	14.5502	14.5808	14.5494	14.5667	14.5047	14.6163	14.7813	14.5884	14.3955	14.9852
ENSMUSG00000028636.14	Ppcs	14.243	14.1233	14.1859	14.0633	14.2015	14.087	14.266	14.4076	14.033	14.143	14.1217
ENSMUSG00000032890.17	Rims3	14.306	14.3391	14.3157	14.1934	14.5853	14.3812	14.5808	14.3993	14.4521	14.5149	14.511
ENSMUSG00000032870.8	Smap2	16.7064	16.5002	16.9343	16.6915	15.9855	16.4862	16.2927	16.4104	16.3059	16.403	16.2001
ENSMUSG00000043207.10	Zmpste24	15.4598	15.7094	15.6403	15.6573	15.3289	15.923	15.7101	15.6035	15.4604	15.4536	15.6827
ENSMUSG00000028657.14	Ppt1	16.7487	16.6144	16.8832	16.8216	16.4754	16.5617	16.2643	16.8801	16.5741	16.1038	16.5492
ENSMUSG00000028656.14	Cap1	18.4734	18.3816	18.5354	18.7796	17.754	18.4512	17.8623	18.2412	18.0794	17.9279	17.9245
ENSMUSG00000046093.9	Hpcal4	17.2864	17.3918	17.1879	17.0647	17.2851	16.8811	17.2227	17.3652	17.3997	17.391	17.4992
ENSMUSG00000054958.6	Nt5c1a	13.9608	13.8728	14.0877	14.0218	14.335	14.0387	14.1584	14.0109	13.9889	14.1993	14.2516
ENSMUSG00000011257.19	Pabpc4	14.9091	14.7708	14.6997	14.6497	14.4104	14.3108	14.3613	14.8208	14.8268	14.5229	14.5627
ENSMUSG00000028649.21	Macf1	15.8091	15.7872	15.8143	15.8087	15.7156	15.6137	15.7296	15.7696	15.8181	15.8276	15.8445
ENSMUSG00000028648.13	Ndufs5	18.6394	18.6704	18.4785	18.6202	18.6607	19.0096	18.8443	18.7768	18.6395	18.7178	18.4876
ENSMUSG00000028647.13	Mycbp	14.504	14.6742	14.5803	14.4753	14.3914	14.6088	14.6325	14.4549	14.3925	14.6466	14.5908
ENSMUSG00000028646.16	Rragc	15.3637	15.2451	15.4764	15.468	15.2292	15.6097	15.3165	15.4277	15.212	15.2622	15.4502
ENSMUSG00000032643.12	Fhl3	14.2745	14.1221	14.0308	14.1718	13.63	13.8967	13.68	13.9971	13.8325	13.808	13.6484
ENSMUSG00000028902.4	Sf3a3	13.9075	14.0989	14.1792	13.7633	13.931	13.9311	13.8244	14.3003	14.0611	13.8714	14.0166
ENSMUSG00000028894.18	Inpp5b	14.156	14.158	14.176	14.1929	14.1775	14.1707	14.1996	14.1943	14.118	14.1017	14.0742
ENSMUSG00000028889.17	Yrdc	13.8114	13.8929	13.8645	13.7884	14.1065	13.748	13.9632	13.9491	13.7999	13.9139	14.0399
ENSMUSG00000001985.9	Grik3	13.063	13.3946	13.3817	13.063	13.4734	13.063	13.063	13.3516	13.5519	13.2402	13.3741
ENSMUSG00000028861.13	Mrps15	14.6548	14.4686	14.5722	14.5888	14.6923	14.6035	14.5292	14.7472	14.6161	14.3423	14.4217
ENSMUSG00000042616.8	Oscp1	14.8498	15.0293	15.093	14.9233	14.9262	14.7375	15.1794	15.2658	15.2029	15.1351	15.2721
ENSMUSG00000073758.10	Sh3d21	23.0826	22.2741	22.3974	23.8671	18.0246	24.398	19.1918	23.1139	22.1918	19.5397	19.6544
ENSMUSG00000043962.16	Thrap3	13.8202	13.7311	13.9314	14.0286	13.6739	13.7263	13.6358	13.9036	13.9333	13.7189	13.7436
ENSMUSG00000028849.17	Map7d1	15.5966	15.53	15.5238	15.3958	15.4958	15.4692	15.5477	15.384	15.5413	15.5501	15.4072
ENSMUSG00000028847.8	Trappc3	17.0349	17.1592	17.1619	17.1385	16.9736	17.4395	17.2108	17.1212	17.2089	16.9198	16.8323
ENSMUSG00000028842.15	Ago3	13.063	13.5673	13.063	13.063	13.5566	13.063	13.063	13.5503	13.4674	13.4697	13.4843
ENSMUSG00000041530.17	Ago1	14.3543	14.4561	14.3855	14.2841	14.28	14.137	14.312	14.3215	14.2829	14.3208	14.2643
ENSMUSG00000028837.8	Psmb2	17.3255	17.3632	17.3425	17.4544	17.2644	17.399	17.3217	17.2711	17.0791	17.2822	17.2568
ENSMUSG00000028833.13	Ncdn	18.2854	18.3769	18.3955	18.1912	18.5111	18.2745	18.3045	18.4694	18.7092	18.4429	18.4862
ENSMUSG00000028820.13	Sfpq	15.6695	15.3382	15.5626	15.8275	14.8595	15.1177	14.9583	15.7426	15.5387	15.1656	15.0727
ENSMUSG00000042388.14	Dlgap3	14.0014	13.9823	13.7785	14.1108	13.8305	13.7918	13.572	13.8231	13.9782	13.8545	14.0518
ENSMUSG00000042380.8	Smim12	14.3707	14.4321	14.3594	14.192	14.6151	14.2161	14.5725	14.2136	14.5992	14.5735	14.4718
ENSMUSG00000028792.14	Ak2	16.4161	16.4845	16.2823	16.3151	16.2927	16.2769	16.2928	16.2561	16.2925	16.5302	16.4096
ENSMUSG00000028785.13	Hpca	17.6996	17.8816	17.8791	17.4218	18.0887	17.3709	17.796	17.7892	18.0003	17.9639	18.1404
ENSMUSG00000057236.10	Rbbp4	14.8758	14.6973	14.9386	14.767	14.3485	14.5317	14.2144	14.7218	14.8024	14.3726	14.4961
ENSMUSG00000057572.15	Zbtb8os	14.2777	14.2861	13.9713	14.4207	14.2083	14.2175	14.2581	14.0306	14.0689	13.9497	13.9531
ENSMUSG00000040859.14	Bsdc1	14.3953	14.6988	14.3841	14.4609	14.5387	14.4722	14.4123	14.6451	14.5848	14.3865	14.621
ENSMUSG00000047945.6	Marcksl1	15.3272	15.317	15.2061	15.274	15.3043	15.558	15.1811	15.3763	15.0529	15.3725	15.1715
ENSMUSG00000028800.15	Hdac1	14.1298	13.8953	13.8394	14.4633	14.1688	13.7186	14.0175	14.1844	14.1392	14.0469	13.9981
ENSMUSG00000028798.16	Eif3i	15.2281	15.3025	15.3676	15.379	14.867	15.1771	15.1	14.9687	15.0868	14.9289	15.0294
ENSMUSG00000028795.15	Ccdc28b	13.9648	13.9757	13.7059	13.7946	13.9423	13.6766	13.9427	13.8138	13.9396	13.9667	13.9888
ENSMUSG00000053841.15	Txlna	13.456	13.489	13.6594	13.6415	13.7795	14.1158	13.803	13.658	13.5603	13.6481	13.6662
ENSMUSG00000003731.13	Kpna6	15.7078	15.6505	15.515	15.645	15.8562	15.4882	15.9858	15.4502	16.0076	15.8104	15.6884
ENSMUSG00000028790.13	Khdrbs1	14.7517	14.4692	14.9286	14.862	14.3021	14.1607	14.5868	15.2119	14.9228	14.6721	14.7179
ENSMUSG00000028788.14	Ptp4a2	14.6214	14.4397	14.6439	14.4324	14.5465	14.847	14.5361	14.5563	14.5916	14.675	14.4559
ENSMUSG00000028779.16	Pef1	15.4332	15.4969	15.3514	15.5245	15.6941	15.4793	15.5716	15.4925	15.6841	15.621	15.5464
ENSMUSG00000028776.14	Tinagl1	13.8422	13.8059	14.048	13.7399	13.063	13.8515	13.5382	13.5207	13.3721	13.7059	13.6937
ENSMUSG00000023232.17	Serinc2	13.5833	13.063	13.063	13.063	13.5236	13.063	13.747	13.554	13.063	13.6806	13.6347
ENSMUSG00000028773.8	Fabp3	18.4415	18.6758	18.3525	18.6866	18.2185	18.4073	18.2595	18.5944	18.7524	18.4998	18.3822
ENSMUSG00000074088.6	Snrnp40	13.9505	14.1291	14.0872	14.1598	13.9057	13.7522	13.919	14.0347	14.0217	14.066	13.3645
ENSMUSG00000028580.15	Pum1	13.7389	13.6716	13.8231	13.8422	13.918	13.5979	13.063	13.9007	13.063	13.5824	13.6318
ENSMUSG00000025743.14	Sdc3	13.7367	13.8302	13.7645	13.9527	13.5805	13.9097	13.8964	14.0841	13.8669	13.7793	13.8638
ENSMUSG00000028910.12	Mecr	16.2124	16.19	16.137	16.0621	16.5235	16.3017	16.6019	16.3516	16.2794	16.3887	16.3118
ENSMUSG00000028911.16	Srsf4	14.3091	14.1719	14.2776	14.5055	14.0038	14.1096	13.7499	14.4131	14.4477	13.8575	13.9475
ENSMUSG00000028906.17	Epb41	15.0645	15.0333	15.1798	14.9231	15.2052	15.304	15.2153	14.9427	14.8674	15.1474	15.1613
ENSMUSG00000040025.17	Ythdf2	13.6909	13.6325	13.7616	13.6881	13.4191	13.063	13.4762	13.639	13.5211	13.411	13.5837
ENSMUSG00000028896.13	Rcc1	14.8107	14.385	14.7232	14.617	14.3693	14.6205	14.3121	14.7895	14.6286	14.2302	14.4783
ENSMUSG00000066043.13	Phactr4	13.9637	14.0983	13.9399	14.1079	13.9325	13.9786	14.0374	13.9112	13.6903	13.9624	13.999
ENSMUSG00000054405.14	Dnajc8	14.5826	14.5451	14.8245	14.69	13.9706	14.2796	14.2466	14.5616	14.6969	14.3208	14.4234
ENSMUSG00000028885.8	Smpdl3b	14.0063	13.8177	14.0776	14.3747	13.9391	13.9614	13.7955	13.8962	14.0361	13.9508	14.0998
ENSMUSG00000028884.14	Rpa2	13.8245	14.1752	14.037	14.1249	13.8103	14.0998	13.9285	14.1964	14.1246	13.8992	13.7301
ENSMUSG00000037731.5	Themis2	13.7813	13.5949	13.8133	13.573	13.54	13.9336	13.063	13.825	13.5104	13.4996	13.6968
ENSMUSG00000028879.4	Stx12	16.4251	16.511	16.4178	16.5079	16.5162	16.4306	16.5639	16.5889	16.4457	16.4792	16.5821
ENSMUSG00000028868.13	Wasf2	16.6764	16.4232	16.614	16.8278	15.3754	16.0754	15.4476	16.1936	15.922	15.3802	15.8015
ENSMUSG00000028857.16	Tmem222	14.3164	13.8869	14.2396	14.3019	14.5269	14.1308	14.159	14.381	14.1998	14.237	14.1711
ENSMUSG00000028854.9	Slc9a1	15.5978	15.3609	15.5096	15.4572	15.7621	15.6956	15.7224	15.7079	15.7525	15.696	15.7545
ENSMUSG00000028851.6	Nudc	16.2614	16.3512	16.1344	16.3728	16.1959	16.3585	16.2044	16.1611	16.1567	16.1297	16.3024
ENSMUSG00000003644.17	Rps6ka1	15.8376	15.8139	16.0373	16.0613	15.6882	15.7865	15.6715	15.5666	15.4861	15.6893	15.8367
ENSMUSG00000003038.15	Hmgn2	14.7742	14.9516	14.9029	15.112	13.8498	14.9092	14.3144	15.1284	14.6419	14.2842	14.45
ENSMUSG00000028843.8	Sh3bgrl3	18.4968	18.6708	18.6126	18.963	18.1424	18.2094	17.9822	18.4775	18.1159	18.4568	18.5223
ENSMUSG00000028832.11	Stmn1	18.2415	18.2349	18.1912	18.2621	18.0958	18.6858	18.4384	18.2335	17.9459	18.192	18.068
ENSMUSG00000046671.18	Mtfr1l	15.4361	15.4401	15.1764	15.2991	16.06	15.2572	15.6661	15.6028	15.5577	15.8933	15.8002
ENSMUSG00000037306.13	Man1c1	14.0048	13.9614	14.0785	13.063	13.063	13.9349	13.7372	13.5524	13.8248	13.9877	13.063
ENSMUSG00000037295.7	Ldlrap1	13.6409	13.5744	13.471	13.5877	13.5844	13.5419	13.6909	13.5256	13.6275	13.485	13.6207
ENSMUSG00000028822.11	Tmem50a	13.063	13.6803	13.4278	13.063	13.063	13.063	13.6504	13.063	13.5436	13.063	13.6336
ENSMUSG00000037242.8	Clic4	17.5063	17.5487	17.4554	17.6309	17.6357	18.2814	17.8623	17.1048	16.9234	17.2596	17.379
ENSMUSG00000028809.16	Srrm1	13.9907	13.6577	13.8135	13.6578	13.579	13.6584	13.6044	13.8818	13.5967	13.8685	13.7296
ENSMUSG00000059713.12	Rcan3	13.6609	13.288	13.4106	13.6305	13.4652	13.4443	13.4675	13.4789	13.5034	13.526	13.4615
ENSMUSG00000028803.18	Nipal3	13.8072	13.8412	13.8745	13.5342	13.9267	13.9176	13.8599	13.995	14.0181	13.885	13.8236
ENSMUSG00000028673.10	Fuca1	14.6476	14.5114	14.3608	14.6102	14.4773	14.5766	14.6849	14.5238	14.251	14.4876	14.4058
ENSMUSG00000028672.13	Hmgcl	15.9644	16.2803	16.1474	16.0662	16.5791	16.1181	16.2816	16.0979	16.2508	16.382	15.9073
ENSMUSG00000028671.16	Gale	14.3082	14.2279	14.2708	13.9387	14.3081	14.0911	14.3036	14.2917	14.4963	14.4179	14.3647
ENSMUSG00000028670.14	Lypla2	16.8738	17.0279	16.9942	16.8626	17.2567	16.7953	16.906	16.9784	17.2854	17.2344	17.3658
ENSMUSG00000028669.15	Pithd1	16.4643	16.4561	16.4133	16.3819	16.2722	16.4925	16.2376	16.4274	16.3416	16.2074	16.1815
ENSMUSG00000059291.15	Rpl11	16.9229	16.5494	16.9193	17.0625	15.9496	16.847	16.3993	16.7985	16.4308	16.3721	16.4772
ENSMUSG00000066037.14	Hnrnpr	14.8566	14.7918	14.8171	14.9363	14.2806	14.6252	14.3977	14.9489	14.67	14.6023	14.6733
ENSMUSG00000001089.14	Luzp1	13.99	14.1341	14.0054	13.9527	14.0531	13.886	13.9184	13.9149	13.9255	14.2275	13.9409
ENSMUSG00000028664.14	Ephb2	15.7016	15.9311	15.7247	15.3245	16.2342	15.8667	15.9013	15.4431	15.6837	16.0025	16.1759
ENSMUSG00000036905.8	C1qb	16.2746	16.1724	16.5561	16.5223	15.2384	16.1285	15.2559	16.0598	15.856	15.7775	15.6627
ENSMUSG00000036896.5	C1qc	15.8949	15.5498	15.7926	15.7297	14.439	15.1781	14.8987	15.4201	15.3407	15.0375	14.8656
ENSMUSG00000036887.5	C1qa	16.2376	15.9022	16.324	16.2736	15.2813	15.9668	15.3829	16.0224	15.836	15.7732	15.4795
ENSMUSG00000006699.17	Cdc42	18.667	18.8783	18.7724	18.9581	18.7573	19.2695	18.8711	18.7248	18.5436	18.7122	18.666
ENSMUSG00000028763.18	Hspg2	13.5064	13.2169	13.3817	13.5494	13.3486	13.5616	13.3785	13.3314	13.063	13.4121	13.4425
ENSMUSG00000041351.16	Rap1gap	15.4511	15.564	15.5612	15.3608	15.6565	15.4236	15.6313	15.6116	15.7902	15.5997	15.592
ENSMUSG00000028766.10	Alpl	14.4593	14.4699	13.7882	14.0103	14.037	14.264	14.187	14.281	13.8227	14.368	14.3281
ENSMUSG00000028760.16	Eif4g3	14.9184	14.732	14.985	14.8581	14.8074	14.7172	14.7858	14.806	14.9081	14.8476	15.0966
ENSMUSG00000028759.13	Hp1bp3	16.5312	16.1672	16.4487	16.496	15.5971	16.2178	15.6205	16.6434	16.1941	15.5684	15.7538
ENSMUSG00000045349.15	Sh2d5	14.2959	14.4062	14.2778	14.3762	14.3837	14.0052	14.3066	14.3735	14.4498	14.484	14.4812
ENSMUSG00000028757.4	Ddost	16.7394	16.7271	16.8754	16.9339	16.3847	16.4698	16.5158	16.73	16.4453	16.4516	16.4721
ENSMUSG00000028755.3	Cda	14.0575	14.303	14.3159	14.0889	14.7719	14.2897	14.6956	14.1457	14.245	14.5995	14.208
ENSMUSG00000041241.12	Mul1	14.3759	14.3832	14.3831	14.2284	14.9627	14.3098	14.8646	14.6639	14.74	14.9171	14.8041
ENSMUSG00000046447.3	Camk2n1	13.9381	13.6425	13.8171	13.821	13.6985	13.4665	13.6312	13.4596	14.3244	13.7216	13.9062
ENSMUSG00000028753.12	Vwa5b1	13.8193	13.6644	13.7284	13.6863	13.9282	13.6509	13.8474	13.9096	13.8941	13.8918	13.791
ENSMUSG00000050608.11	Micos10	17.1139	17.1643	17.7414	17.4797	17.0359	17.7914	17.8463	17.4187	17.7651	17.5265	17.2263
ENSMUSG00000028745.18	Capzb	19.3648	19.2642	19.3733	19.5209	18.6566	19.4081	19.0576	19.1663	19.0747	18.7808	18.8974
ENSMUSG00000078517.12	Emc1	15.5232	15.3925	15.5331	15.4096	15.2595	15.3866	15.3129	15.4173	15.2688	15.2318	15.473
ENSMUSG00000066036.14	Ubr4	15.37	15.4108	15.4091	15.4043	15.4329	15.3707	15.407	15.3705	15.3923	15.4309	15.4051
ENSMUSG00000028737.15	Aldh4a1	15.6008	15.6762	15.7354	15.7331	15.142	15.7364	15.2042	15.439	15.2596	15.3173	15.3223
ENSMUSG00000040972.8	Igsf21	13.7881	13.6415	13.9385	13.5604	13.9551	13.4172	13.8661	13.6736	13.7162	13.8035	13.8403
ENSMUSG00000040964.16	Arhgef10l	13.6988	13.7698	13.6642	13.3878	13.7189	13.6484	13.7611	13.7396	13.5643	13.7382	13.7267
ENSMUSG00000040945.13	Rcc2	15.4168	15.231	15.3905	15.4107	14.6819	14.7858	14.7813	15.4829	15.1919	14.7065	14.8023
ENSMUSG00000028927.6	Padi2	17.0564	16.9376	17.074	17.071	17.2696	17.6772	17.3015	16.7118	16.4119	17.0308	16.9177
ENSMUSG00000009863.14	Sdhb	19.0187	19.0205	18.9866	19.1192	19.0788	19.3334	19.1268	19.006	19.0093	18.8397	18.6984
ENSMUSG00000036622.15	Atp13a2	13.5631	13.5632	13.5967	13.4928	13.533	13.063	13.4327	13.5813	13.5204	13.452	13.599
ENSMUSG00000028923.14	Necap2	15.4261	15.4375	15.3842	15.4076	14.5658	15.51	15.2619	15.1294	15.0098	14.8298	15.1323
ENSMUSG00000040842.17	Szrd1	13.8226	13.8527	13.8414	13.8565	13.8986	13.9669	13.7478	13.8415	13.8168	13.6669	13.6534
ENSMUSG00000028920.9	Fbxo42	14.1837	14.0891	14.1427	14.1485	14.1319	14.0296	14.1147	14.0497	14.2231	14.2352	14.2484
ENSMUSG00000028917.14	Plekhm2	13.9613	14.038	14.1343	14.1914	14.3437	14.1713	14.243	14.1785	14.0168	14.2278	14.2382
ENSMUSG00000078515.4	Ddi2	14.6856	14.6456	14.7697	14.5413	14.5615	14.4814	14.7034	14.5689	14.5195	14.6343	14.6874
ENSMUSG00000040697.10	Dnajc16	13.8716	13.8353	13.9951	13.9636	13.8745	14.0132	13.6526	13.9679	14.067	14.0265	13.8415
ENSMUSG00000028914.13	Casp9	13.6518	13.6156	13.7401	13.4975	13.5204	13.6576	13.6778	13.4253	13.518	13.464	13.8032
ENSMUSG00000040659.3	Efhd2	18.4187	18.1662	18.2302	18.536	17.6865	18.0449	17.8487	18.372	18.2167	18.1314	18.1203
ENSMUSG00000040606.13	Kazn	14.3082	14.4173	14.2816	14.2086	14.4962	14.3365	14.4715	14.3731	14.4001	14.5467	14.4775
ENSMUSG00000020220.16	Vps13d	14.2517	14.1157	14.0268	14.1735	14.3072	14.154	14.2183	14.1361	14.2313	14.295	14.2295
ENSMUSG00000029020.13	Mfn2	15.8581	15.9415	15.9054	15.7928	16.1948	15.8818	16.1839	15.9451	16.2159	16.1195	16.0234
ENSMUSG00000019055.15	Plod1	13.3725	13.6385	13.5884	13.5027	13.498	13.4985	13.5392	13.65	13.6528	13.5589	13.6125
ENSMUSG00000029016.13	Clcn6	14.5375	14.5549	14.4758	14.4251	14.7489	14.4597	14.6568	14.5725	14.6594	14.7128	14.7249
ENSMUSG00000055401.14	Fbxo6	14.9874	15.0956	15.2378	15.0089	14.7851	15.0608	14.9117	15.0597	15.0558	14.8984	14.9699
ENSMUSG00000029001.15	Fbxo44	13.682	13.7303	13.7564	13.7196	13.8042	13.64	13.6475	13.7902	13.7834	13.6696	13.851
ENSMUSG00000041556.8	Fbxo2	15.8691	15.9409	15.6317	15.8332	16.0863	15.8456	15.955	15.8487	15.9232	15.9779	15.7407
ENSMUSG00000028991.15	Mtor	14.9453	14.9267	14.9606	14.8786	15.1212	14.8234	15.001	14.9254	15.1194	15.0793	15.1535
ENSMUSG00000006442.10	Srm	17.622	17.5845	17.6638	17.6023	17.3918	17.6353	17.4969	17.5506	17.5092	17.4812	17.443
ENSMUSG00000041459.15	Tardbp	15.5735	15.4568	15.3836	15.7447	15.0418	15.2859	15.0561	15.7304	15.3274	15.0292	15.2492
ENSMUSG00000028975.16	Pex14	15.0229	15.3091	14.8837	15.0428	15.2482	14.8918	15.0715	15.2892	15.0783	15.0237	15.0573
ENSMUSG00000028974.13	Dffa	14.0504	13.8264	13.7875	14.1346	13.8723	13.7895	13.8892	13.987	14.0483	13.875	13.7518
ENSMUSG00000028961.15	Pgd	17.2995	17.1006	17.4042	17.4387	16.9542	17.1723	17.1097	17.2929	17.2348	16.9855	16.9501
ENSMUSG00000063077.15	Kif1b	14.1959	14.0836	14.2154	14.247	14.1878	14.0808	14.1176	14.1378	14.2544	14.1871	14.2601
ENSMUSG00000028960.20	Ube4b	14.8222	14.6541	14.7289	14.4776	14.736	14.7111	14.7521	14.7232	14.6786	14.6655	14.7924
ENSMUSG00000028990.13	Lzic	15.2965	15.4218	15.1815	15.4431	15.3372	15.34	15.1213	15.2068	15.0854	15.1122	15.2293
ENSMUSG00000039953.13	Clstn1	15.1088	14.8814	14.9111	15.2448	14.7414	15.2685	14.8731	14.6949	14.7567	14.6433	14.7951
ENSMUSG00000039936.18	Pik3cd	14.0926	14.1097	14.2357	14.0661	13.7705	14.0712	13.9277	13.9756	14.0728	13.8654	13.9371
ENSMUSG00000028982.9	Slc25a33	13.6156	14.095	14.1209	14.0511	14.1026	14.1944	13.9942	13.063	13.9395	14.229	14.0724
ENSMUSG00000028980.14	H6pd	14.0791	13.8281	13.9167	13.9618	13.67	14.0788	13.6161	13.878	13.812	13.6258	13.9115
ENSMUSG00000028976.10	Slc2a5	15.5943	15.3868	15.583	15.7659	14.585	15.0363	14.7557	15.2863	14.9006	14.6717	15.2487
ENSMUSG00000063524.13	Eno1	21.0642	20.905	21.0605	21.1846	20.7247	21.0506	20.8134	20.94	21.0839	20.8509	20.7858
ENSMUSG00000028964.14	Park7	18.9855	19.1094	19.0523	19.2988	18.6588	19.3654	18.903	19.0267	18.9173	18.8495	18.7579
ENSMUSG00000028955.3	Vamp3	14.7346	14.7981	14.8712	14.9109	14.8485	14.837	14.7786	14.3398	14.2716	14.5643	14.5415
ENSMUSG00000039768.16	Dnajc11	17.3732	17.5081	17.6238	17.5878	17.7451	17.4727	17.6122	17.7204	17.7836	17.5486	17.5792
ENSMUSG00000028937.14	Acot7	19.9318	20.0635	19.9734	19.9871	20.0664	20.2138	20.1641	20.0879	20.0949	20.0705	20.157
ENSMUSG00000039662.16	Icmt	14.1727	13.8334	13.8382	13.9664	14.2564	13.8223	13.8697	14.0043	14.0527	14.0309	13.8453
ENSMUSG00000028936.15	Rpl22	16.5515	16.3836	16.7167	16.8883	15.7535	16.4187	16.1624	16.5061	16.2535	16.0743	16.3026
ENSMUSG00000028931.12	Kcnab2	18.2702	18.4782	18.3447	18.3384	19.0823	19.0379	18.8798	18.2946	18.3232	18.8054	18.5926
ENSMUSG00000029028.14	Lrrc47	15.7903	15.6836	15.8617	15.7582	16.0668	15.7573	15.9523	15.8582	15.7993	15.7882	15.7952
ENSMUSG00000078350.11	Smim1	15.4931	15.6021	15.4299	15.6249	15.8256	15.5049	15.9293	14.651	15.0483	16.0799	15.5294
ENSMUSG00000029059.9	Prxl2b	16.5466	16.4792	16.705	16.6588	16.6869	16.8133	16.7782	16.6605	16.6281	16.8215	16.5089
ENSMUSG00000029056.13	Pank4	16.3957	16.2897	16.4874	16.1627	16.7172	16.3215	16.6105	16.4901	16.6028	16.6905	16.7291
ENSMUSG00000029055.17	Plch2	15.6008	15.6817	15.6466	15.6173	16.02	15.432	15.8837	15.8178	15.921	15.7832	15.7148
ENSMUSG00000029048.3	Rer1	14.4289	14.2749	14.3584	14.5141	13.9244	14.4992	14.1508	14.077	14.2501	14.0988	14.1068
ENSMUSG00000029053.16	Prkcz	14.0525	13.75	13.9399	13.8286	14.1095	13.6057	13.9295	14.0124	13.8253	13.9149	13.8562
ENSMUSG00000029054.8	Gabrd	14.2325	14.0414	14.3487	13.9986	13.931	14.0347	13.9234	14.4787	14.5062	14.0656	14.1993
ENSMUSG00000029064.15	Gnb1	20.3296	20.2959	20.406	20.3595	20.638	20.7128	20.4623	20.4021	20.2913	20.3695	20.3476
ENSMUSG00000029063.16	Nadk	13.7847	13.7627	13.8937	13.8396	13.7788	13.8787	13.9251	13.9679	13.7711	13.8371	13.7182
ENSMUSG00000029060.17	Mib2	13.7687	13.9435	13.7189	13.7939	13.8259	13.7426	13.7466	13.6944	13.5669	13.7015	13.8102
ENSMUSG00000029038.9	Ssu72	13.5929	13.7802	13.5778	13.988	13.063	13.5705	13.605	13.696	13.8524	13.6422	13.7134
ENSMUSG00000073680.2	Tmem88b	14.2375	14.2243	14.0805	14.4657	14.4311	14.7807	14.3374	14.1238	13.923	14.0549	14.1449
ENSMUSG00000029066.12	Mrpl20	13.7009	13.8277	13.8181	13.8104	14.0681	13.7703	13.6285	14.0592	13.9098	13.9058	13.9683
ENSMUSG00000029071.16	Dvl1	13.8374	13.8716	13.8933	13.8612	13.8895	13.4488	13.9722	13.8939	13.7502	13.9329	13.9259
ENSMUSG00000029073.9	Cptp	14.39	14.5197	14.2565	14.269	14.8902	14.1924	14.5051	14.5174	14.644	14.7878	14.4928
ENSMUSG00000051557.15	Pusl1	13.7554	13.6792	13.7546	13.4245	13.6063	13.4945	13.6626	13.5598	13.6903	13.8058	13.6672
ENSMUSG00000029033.16	Acap3	13.8006	13.6335	13.2459	13.5574	13.6029	13.6152	13.949	13.3257	13.6234	13.7472	13.7706
ENSMUSG00000029076.14	Sdf4	14.2367	14.207	14.0264	14.3138	13.7818	14.203	13.8644	14.1295	13.9119	13.7506	13.7781
ENSMUSG00000035692.7	Isg15	13.7382	13.5342	13.95	13.5905	13.063	13.7174	13.5711	13.678	13.5361	13.063	13.063
ENSMUSG00000005907.14	Pex1	13.6586	13.5678	13.6852	13.5873	13.7253	13.063	13.5756	13.063	13.4741	13.6341	13.6565
ENSMUSG00000040351.11	Ankib1	14.1045	14.2457	14.2489	14.0142	14.4553	14.3817	14.3663	14.1797	14.4503	14.4434	14.513
ENSMUSG00000000600.15	Krit1	13.456	13.5173	13.5385	13.5052	13.4339	13.063	13.4553	13.5141	13.4911	13.6618	13.6828
ENSMUSG00000028926.15	Cdk14	14.6648	14.8288	14.7521	14.4983	14.58	14.4452	14.5821	14.6344	14.9816	14.7435	14.6251
ENSMUSG00000003161.15	Sri	18.2435	18.0746	18.2037	18.3924	17.3418	18.4589	17.8867	18.0903	17.9472	17.6724	17.5743
ENSMUSG00000040537.17	Adam22	17.0934	17.0628	16.8495	17.049	17.6032	17.7836	17.424	16.6949	16.584	17.1934	17.0548
ENSMUSG00000054099.11	Slc25a40	14.3866	14.4826	14.2734	14.5184	14.5822	14.3877	14.5778	14.2963	14.4718	14.6494	14.6358
ENSMUSG00000040570.14	Rundc3b	14.1042	14.1007	14.2072	14.2925	14.4004	14.0605	14.2639	14.4196	14.3785	14.4007	14.2341
ENSMUSG00000040584.8	Abcb1a	16.1516	16.1537	15.8546	16.412	15.3386	15.8909	15.6484	15.4082	15.0721	15.6415	15.5168
ENSMUSG00000003623.4	Crot	14.1469	14.0742	14.1109	14.1503	14.1907	13.9306	14.1933	14.0218	14.0088	14.2096	14.3492
ENSMUSG00000003974.6	Grm3	16.0892	16.0366	15.9517	16.0515	16.0272	15.9413	16.0527	16.0766	16.2541	16.0866	16.2807
ENSMUSG00000061601.15	Pclo	17.081	17.3993	17.1006	17.2353	17.6483	17.3852	17.6087	17.4489	17.5158	17.7158	17.6034
ENSMUSG00000040118.15	Cacna2d1	16.5627	16.6225	16.5469	16.3459	16.6827	16.6444	16.7292	16.8883	16.7937	16.9546	16.8408
ENSMUSG00000057614.6	Gnai1	19.0366	18.9785	18.953	19.0638	19.2821	19.9163	19.2599	18.9616	18.9165	19.2102	19.1383
ENSMUSG00000040003.18	Magi2	15.5403	15.5351	15.5832	15.578	15.7297	15.5689	15.5997	15.697	15.7252	15.6651	15.6877
ENSMUSG00000028771.13	Ptpn12	13.7718	13.4522	13.3786	13.5374	13.6969	13.7419	13.5544	13.063	13.7559	13.661	13.7163
ENSMUSG00000047221.5	Fam185a	13.9637	13.873	13.9015	13.8628	14.0136	14.0085	13.9398	14.0284	13.9164	14.0029	13.9406
ENSMUSG00000038525.16	Armc10	15.8267	15.8757	15.9077	15.7993	16.0095	15.8529	15.9663	15.8038	16.0783	15.882	15.7387
ENSMUSG00000044968.16	Napepld	15.6728	15.6017	15.5979	15.9504	16.1857	16.0747	16.0319	15.5747	15.5433	16.0214	15.8597
ENSMUSG00000029017.13	Pmpcb	15.2862	15.2623	15.2704	15.3318	15.255	15.5057	15.3193	15.2648	15.3783	15.2438	15.1808
ENSMUSG00000029014.14	Dnajc2	14.065	13.7286	13.9982	13.8546	13.8864	13.6877	13.9318	14.0061	13.809	14.0139	13.9033
ENSMUSG00000028932.8	Psmc2	16.6259	16.6154	16.6578	16.7278	16.3642	16.7684	16.5362	16.6414	16.593	16.4593	16.3713
ENSMUSG00000042453.14	Reln	14.5954	14.9655	14.6973	14.9338	14.3356	15.4038	14.6124	14.6373	14.3069	13.689	14.4767
ENSMUSG00000062604.11	Srpk2	14.6585	14.6634	14.6422	14.6076	14.6668	14.8415	14.5474	14.6593	14.907	14.7217	14.6149
ENSMUSG00000028999.15	Rint1	13.4286	13.6501	13.6207	13.6516	13.614	13.5984	13.6061	13.7275	13.6702	13.5278	13.6799
ENSMUSG00000028998.6	Tomm7	14.8297	14.852	14.9168	14.4002	14.8934	14.7287	14.8422	15.03	15.0739	15.0305	15.0741
ENSMUSG00000038319.14	Kcnh2	13.063	13.063	13.063	14.5975	14.7352	13.063	14.7482	13.063	14.2555	14.5855	14.7271
ENSMUSG00000028978.12	Nos3	14.318	14.2365	14.1075	14.3213	13.8191	14.001	13.9986	13.9885	13.063	13.9113	14.0114
ENSMUSG00000028973.18	Abcb8	15.3874	15.4274	15.457	15.3839	15.5665	15.3947	15.5499	15.4336	15.6992	15.5266	15.353
ENSMUSG00000028969.10	Cdk5	16.849	16.7724	16.759	16.7154	16.9736	16.7553	16.8726	16.7639	17.0395	16.9113	16.9747
ENSMUSG00000028962.14	Slc4a2	14.5066	14.3853	14.7425	14.6633	13.9671	14.5326	14.3683	14.2136	14.1045	14.2663	14.0801
ENSMUSG00000028958.15	Tmub1	14.2043	14.0497	13.9861	14.184	14.0061	14.3708	14.0201	14.0386	14.1126	13.934	13.9794
ENSMUSG00000023353.14	Agap3	16.2465	16.3649	16.1589	16.1213	16.3679	16.3148	16.3001	16.3751	16.6065	16.3605	16.5068
ENSMUSG00000028953.10	Abcf2	14.7211	14.8734	14.898	14.9397	14.6795	14.8695	14.7954	14.8014	14.7691	14.7955	14.7809
ENSMUSG00000028954.11	Nub1	13.9653	14.0211	13.9549	14.0879	13.9039	14.2811	13.9307	14.0132	13.9443	13.9534	13.9997
ENSMUSG00000028945.9	Rheb	16.4921	16.298	16.3769	16.6939	16.4261	16.6542	16.3314	16.4611	16.6315	16.5287	16.603
ENSMUSG00000028944.14	Prkag2	14.5819	14.654	14.6268	14.6395	14.6792	14.6356	14.6337	14.7366	14.8044	14.8433	14.7676
ENSMUSG00000056367.14	Actr3b	16.1922	16.0491	16.0922	15.9113	15.8541	15.7858	16.0167	16.2029	16.3182	16.0195	16.0075
ENSMUSG00000061576.15	Dpp6	17.5066	17.6397	17.5727	17.4252	17.7887	17.6451	17.6279	17.7279	17.662	17.7494	17.5922
ENSMUSG00000039000.8	Ube3c	14.3875	14.4427	14.4474	14.3738	14.5399	14.4082	14.5622	14.4823	14.5219	14.6117	14.5871
ENSMUSG00000029131.14	Dnajb6	15.1957	14.9457	14.9475	15.0381	14.372	14.7924	14.851	14.8269	14.8732	14.7589	14.8761
ENSMUSG00000025745.12	Hadha	17.6561	17.6158	17.6482	17.6405	17.3741	17.8374	17.4159	17.3294	17.2202	17.3822	17.5741
ENSMUSG00000059447.13	Hadhb	17.988	17.7564	17.9409	17.9181	17.7348	18.0364	17.8505	17.573	17.4055	17.6422	17.7004
ENSMUSG00000075703.15	Selenoi	14.465	14.5962	14.6609	14.4828	14.7551	14.5411	14.8263	14.4363	14.7739	14.7287	14.7771
ENSMUSG00000029175.17	Slc35f6	13.9594	13.8741	13.9425	13.6318	13.9027	13.9876	13.7218	13.8834	13.9257	13.8117	13.9023
ENSMUSG00000029168.14	Dpysl5	17.7077	17.6449	17.5598	17.5572	17.887	17.5052	17.7306	17.7731	17.7529	17.6558	17.7619
ENSMUSG00000029166.14	Mapre3	18.4595	18.4166	18.5635	18.4622	18.5221	18.4583	18.5297	18.5857	18.5702	18.4915	18.6378
ENSMUSG00000045302.13	Preb	15.3322	15.393	15.5308	15.4478	15.2564	15.5437	15.4148	15.3701	15.4043	15.2957	15.3314
ENSMUSG00000006641.12	Slc5a6	13.7293	13.7067	13.7785	13.7129	13.911	13.681	13.8508	13.6714	13.8156	13.7789	13.753
ENSMUSG00000013622.15	Atraid	13.5328	13.467	13.5474	13.5401	13.553	13.7241	13.5307	13.312	13.6921	13.6438	13.5279
ENSMUSG00000013629.16	Cad	14.8798	14.7461	14.7327	14.8209	14.752	14.7877	14.716	14.5677	14.6073	14.8034	14.8526
ENSMUSG00000029151.14	Slc30a3	16.565	16.5794	16.5243	16.5936	16.7909	16.0611	16.544	16.844	17.2576	16.7703	16.6118
ENSMUSG00000107283.3	Mpv17	14.3268	14.431	14.0951	14.5368	14.1498	14.0656	14.3259	14.1078	14.4025	14.2366	14.3951
ENSMUSG00000029145.12	Eif2b4	14.7787	14.7033	14.7051	14.7494	14.8636	14.6143	14.7788	14.7173	14.6544	14.8579	14.6174
ENSMUSG00000029146.14	Snx17	14.9442	14.8615	15.1749	15.1508	14.8598	14.8018	14.7823	14.9264	14.7585	14.828	14.7771
ENSMUSG00000029147.11	Ppm1g	14.1049	13.984	13.9602	14.1985	14.043	13.9799	13.6858	14.2334	13.9634	13.8757	13.9131
ENSMUSG00000029148.15	Nrbp1	15.2391	15.2531	15.3809	15.1158	15.3835	15.147	15.3293	15.3471	15.3773	15.4907	15.4229
ENSMUSG00000064037.13	Gpn1	13.4848	13.4829	13.6251	13.5086	13.5474	13.343	13.5267	13.3233	13.4432	13.4832	13.6549
ENSMUSG00000106918.3	Mrpl33	13.8756	14.019	14.0052	14.1637	13.7811	14.0235	13.784	14.2569	14.1408	14.0029	14.2193
ENSMUSG00000029136.9	Rbks	13.8252	13.5396	13.5813	13.6431	13.063	13.6463	13.6382	13.5487	13.5748	13.063	13.3698
ENSMUSG00000052139.18	Babam2	15.0992	15.1594	15.1104	14.9515	14.9137	14.8227	14.8643	14.9143	15.0387	15.0163	15.0301
ENSMUSG00000014956.15	Ppp1cb	17.4529	17.4679	17.4135	17.5579	17.6121	17.6469	17.5986	17.4384	17.4547	17.4609	17.3819
ENSMUSG00000014932.15	Yes1	14.9319	15.0172	15.0142	14.9463	15.173	14.9224	15.0863	14.7598	14.9273	15.2109	15.1543
ENSMUSG00000023452.19	Pisd	14.4882	14.4105	14.6096	14.3704	14.3379	14.4685	14.6071	14.4845	14.6148	14.4229	14.4911
ENSMUSG00000037426.18	Depdc5	13.8951	13.8847	13.8628	13.8644	13.8848	13.7872	13.9917	14.0582	13.8279	13.8729	13.9665
ENSMUSG00000018965.11	Ywhah	19.2411	19.3882	19.393	19.3031	19.3465	19.3047	19.3719	19.2851	19.421	19.3889	19.1218
ENSMUSG00000037373.12	Ctbp1	17.3799	17.6017	17.5549	17.4456	17.8939	17.5653	17.7682	17.7592	17.8915	17.7473	17.7228
ENSMUSG00000079562.7	Maea	14.222	14.2804	14.296	14.2463	14.2339	14.3974	14.2608	14.1617	14.3623	14.2973	14.2505
ENSMUSG00000005299.6	Letm1	17.741	17.7324	17.75	17.6912	17.9458	18.0748	17.8762	17.8224	17.8052	17.8434	17.7889
ENSMUSG00000029111.7	Nelfa	13.4599	13.6339	13.6841	13.6266	13.6205	13.2939	13.4949	13.6844	13.5399	13.614	13.5888
ENSMUSG00000048142.9	Nat8l	14.719	14.5214	14.4475	14.5503	14.7382	14.8385	14.7252	14.6046	14.7279	14.6952	14.7054
ENSMUSG00000029106.14	Add1	18.2117	18.2863	18.1932	18.1437	18.5553	18.3442	18.3841	18.2383	18.2883	18.3774	18.3668
ENSMUSG00000001082.12	Mfsd10	13.8921	14.2229	14.2595	13.9828	14.3814	13.5202	13.4327	14.188	14.2829	13.8506	14.3209
ENSMUSG00000029104.15	Htt	15.5124	15.5875	15.5743	15.3772	15.9459	15.3594	15.7402	15.6348	15.8169	15.8114	15.8263
ENSMUSG00000029101.16	Rgs12	14.6791	14.7368	14.6548	14.4593	14.4165	14.3488	14.5447	14.8393	14.8928	14.6312	14.502
ENSMUSG00000029103.16	Lrpap1	15.3849	15.5204	15.5496	15.4475	15.1446	15.4008	15.2107	15.4452	15.1804	15.2417	15.1523
ENSMUSG00000029098.17	Acox3	15.0643	14.8635	15.0661	15.1118	14.8078	14.9982	14.8305	15.0527	14.8067	14.7761	14.7868
ENSMUSG00000029095.17	Ablim2	15.769	15.6292	15.6727	15.6797	15.5395	15.7795	15.7219	15.7059	15.7088	15.6373	15.68
ENSMUSG00000029094.12	Afap1	13.063	13.5062	13.063	13.063	13.5147	13.5064	13.589	13.063	13.063	13.5783	13.4443
ENSMUSG00000029093.14	Sorcs2	13.9863	13.9434	14.091	14.0543	13.9959	13.9267	13.959	14.0723	14.1026	14.0465	14.1722
ENSMUSG00000029198.3	Grpel1	16.6925	16.585	16.4202	16.2472	16.1987	16.7441	16.629	16.4434	16.469	16.404	16.32
ENSMUSG00000029192.17	Tbc1d14	13.5053	13.4474	13.6764	13.6173	13.6749	13.518	13.75	13.6677	13.6391	13.4836	13.6081
ENSMUSG00000060708.4	Bloc1s4	14.3513	13.9766	14.2571	14.2988	13.9472	14.0166	13.8987	14.1982	14.1416	14.0649	13.8801
ENSMUSG00000029119.9	Man2b2	13.7225	14.051	14.0807	13.9533	13.6485	14.181	13.8859	14.0641	13.6951	13.8473	13.7406
ENSMUSG00000029120.10	Ppp2r2c	13.8935	13.9564	14.1249	14.0824	14.1532	13.063	14.1596	14.1101	14.2145	14.226	14.1873
ENSMUSG00000039474.13	Wfs1	15.6971	15.6559	15.6568	15.5609	15.6472	15.432	15.5349	15.8218	15.8929	15.7414	15.7686
ENSMUSG00000029121.16	Crmp1	18.443	18.5981	18.5948	18.4914	18.7618	18.6654	18.5877	18.6426	18.7419	18.6344	18.7132
ENSMUSG00000029125.14	Stx18	13.5522	13.951	13.9032	13.6922	13.7828	13.8819	13.9579	13.8556	13.6333	13.954	13.8628
ENSMUSG00000029126.7	Nsg1	13.7762	13.629	13.8342	13.5307	13.4219	13.2782	13.7434	13.5802	13.6366	13.715	13.5666
ENSMUSG00000005103.12	Wdr1	18.7396	18.64	18.6525	18.8721	18.4957	18.9249	18.4949	18.6173	18.609	18.4526	18.4795
ENSMUSG00000029128.12	Rab28	14.0477	13.9828	14.0974	14.0612	13.9255	13.9711	14.054	14.1341	14.2388	14.06	14.0613
ENSMUSG00000039782.15	Cpeb2	13.6901	13.8192	13.7777	13.6491	13.6701	13.063	13.7083	13.063	13.6298	13.8935	13.756
ENSMUSG00000029084.5	Cd38	13.937	13.7316	13.756	13.8179	13.5885	13.8582	13.7083	13.7156	13.7158	13.713	13.8054
ENSMUSG00000029086.15	Prom1	13.6967	13.8777	14.0365	13.8452	14.2024	14.2877	14.0033	13.6875	13.7566	14.0252	14.0432
ENSMUSG00000046985.11	Tapt1	14.4745	14.5369	14.4988	14.5233	14.6505	14.5338	14.5792	14.6342	14.7146	14.7214	14.5799
ENSMUSG00000015806.12	Qdpr	19.1502	19.2409	19.1169	19.4382	19.5883	20.094	19.7015	18.9813	18.5561	19.1011	19.1469
ENSMUSG00000039682.12	Lap3	18.1636	18.1359	18.1044	18.3206	18.3552	18.8342	18.481	17.9159	17.6816	17.8529	17.8098
ENSMUSG00000029088.16	Kcnip4	13.8632	13.8628	13.9253	13.8445	13.8315	13.803	13.7487	13.8398	13.6559	13.8548	13.9999
ENSMUSG00000029169.11	Dhx15	15.1484	15.0686	15.1389	15.1944	14.7307	14.7904	14.762	15.2291	15.0117	14.8143	14.9114
ENSMUSG00000039252.11	Lgi2	15.97	15.9858	15.9445	15.9739	16.4127	16.9229	16.6467	15.8916	15.6254	16.2269	16.008
ENSMUSG00000029173.12	Sepsecs	16.5636	16.7214	16.944	17.3519	16.6564	17.0504	16.8007	16.6066	16.3593	16.1057	16.3077
ENSMUSG00000029176.13	Anapc4	13.9552	14.0172	14.0394	13.8157	14.1477	13.9809	13.8629	13.9599	14.0048	14.1734	14.168
ENSMUSG00000061461.11	Smim20	15.363	15.0783	15.3068	14.6837	15.3335	15.3905	14.9422	15.0357	14.7507	15.136	15.151
ENSMUSG00000039156.19	Stim2	13.9735	13.857	14.051	14.0459	14.0028	14.045	13.8402	14.0028	13.9071	13.8899	13.9604
ENSMUSG00000037999.13	Arap2	13.755	13.7145	13.7753	13.7274	13.7848	13.7362	13.742	13.4664	13.8596	13.9054	13.9068
ENSMUSG00000090061.9	Nwd2	14.8225	14.8714	14.9062	14.9131	14.9128	14.7482	14.829	14.9753	15.129	14.918	14.9237
ENSMUSG00000047881.14	Rell1	14.4926	14.596	14.3937	14.6979	14.9166	14.8239	14.7908	14.3684	14.3688	14.7568	14.5821
ENSMUSG00000029171.12	Pgm2	15.1312	14.9511	14.9784	15.2041	14.382	14.7434	14.6523	14.8667	14.7231	14.6661	14.7477
ENSMUSG00000029174.18	Tbc1d1	13.813	13.7337	13.91	13.9596	13.8795	13.7058	14.0467	13.9074	13.939	14.1651	14.038
ENSMUSG00000047215.14	Rpl9	15.7745	15.6928	15.7989	16.0678	15.3747	16.0095	15.3632	15.592	15.6461	15.3831	15.4895
ENSMUSG00000029199.11	Lias	14.0873	13.9124	14.1216	14.0015	14.1311	14.0438	14.1304	13.9139	14.0962	14.046	14.2041
ENSMUSG00000029203.16	Ube2k	15.5225	15.6318	15.635	15.6412	15.5965	15.4248	15.5209	15.6685	15.48	15.5421	15.5823
ENSMUSG00000029202.12	Pds5a	13.9005	13.7408	14.2839	14.0396	13.7735	13.5536	13.7483	14.1642	13.7211	13.8386	13.8288
ENSMUSG00000029207.16	Apbb2	13.6893	13.693	13.7886	13.807	13.8043	13.6978	13.8305	13.7515	13.7464	13.7134	13.6539
ENSMUSG00000029223.12	Uchl1	19.558	19.4878	19.483	19.5071	19.392	19.4566	19.414	19.6435	19.6815	19.5122	19.4932
ENSMUSG00000037736.20	Limch1	14.8276	14.9649	14.8317	14.905	15.0995	15.1838	15.0499	14.6677	14.5256	14.9505	14.8191
ENSMUSG00000037720.16	Tmem33	16.8037	16.4527	16.6368	16.7972	16.5077	16.6156	16.5873	16.787	16.7582	16.5802	16.7518
ENSMUSG00000029221.15	Slc30a9	15.5543	15.6506	15.5867	15.57	15.7838	15.8373	15.7116	15.5523	15.687	15.56	15.6354
ENSMUSG00000037685.15	Atp8a1	17.5565	17.5395	17.55	17.4366	17.699	17.6597	17.7737	17.6097	17.7911	17.6203	17.593
ENSMUSG00000037653.7	Kctd8	14.8082	14.8724	14.8337	14.6019	15.0023	14.7708	15.1374	14.8601	14.8694	14.8928	15.0047
ENSMUSG00000029208.16	Guf1	14.4238	14.4151	14.2047	14.3986	14.619	14.5986	14.4045	14.4123	14.4274	14.4615	14.6093
ENSMUSG00000029209.15	Gnpda2	15.3004	15.528	15.3842	15.6569	15.7477	15.5471	15.6182	15.4077	15.0184	15.6322	15.7829
ENSMUSG00000000560.9	Gabra2	13.7797	13.4603	13.5629	13.063	13.063	13.063	13.3103	13.9783	13.736	13.6037	13.7456
ENSMUSG00000029211.11	Gabra4	14.6148	14.1944	13.063	13.8987	13.063	13.6271	14.4691	15.0153	15.1155	14.3916	14.4469
ENSMUSG00000029212.11	Gabrb1	14.3066	14.3063	14.1773	14.0729	13.869	14.1155	14.1078	14.4363	14.2442	14.1959	14.4459
ENSMUSG00000029213.11	Commd8	15.0627	14.8102	14.9473	14.837	14.6481	14.5828	14.5802	14.912	14.6197	14.559	14.782
ENSMUSG00000072889.9	Nfxl1	13.063	13.4939	13.5177	13.5299	13.4779	13.063	13.4195	13.4607	13.4931	13.4093	13.4264
ENSMUSG00000036087.18	Slain2	13.9096	13.9478	13.9271	14.0284	14.0232	13.9601	13.8369	14.0892	13.8096	13.8405	13.8901
ENSMUSG00000029219.10	Slc10a4	13.5894	13.6296	13.711	13.7375	13.8336	13.9965	13.7924	13.764	14.0308	13.8793	13.7571
ENSMUSG00000070733.13	Fryl	14.4978	14.4715	14.3586	14.4348	14.337	14.6206	14.3943	14.3377	14.0854	14.4551	14.3453
ENSMUSG00000029152.13	Ociad1	16.1079	16.0873	16.1262	16.2099	16.1388	16.2987	16.045	16.2235	16.0799	15.9782	15.648
ENSMUSG00000029153.11	Ociad2	15.8444	15.8707	15.9135	15.7396	15.95	15.8448	15.9859	16.1184	16.2761	15.8702	15.6853
ENSMUSG00000054814.14	Usp46	14.2517	14.4296	14.3223	14.022	14.5471	14.569	14.5252	14.2932	14.248	14.4701	14.5777
ENSMUSG00000062110.14	Scfd2	14.0674	14.2051	14.1484	14.1235	14.1202	14.2373	14.2072	14.1009	14.033	14.112	14.168
ENSMUSG00000029227.15	Fip1l1	13.6909	13.8667	13.063	13.9323	13.9521	13.7675	13.7009	13.9069	13.7998	13.5818	13.7729
ENSMUSG00000005672.12	Kit	14.3624	14.3291	14.2944	14.1762	14.0825	14.0471	14.2128	14.3271	14.596	14.1389	14.2524
ENSMUSG00000029233.15	Srd5a3	13.974	13.7881	13.8759	13.7453	13.8058	13.6947	13.6609	13.6953	13.7082	13.692	13.8563
ENSMUSG00000036435.13	Exoc1	15.3619	15.3828	15.4744	15.5061	15.4719	15.4624	15.4455	15.4125	15.3584	15.5118	15.6053
ENSMUSG00000029246.14	Ppat	14.8601	14.75	14.7326	14.7752	14.6848	14.914	14.8069	14.7911	14.7067	14.6097	14.7449
ENSMUSG00000029247.17	Paics	16.6368	16.7248	16.6636	16.7478	16.8228	16.9771	16.7048	16.5363	16.4426	16.3387	16.5985
ENSMUSG00000036323.14	Srp72	14.3113	14.3125	14.201	14.2994	14.3158	14.24	14.3534	14.1198	14.183	14.1622	14.2403
ENSMUSG00000059325.14	Hopx	14.2886	14.1812	13.7945	14.4245	14.2204	14.4147	14.075	13.7394	13.8735	13.7976	13.8153
ENSMUSG00000029250.5	Polr2b	14.9299	15.1222	15.0407	15.2275	14.903	15.2759	15.0145	15.1815	14.69	14.4278	14.4493
ENSMUSG00000037605.16	Adgrl3	14.4379	14.433	14.5246	14.361	14.5711	14.6205	14.4636	14.7167	14.7068	14.686	14.7789
ENSMUSG00000029245.16	Epha5	13.5878	13.063	13.5282	13.7148	13.6227	13.063	13.6325	13.7317	13.635	13.7176	13.7768
ENSMUSG00000035898.13	Uba6	15.1253	15.0816	15.0995	15.0441	15.0565	15.1332	15.0252	15.019	15.1049	15.0122	15.0907
ENSMUSG00000035836.2	Ugt2b1	13.063	13.063	15.5647	15.8203	14.4995	15.1716	14.656	13.063	14.8327	14.5121	14.6985
ENSMUSG00000029273.10	Sult1d1	13.063	13.063	13.4666	13.063	13.063	13.063	13.6487	13.8128	13.063	13.3766	13.2917
ENSMUSG00000029291.11	Rufy3	17.2732	17.2938	17.2627	17.2225	17.151	17.3607	17.3822	17.3561	17.5565	17.296	17.1801
ENSMUSG00000044221.14	Grsf1	14.084	14.2541	14.2533	14.0958	14.3118	14.28	14.1334	14.1157	14.1137	14.3005	14.2627
ENSMUSG00000060961.16	Slc4a4	17.6386	17.6999	17.6818	17.3844	17.7281	17.5246	17.3841	17.2425	17.0381	17.6137	18.1662
ENSMUSG00000043635.12	Adamts3	13.8844	13.063	14.0426	14.2083	13.063	13.063	14.143	13.8844	13.9499	14.3985	13.063
ENSMUSG00000035505.14	Cox18	14.0559	13.9957	13.585	13.063	14.0361	13.7547	13.9391	13.8936	13.7576	14.0577	14.0182
ENSMUSG00000029368.10	Alb	18.7426	18.7589	18.6265	18.7412	18.4052	18.8489	18.5298	18.0117	18.2012	18.1906	18.5177
ENSMUSG00000029376.8	Mthfd2l	13.7945	14.1625	13.7225	13.9172	14.3055	14.137	14.1428	13.9853	13.9998	14.0873	14.1402
ENSMUSG00000029405.16	G3bp2	14.1121	14.2224	14.2535	14.3026	14.1878	14.228	14.2095	14.1552	14.2096	14.237	14.2077
ENSMUSG00000029407.10	Uso1	15.6254	15.506	15.6488	15.5638	15.5608	15.2623	15.4699	15.552	15.5972	15.4507	15.4276
ENSMUSG00000029413.14	Naaa	14.6305	14.4464	14.642	14.7627	14.4254	14.311	14.2491	14.7206	14.4803	14.3712	14.4536
ENSMUSG00000034826.14	Nup54	13.9557	14.088	14.2349	14.0203	14.0309	14.0924	13.9537	14.1854	14.1431	14.1338	14.0765
ENSMUSG00000029426.8	Scarb2	16.0224	16.2296	16.3082	16.1902	16.0213	15.889	15.6816	16.2303	15.8676	15.8907	16.2289
ENSMUSG00000058013.11	Septin11	17.7611	17.8156	17.6718	17.721	17.9964	17.7064	17.8277	17.91	18.1844	17.9425	17.9066
ENSMUSG00000029486.13	Mrpl1	14.5398	14.3883	14.4065	14.3173	14.5387	14.4924	14.5628	14.4676	14.4903	14.4082	14.5861
ENSMUSG00000029484.12	Anxa3	19.1829	18.7982	19.1332	19.441	17.611	18.6445	17.858	18.735	18.2765	17.8962	18.0447
ENSMUSG00000034663.13	Bmp2k	14.0409	14.0107	14.2821	13.986	13.9069	14.1225	13.9557	14.121	13.9312	13.9575	13.9215
ENSMUSG00000029334.14	Prkg2	13.8913	13.6661	13.9531	13.8496	14.1767	13.7892	13.9647	13.6835	13.8967	14.1267	14.106
ENSMUSG00000000568.15	Hnrnpd	16.5386	16.4063	16.66	16.506	15.8496	16.0393	15.6977	16.5839	16.2661	15.9068	16.1007
ENSMUSG00000029328.15	Hnrnpdl	13.9698	13.8639	14.174	13.9929	14.0969	13.7256	13.9973	14.0484	13.7938	14.3033	14.3014
ENSMUSG00000029326.13	Enoph1	16.4585	16.7748	16.7568	16.7157	17.0533	16.8733	17.0961	16.6457	16.7295	16.8624	16.9752
ENSMUSG00000035325.16	Sec31a	15.6837	15.7704	15.7789	15.8577	15.5164	15.8103	15.5513	15.8003	15.7677	15.7362	15.6744
ENSMUSG00000035297.14	Cops4	16.435	16.3592	16.4798	16.4688	16.5588	16.4067	16.6061	16.4751	16.5778	16.5405	16.5748
ENSMUSG00000016833.14	Mrps18c	14.2166	14.0644	14.0595	13.7891	14.2255	13.063	14.3162	14.4189	14.0721	14.3622	14.2124
ENSMUSG00000029330.8	Cds1	14.6312	14.699	14.6673	14.3507	14.6905	14.237	14.3756	14.1954	14.6431	14.5074	14.3073
ENSMUSG00000043940.15	Wdfy3	15.9051	15.9497	15.9617	15.821	16.2935	15.9476	16.1311	16.0013	16.0996	16.1677	16.1062
ENSMUSG00000046709.18	Mapk10	15.4782	15.2111	15.2352	15.221	15.7915	15.8011	15.4788	15.5436	15.9499	15.6419	15.9987
ENSMUSG00000029311.16	Hsd17b11	17.34	17.2413	17.446	17.47	17.213	17.3434	17.2328	17.0729	17.0058	17.2244	17.1665
ENSMUSG00000029310.13	Nudt9	14.6292	14.8826	14.8229	14.9015	14.5385	14.8017	14.9464	14.8462	14.6673	14.7957	14.6688
ENSMUSG00000029309.7	Sparcl1	15.6078	15.3954	15.7742	15.484	15.1616	15.3006	15.1955	15.3102	15.0008	15.074	15.2294
ENSMUSG00000029298.15	Gbp9	14.275	14.1508	14.2659	14.4049	13.9661	14.1383	14.0018	14.1612	13.9338	13.9726	14.0651
ENSMUSG00000079363.7	Gbp4	13.854	13.8781	13.8188	13.7664	13.6037	13.6062	13.9565	13.6513	13.7351	13.8048	13.9404
ENSMUSG00000070639.5	Lrrc8b	14.029	14.0377	14.0886	14.0299	14.2394	14.0956	14.102	14.1084	14.2301	14.3241	14.2686
ENSMUSG00000054720.12	Lrrc8c	14.4397	14.6196	14.582	14.3554	14.6237	14.668	14.5881	14.4676	14.6173	14.6271	14.6465
ENSMUSG00000046079.16	Lrrc8d	14.3803	14.3209	14.2715	14.2718	14.4603	14.1912	14.3718	14.188	14.1779	14.305	14.301
ENSMUSG00000029276.13	Glmn	14.1741	14.1231	14.1309	14.0729	14.2005	14.2016	14.2585	14.1626	14.2607	14.3325	14.3016
ENSMUSG00000058558.12	Rpl5	15.6879	15.491	15.8091	15.8021	15.3662	15.5307	15.3701	15.4313	15.2495	15.2149	15.3491
ENSMUSG00000063406.11	Tmed5	14.578	14.4603	14.5527	14.6902	14.3616	14.3344	14.5639	14.5249	14.2732	14.3877	14.3107
ENSMUSG00000029265.4	Dr1	14.7161	14.5089	14.4883	14.249	13.7339	14.2127	13.9092	14.5218	14.3393	14.2115	14.316
ENSMUSG00000033615.9	Cplx1	18.1259	18.0878	17.9076	18.2997	17.7059	17.9224	17.9874	18.069	18.4307	18.2807	18.0813
ENSMUSG00000062234.14	Gak	16.0071	16.0176	15.9489	15.9165	16.2183	15.8827	16.2055	16.0792	16.2568	16.057	16.0806
ENSMUSG00000013495.15	Tmem175	13.9523	13.8878	13.863	13.7744	13.8934	13.5567	13.7416	13.9258	13.7374	14.0098	13.7694
ENSMUSG00000004815.12	Dgkq	15.6102	15.5671	15.4888	15.5066	15.871	15.4194	15.6594	15.6989	15.942	15.7335	15.6015
ENSMUSG00000029502.14	Golga3	14.0672	14.0666	14	14.1563	14.0588	14.0274	14.1668	14.1022	14.0207	14.0175	13.9923
ENSMUSG00000029501.14	Ankle2	14.1654	14.0121	14.2355	14.1208	13.9736	13.9564	14.0665	14.0025	14.0345	14.024	13.9456
ENSMUSG00000029500.16	Pgam5	15.3809	15.4632	15.6831	15.5836	15.4933	15.3344	15.6254	15.8229	15.8235	15.5207	15.2753
ENSMUSG00000029499.11	Pxmp2	13.5196	13.3032	13.3311	13.4383	13.5192	13.063	13.4355	13.3186	13.063	13.5035	13.5458
ENSMUSG00000029505.17	Ep400	13.8084	14.1253	14.0713	14.2366	14.2173	14.5994	14.1128	13.984	14.0851	13.9688	14.0629
ENSMUSG00000029507.16	Pus1	13.7014	13.8274	13.4883	13.063	13.5538	13.063	13.6815	13.6635	13.6059	13.063	13.5938
ENSMUSG00000029512.11	Ulk1	13.063	13.7323	13.063	13.5799	13.8389	13.063	13.7275	13.7289	13.878	13.9793	13.8848
ENSMUSG00000043510.12	Hscb	14.8518	14.8037	14.9568	14.931	14.9966	15.1891	15.1624	14.9675	14.8028	14.9794	14.7494
ENSMUSG00000050017.11	Pitpnb	16.2674	16.3295	16.3123	16.3327	16.2658	16.4107	16.3339	16.2635	16.3988	16.149	16.1163
ENSMUSG00000066975.12	Cryba4	14.5175	14.393	14.6013	14.5322	13.7977	14.0144	13.9748	14.2647	14.2702	13.9257	14.1939
ENSMUSG00000029343.17	Crybb1	16.6433	16.568	16.9373	16.9538	15.4283	15.906	15.6782	16.4912	16.2011	15.7578	16.0796
ENSMUSG00000029348.11	Asphd2	14.6699	14.5586	14.5595	14.3247	14.7937	14.4276	14.6101	14.4675	14.6037	14.9659	14.638
ENSMUSG00000058153.15	Sez6l	13.3796	13.4546	13.635	13.2074	13.4806	13.063	13.4915	13.6866	13.5453	13.6104	13.6091
ENSMUSG00000042216.13	Sgsm1	15.5475	15.3798	15.5248	15.4023	15.7051	15.4098	15.6263	15.5973	15.7788	15.7743	15.7006
ENSMUSG00000018974.7	Sart3	14.2121	14.078	14.1856	14.3492	13.9231	13.7568	13.8915	14.3567	14.0809	13.8168	13.9403
ENSMUSG00000025825.12	Iscu	15.6432	16.0158	15.6997	16.0221	15.3756	16.2015	15.9209	15.9486	15.8697	15.5381	15.6173
ENSMUSG00000054675.5	Tmem119	16.101	15.5652	16.1016	16.552	14.4149	15.4097	14.818	15.1535	15.1839	14.9615	14.932
ENSMUSG00000048163.13	Selplg	15.5431	14.9431	15.7913	15.8592	14.5274	15.2038	14.6284	15.0162	14.9503	14.88	14.9647
ENSMUSG00000004530.12	Coro1c	17.171	16.9956	17.1548	17.3833	17.0751	17.5689	17.1371	17.3654	17.2	17.2726	17.1051
ENSMUSG00000042096.15	Dao	14.3103	14.4384	14.3012	14.294	14.3357	14.2169	14.3707	14.1573	13.9654	14.3862	14.6563
ENSMUSG00000042078.14	Svop	15.1423	15.2449	15.1037	15.0513	15.5435	15.0556	15.3655	15.3334	15.5464	15.4941	15.3877
ENSMUSG00000029592.11	Usp30	13.649	13.825	13.6578	13.7193	13.6819	13.5933	13.7683	13.7672	13.8808	13.7568	13.7797
ENSMUSG00000001098.15	Kctd10	13.5859	13.4588	13.4586	13.537	13.5524	13.4634	13.4247	13.4228	13.4003	13.5691	13.4773
ENSMUSG00000029577.13	Ube3b	14.3897	14.5136	14.4394	14.6268	14.4647	14.1344	14.5163	14.3595	14.6173	14.5946	14.5683
ENSMUSG00000029575.17	Mmab	15.3733	15.2774	15.2738	15.5113	15.0238	15.4385	15.2367	15.522	15.2286	15.2024	15.2084
ENSMUSG00000041939.14	Mvk	14.492	14.3875	14.3798	14.513	14.6356	14.6388	14.688	14.5578	14.5174	14.6572	14.4426
ENSMUSG00000011884.13	Gltp	18.5154	18.6428	18.5541	18.9692	18.676	19.4325	18.6012	18.2878	17.8803	18.2474	18.2867
ENSMUSG00000041890.17	Git2	15.1293	15.0654	15.2542	15.3006	14.7817	15.1827	14.7318	14.8041	14.6492	14.7996	14.804
ENSMUSG00000041870.16	Ankrd13a	14.7661	14.6861	14.6531	14.8456	14.8108	14.7483	14.8674	14.557	14.4237	14.626	14.677
ENSMUSG00000029545.13	Acads	16.6185	16.4133	16.6717	16.8147	15.9208	16.4685	15.979	16.2715	16.0317	15.9271	16.1334
ENSMUSG00000046562.5	Unc119b	14.2508	14.0483	14.1864	14.0262	14.0721	14.1111	14.0887	13.8725	13.8534	14.1538	14.0537
ENSMUSG00000048578.11	Mlec	16.4094	16.1863	16.3978	16.3252	15.7186	16.1704	16.0006	16.3381	15.8987	15.684	15.9248
ENSMUSG00000041733.10	Coq5	14.6496	14.4784	14.6502	14.3714	14.9219	14.6275	14.6474	14.6769	14.8096	14.7537	14.797
ENSMUSG00000009013.5	Dynll1	18.5559	18.4128	18.6508	18.4338	16.7815	19.3816	19.045	18.1817	18.2254	18.3006	17.9356
ENSMUSG00000029538.14	Srsf9	14.4932	14.2998	14.5681	14.55	13.8907	14.2857	14.0259	14.8158	14.3427	14.2047	14.3234
ENSMUSG00000029536.8	Gatc	14.58	14.443	14.5529	14.5538	14.8016	14.467	14.3836	14.5542	14.5406	14.6802	14.5265
ENSMUSG00000029535.4	Triap1	15.0904	15.0993	15.1703	15.2409	15.1232	15.2846	15.0173	15.1394	15.0348	14.9482	15.139
ENSMUSG00000041697.8	Cox6a1	17.96	17.7575	17.923	17.7657	17.8722	17.8583	17.8697	17.9749	17.9577	18.2926	17.9607
ENSMUSG00000029524.16	Sirt4	13.063	13.063	13.063	13.063	13.063	13.063	13.2728	13.063	13.063	13.063	13.3513
ENSMUSG00000029528.19	Pxn	14.4597	14.3411	14.3777	14.5652	14.1929	14.3197	14.1317	14.2024	14.1485	14.1971	14.2845
ENSMUSG00000067274.10	Rplp0	16.2533	16.3641	16.5725	16.5622	15.9297	16.2723	16.02	16.2561	15.9429	15.9907	16.1909
ENSMUSG00000041638.18	Gcn1	14.6286	14.6317	14.7062	14.7336	14.5582	14.6001	14.5004	14.5914	14.5275	14.6102	14.6663
ENSMUSG00000029518.15	Rab35	20.6754	20.438	20.6626	20.6743	20.6023	21.0698	20.5602	20.5939	20.7002	20.6094	20.5321
ENSMUSG00000029516.19	Cit	14.526	14.5029	14.5232	14.5254	14.5403	14.2464	14.476	14.5742	14.7373	14.6841	14.5375
ENSMUSG00000029513.14	Prkab1	14.2755	14.3829	14.2044	14.3327	14.4583	13.8772	14.2974	14.2029	14.2827	14.4665	14.4947
ENSMUSG00000061288.13	Taok3	13.4508	13.4471	13.5382	13.7703	13.6069	13.748	13.6791	13.5854	13.7374	13.6686	13.6971
ENSMUSG00000032959.12	Pebp1	20.4728	20.6203	20.3572	20.4394	20.6373	20.295	20.5038	20.4278	20.3643	20.6345	20.6144
ENSMUSG00000029364.15	Wsb2	13.8195	13.8278	13.7015	13.5413	13.7513	13.063	13.6286	13.8387	13.768	13.6671	13.6294
ENSMUSG00000061578.8	Ksr2	13.875	13.9108	13.9099	14.0245	13.9254	14.1125	13.8615	14.3319	14.1231	13.9056	14.0123
ENSMUSG00000029361.18	Nos1	15.4914	15.5787	15.6894	15.5379	15.8043	15.6008	15.715	15.6341	15.5863	15.7668	15.5436
ENSMUSG00000032898.9	Fbxo21	14.1181	14.1357	14.1368	13.9874	14.2744	14.1191	14.3086	14.0552	14.1715	14.176	14.2395
ENSMUSG00000029359.13	Tesc	14.5335	14.6603	14.6094	14.4601	14.7238	14.5553	14.7948	14.48	14.5575	14.6386	14.8469
ENSMUSG00000029596.13	Sdsl	13.2171	13.4312	13.063	13.063	13.459	13.1958	13.4541	13.063	13.5641	13.4287	13.5893
ENSMUSG00000029598.12	Plbd2	15.2715	15.2679	15.2177	15.237	15.1899	15.3674	15.1446	15.0426	14.8427	15.1731	15.2236
ENSMUSG00000029602.11	Rasal1	16.2857	16.0895	16.0962	16.0309	16.1876	15.8475	16.0272	16.3029	16.454	16.1363	16.2022
ENSMUSG00000052776.10	Oas1a	13.782	13.9776	13.881	13.7594	13.8883	13.6633	13.8352	13.6474	13.5699	14.1019	13.8353
ENSMUSG00000029608.10	Rph3a	17.338	17.4629	17.3831	17.3427	17.5723	17.3132	17.5202	17.5158	17.7039	17.5061	17.4181
ENSMUSG00000043733.14	Ptpn11	16.2592	16.3941	16.4424	16.3893	16.649	16.4124	16.5632	16.3322	16.4061	16.5113	16.3844
ENSMUSG00000029614.13	Rpl6	17.7381	17.3056	17.6801	17.7021	16.5904	17.2048	16.8432	17.4067	17.4208	16.7319	16.7985
ENSMUSG00000042744.16	Hectd4	14.615	14.634	14.5628	14.6327	14.7102	14.5801	14.7003	14.6952	14.7023	14.7235	14.7236
ENSMUSG00000042719.17	Naa25	14.1427	14.3133	14.4323	13.9685	14.27	13.9947	14.1077	14.2717	14.1986	14.3543	14.2416
ENSMUSG00000029616.9	Erp29	17.1429	17.0636	17.1228	17.3053	16.0545	17.0818	16.4343	16.9137	16.7509	16.4674	16.5124
ENSMUSG00000029454.15	Mapkapk5	16.1665	16.1818	16.2588	16.4992	15.7088	16.0793	16.0128	16.0994	15.9577	13.063	15.9842
ENSMUSG00000029455.14	Aldh2	18.2607	18.1814	18.2902	18.2856	17.8864	18.2163	17.9184	17.8152	17.7707	17.817	17.9356
ENSMUSG00000042647.13	Acad12	13.9288	13.9131	14.2414	14.1368	13.7863	14.1907	13.9127	14.0842	14.0668	13.8158	13.9233
ENSMUSG00000029456.12	Acad10	14.7586	14.7415	14.7901	14.5492	14.4781	14.5918	14.6069	14.6301	14.4268	14.6872	14.6366
ENSMUSG00000029458.14	Brap	13.8554	13.9693	13.8565	13.936	13.9447	13.8958	13.8198	13.8969	14.0668	14.0123	14.0271
ENSMUSG00000042605.16	Atxn2	14.0921	14.0049	14.161	13.9636	13.84	14.1426	14.1556	14.0035	14.0878	14.0277	14.0725
ENSMUSG00000004455.16	Ppp1cc	15.7904	15.9175	15.9364	16.0855	15.9445	15.8566	15.7698	15.8384	16.0681	16.0032	15.9181
ENSMUSG00000064267.13	Hvcn1	14.2663	14.1099	14.2365	14.2053	13.8486	13.9447	13.6709	14.3031	14.0396	13.6991	13.6589
ENSMUSG00000038582.15	Pptc7	15.0552	14.8719	14.9204	15.0881	15.3183	15.1563	15.2721	14.9553	15.0565	14.9565	14.9952
ENSMUSG00000029462.18	Vps29	17.2334	17.2408	17.2642	17.3993	17.4984	17.0337	17.2618	17.3339	17.4491	17.2023	17.1904
ENSMUSG00000029465.14	Arpc3	18.9361	18.8826	18.8741	19.0309	18.7266	18.8036	18.7598	18.9063	19.0339	18.8779	18.8139
ENSMUSG00000029466.11	Anapc7	13.7123	13.7334	13.5773	13.6105	13.7404	13.6802	13.7625	13.8175	13.6677	13.7537	13.7475
ENSMUSG00000029467.15	Atp2a2	18.0292	17.9541	17.9428	17.9323	17.9618	18.1584	17.8801	18.0046	17.9852	17.8121	17.9127
ENSMUSG00000029468.17	P2rx7	15.2283	15.0957	15.182	15.4979	14.8742	15.3254	15.0154	14.9494	14.6722	14.791	14.7929
ENSMUSG00000029470.15	P2rx4	14.2162	14.0897	14.3228	14.5045	14.0247	14.3982	13.849	13.9205	13.6875	13.972	13.7918
ENSMUSG00000029471.13	Camkk2	15.4351	15.541	15.43	15.3792	15.4803	15.3587	15.3476	15.4099	15.684	15.6173	15.5047
ENSMUSG00000029472.13	Anapc5	13.7245	13.7961	13.828	13.7628	13.8659	13.8204	13.8549	13.8319	13.7382	13.9703	13.8752
ENSMUSG00000029474.7	Rnf34	13.9499	13.6099	13.6931	13.8955	13.7826	13.8964	13.8265	13.703	13.7757	13.9149	13.7719
ENSMUSG00000029449.11	Rhof	14.4135	14.2902	14.1122	14.2922	14.1261	14.4076	14.3489	14.3592	14.4103	14.1155	14.3481
ENSMUSG00000029440.15	Psmd9	16.1806	16.122	15.9641	16.2129	15.7304	16.191	16.0061	16.0948	15.9658	15.8038	15.9405
ENSMUSG00000029433.16	Diablo	14.7359	14.9777	14.7441	14.8979	15.144	15.0438	15.0302	14.6641	15.0381	15.1509	15.076
ENSMUSG00000029434.12	Vps33a	14.8583	14.9614	14.9068	14.9457	14.9917	14.8211	14.869	15.0068	14.9895	14.9133	14.981
ENSMUSG00000049550.17	Clip1	15.0385	15.0367	14.9172	15.1113	14.8244	14.7788	14.8398	14.8726	14.8597	15.0005	14.9683
ENSMUSG00000029414.11	Kntc1	13.6967	13.9413	13.9113	14.0244	14.0183	13.063	13.812	13.8626	13.7315	13.42	13.9712
ENSMUSG00000023106.15	Denr	15.9474	15.8169	15.824	16.0056	15.7788	15.9786	15.8165	15.9809	15.7527	15.7689	15.7128
ENSMUSG00000000915.15	Hip1r	14.9759	14.9608	14.8982	14.9242	15.047	15.0036	15.0368	14.9392	15.0677	15.0345	14.9889
ENSMUSG00000066278.6	Vps37b	14.3036	14.2965	14.243	14.2021	14.1721	14.3443	14.1741	14.1488	14.2393	14.1881	14.2446
ENSMUSG00000029408.13	Abcb9	14.9959	14.9295	14.9466	14.8798	15.1896	15.7645	15.3215	14.887	14.7395	15.4447	15.1996
ENSMUSG00000029406.15	Pitpnm2	14.8733	14.8946	14.9155	14.5325	15.0504	14.61	14.9509	15.0684	15.2026	14.9697	15.0352
ENSMUSG00000029392.12	Rilpl1	14.6876	14.7093	14.7763	14.8729	14.6182	14.6548	14.3954	14.5229	14.492	14.5912	14.5919
ENSMUSG00000029390.13	Tmed2	14.9708	14.83	15.0053	15.081	14.642	14.9926	14.7317	14.7285	14.8439	14.7095	14.8795
ENSMUSG00000029388.14	Eif2b1	14.259	14.4051	14.295	14.483	14.5932	14.5409	14.493	14.4336	14.5104	14.3633	14.5018
ENSMUSG00000038023.12	Atp6v0a2	13.923	13.9213	13.941	13.8868	13.7567	13.9553	13.7561	14.0658	13.8306	13.7696	13.9076
ENSMUSG00000037979.13	Ccdc92	14.993	14.8159	14.962	14.7209	14.863	15.1044	14.9588	14.9764	15.135	14.937	14.8337
ENSMUSG00000037905.13	Bri3bp	14.8405	14.7456	14.7605	14.8257	14.9812	14.6791	14.9375	14.7554	14.5743	14.8629	14.8414
ENSMUSG00000029482.4	Aacs	14.6141	14.7041	14.6355	14.5326	14.7598	14.8974	14.6277	14.7048	14.6319	14.6374	14.8054
ENSMUSG00000029416.17	Slc15a4	14.7435	14.8107	14.7425	14.6329	14.2534	14.7096	14.4634	14.6433	14.462	14.0806	14.4088
ENSMUSG00000029420.14	Rimbp2	14.8739	15.0105	15.0206	14.9167	15.1895	14.6461	15.1877	15.1324	15.3997	15.4194	15.1817
ENSMUSG00000029428.13	Stx2	14.1491	14.1971	13.9962	14.1615	14.0175	14.2536	14.1791	14.3332	13.923	14.0257	14.0396
ENSMUSG00000029430.13	Ran	18.9344	18.907	18.9087	19.0452	18.7117	19.012	18.6375	18.9316	19.0111	18.6453	18.8024
ENSMUSG00000034211.14	Mrps17	14.7318	14.6326	14.7008	14.5851	14.7002	14.7779	14.9027	14.6914	14.8591	14.8751	14.8062
ENSMUSG00000029432.12	Nipsnap2	18.667	18.9507	18.8881	18.8175	19.0281	19.1614	19.1261	18.9644	19.0376	18.9317	18.8514
ENSMUSG00000029446.14	Psph	15.3837	15.7692	15.589	15.8981	15.697	16.1624	15.9181	15.5983	15.4346	15.7104	15.779
ENSMUSG00000029447.11	Cct6a	17.6106	17.6982	17.7616	17.8052	17.7262	18.3449	17.7383	17.719	17.6786	17.7247	17.7447
ENSMUSG00000025537.12	Phkg1	13.8645	14.031	13.9257	13.8101	13.8596	13.8258	13.7083	13.063	13.921	13.9988	13.9437
ENSMUSG00000070493.3	Chchd2	14.4413	14.3811	14.363	14.5987	14.3858	14.1065	14.4783	14.3897	14.0814	14.0577	14.4047
ENSMUSG00000066735.8	Vkorc1l1	15.2944	15.0385	15.0942	15.1142	15.0613	15.197	15.1285	15.2941	15.1848	15.1029	14.9999
ENSMUSG00000025534.17	Gusb	14.7871	14.6475	14.7581	14.7715	14.4506	14.7926	14.5255	14.6797	14.4837	14.4827	14.4202
ENSMUSG00000025533.15	Asl	15.7408	15.6346	15.6364	15.573	15.5796	15.3873	15.6816	15.4838	15.7227	15.5911	15.4774
ENSMUSG00000025340.14	Rabgef1	14.7991	14.7925	14.8541	14.7639	14.8559	14.7674	14.7821	14.7723	14.7917	14.9092	14.9187
ENSMUSG00000025337.10	Sbds	15.8514	15.7736	16.0202	15.904	15.8355	16.2188	16.0036	15.7767	15.7466	15.563	15.6922
ENSMUSG00000015944.9	Castor2	14.4146	14.3935	14.2455	14.1279	14.6748	14.0075	14.3444	14.3787	14.4125	14.5264	14.5188
ENSMUSG00000015950.13	Ncf1	15.1277	14.8485	15.1497	15.1373	14.3804	14.5762	14.5135	14.9937	14.8134	14.5237	14.7334
ENSMUSG00000060261.15	Gtf2i	14.0742	14.0382	14.1218	14.1599	14.0394	13.9514	14.1582	14.0853	14.0053	13.9991	14.4717
ENSMUSG00000063146.11	Clip2	16.0728	16.1001	16.0818	16.0814	16.1211	16.1098	16.1279	16.1025	16.2265	16.137	16.0868
ENSMUSG00000040731.13	Eif4h	16.3555	16.2924	16.2024	16.536	16.3255	16.6885	16.509	16.2803	16.3826	16.4928	16.4566
ENSMUSG00000029674.13	Limk1	14.1673	14.3777	14.314	14.3837	14.4855	14.1998	14.393	14.3651	14.3807	14.584	14.4017
ENSMUSG00000040532.14	Abhd11	15.2398	15.5417	15.5446	15.4471	15.7518	15.7664	15.8149	15.5818	15.61	15.7943	15.6665
ENSMUSG00000007207.10	Stx1a	18.3449	18.2744	18.2685	18.2533	18.0626	17.8723	18.0566	18.4415	18.5547	18.1151	18.1674
ENSMUSG00000061118.8	Dnajc30	13.5584	13.6191	13.557	13.6804	13.6402	13.5792	13.5519	13.5413	13.5291	13.6707	13.6842
ENSMUSG00000005374.13	Tbl2	13.9256	13.8945	13.9331	14.0461	14.0979	13.7526	13.9779	13.9947	14.0753	13.9156	14.0091
ENSMUSG00000002748.7	Baz1b	13.8638	13.8862	13.963	13.7683	13.8021	13.8743	13.8463	14.1254	13.9197	13.8611	13.7183
ENSMUSG00000039959.13	Hip1	15.1298	15.2093	15.0825	15.2732	15.3326	15.6645	15.3849	14.9593	14.9044	15.2436	15.1754
ENSMUSG00000039917.10	Rhbdd2	13.856	13.7474	13.72	13.7176	13.7667	13.525	13.6934	13.7738	13.8935	13.8766	13.7427
ENSMUSG00000005514.14	Por	16.3641	16.4477	16.441	16.4543	16.7516	16.5352	16.6069	16.3047	16.4389	16.4583	16.4952
ENSMUSG00000039886.8	Tmem120a	14.1736	13.9615	13.9519	13.8231	14.0453	14.0213	14.2306	13.9759	13.8679	13.9072	13.9799
ENSMUSG00000019179.10	Mdh2	21.9432	21.9658	21.8604	21.9795	21.6671	22.4479	21.9771	22.0043	21.7881	21.7278	21.6338
ENSMUSG00000004951.10	Hspb1	15.0622	15.2631	14.9421	15.4692	14.6779	15.1157	15.0387	14.8395	14.3848	15.2526	15.0422
ENSMUSG00000051391.9	Ywhag	20.3478	20.3904	20.1994	20.2626	20.3263	20.2155	20.3952	20.484	20.4717	20.3949	20.1941
ENSMUSG00000004952.13	Rasa4	13.5964	13.6875	13.7868	13.7951	13.6333	13.8752	13.5315	13.7594	13.6951	13.4497	13.6596
ENSMUSG00000007987.12	Ift22	14.3671	14.5395	14.5653	14.5292	14.325	14.6268	14.2865	14.4332	14.4118	14.3309	14.4866
ENSMUSG00000019054.13	Fis1	16.8459	17.2	16.9624	17.0083	17.3913	17.07	17.1469	16.9882	17.2011	17.1822	17.3105
ENSMUSG00000004846.10	Plod3	14.1028	13.9151	14.2415	14.2665	13.891	13.9688	13.8332	13.7804	13.8824	14.02	13.8985
ENSMUSG00000037428.14	Vgf	15.7728	15.6515	15.4779	15.5069	15.41	15.6332	15.7544	15.8932	15.9732	15.8771	15.9219
ENSMUSG00000004849.14	Ap1s1	15.5332	15.852	15.8108	15.8503	15.9185	16.1144	16.0087	15.9668	16.0017	15.8656	16.0391
ENSMUSG00000023328.14	Ache	13.6504	13.7026	13.8485	13.737	13.9042	14.0868	13.9452	13.6157	13.7197	14.0175	13.8273
ENSMUSG00000051502.7	Ufsp1	13.7877	13.9608	13.9153	13.8844	13.9662	13.063	13.926	13.9358	13.9191	13.8866	14.1266
ENSMUSG00000037364.12	Srrt	14.9765	14.7602	15.004	15.2383	14.3313	14.753	14.197	14.9083	15.1207	14.5096	14.4176
ENSMUSG00000037344.14	Slc12a9	15.0833	14.8464	15.1973	15.0717	14.9694	14.9971	15.0178	14.9789	14.7017	14.9471	15.1061
ENSMUSG00000029714.11	Gigyf1	13.063	13.6164	13.6271	13.8452	13.605	13.4781	13.7299	13.7242	13.5993	13.6723	13.4256
ENSMUSG00000029713.15	Gnb2	19.776	19.8126	20.005	19.9468	19.836	20.463	19.9634	19.728	19.6408	19.7162	19.8859
ENSMUSG00000029712.14	Actl6b	13.063	14.3073	14.2694	13.063	13.9947	13.063	14.2116	14.2641	13.6947	14.1197	13.063
ENSMUSG00000093445.7	Lrch4	13.5148	13.884	13.7414	13.9053	13.063	13.6974	13.5056	13.6782	13.063	13.5759	13.6587
ENSMUSG00000029722.15	Agfg2	14.9811	14.9591	15.0298	14.8016	14.9098	14.554	14.8789	15.0006	15.3991	15.0202	14.9656
ENSMUSG00000045348.16	Nyap1	13.769	14.0195	13.063	14.1756	14.4885	14.048	14.46	14.1253	13.8256	14.4303	14.299
ENSMUSG00000056966.7	Gjc3	16.197	16.1805	16.1504	16.3587	16.8237	17.0688	16.7124	16.0481	15.6443	16.4917	16.3643
ENSMUSG00000019494.14	Cops6	16.6327	16.6257	16.653	16.4717	16.7473	16.5708	16.7868	16.7318	16.7998	16.7426	16.7013
ENSMUSG00000019518.11	Ap4m1	13.4173	13.7588	13.7004	13.6051	13.6597	13.6889	13.7314	13.063	13.063	13.6833	13.4165
ENSMUSG00000036968.15	Cnpy4	14.0962	14.0672	14.1237	14.2567	14.0601	14.098	13.9374	14.0133	14.0406	14.0062	13.8924
ENSMUSG00000050552.8	Lamtor4	15.8407	15.279	15.4481	15.6745	14.6948	15.8267	15.0498	15.1835	14.6524	15.3344	14.9327
ENSMUSG00000025855.13	Prkar1b	15.0949	15.0812	14.8879	14.7892	15.0525	14.8822	14.9506	15.1579	15.2171	15.1523	15.131
ENSMUSG00000025857.10	Dnaaf5	13.7959	13.063	14.2577	13.063	14.3967	14.5054	13.5231	14.0207	14.0747	14.3463	14.4168
ENSMUSG00000025858.12	Get4	14.9125	15.0638	15.1168	15.152	15.181	15.0859	15.2236	15.0392	15.3062	15.1278	15.1442
ENSMUSG00000056413.16	Adap1	16.5131	16.5541	16.5386	16.4592	16.7165	16.6247	16.6204	16.5296	16.6333	16.6912	16.6912
ENSMUSG00000045438.12	Cox19	13.9348	13.7203	13.51	13.9251	13.9364	13.9409	13.8583	14.0241	13.7879	13.7917	13.8268
ENSMUSG00000029551.13	Psmg3	13.5508	13.722	13.8064	13.8959	13.876	13.9535	13.8097	13.8404	13.063	13.7644	13.9005
ENSMUSG00000029560.12	Snx8	13.5967	13.5247	13.5134	13.6344	13.4936	13.063	13.3262	13.063	13.4285	13.4732	13.5906
ENSMUSG00000056076.13	Eif3b	15.7948	15.6844	15.7471	15.7992	15.2018	15.358	15.4895	15.5288	15.4304	15.3848	15.4964
ENSMUSG00000036565.7	Ttyh3	14.5416	14.5844	14.6217	14.613	14.5882	14.9113	14.4029	14.5762	14.7388	14.6794	14.814
ENSMUSG00000000149.10	Gna12	15.4106	15.4158	15.3359	15.4988	15.4902	15.9964	15.4934	15.217	15.0191	15.3768	15.2639
ENSMUSG00000029578.15	Wipi2	15.8299	16.0472	15.782	15.7621	16.0674	16.1358	15.8536	15.8693	16.0431	16.0059	15.8067
ENSMUSG00000066640.11	Fbxl18	14.2146	14.1428	14.0588	13.8987	13.9724	14.0259	14.0748	14.0791	14.0664	13.9583	13.9884
ENSMUSG00000029580.14	Actb	21.7215	21.2836	21.7026	21.8613	21.0751	21.6117	21.2646	21.3047	21.182	21.4163	21.3696
ENSMUSG00000029581.14	Fscn1	19.633	19.6058	19.69	19.8648	19.5699	19.9248	19.6549	19.6255	19.5114	19.5116	19.5069
ENSMUSG00000039206.13	Daglb	15.8504	15.5588	15.6675	15.7021	15.2756	15.5321	15.3064	15.4529	15.4122	15.258	15.3679
ENSMUSG00000001847.14	Rac1	19.5887	19.5962	19.5957	19.8692	19.318	20.0554	19.6089	19.4522	19.294	19.2727	19.2645
ENSMUSG00000018001.18	Cyth3	14.143	13.8033	13.9197	14.1471	14.2845	13.8958	14.134	14.0111	14.2236	14.1442	14.1528
ENSMUSG00000029610.13	Aimp2	14.6883	14.8074	14.8248	15.029	14.4842	14.7334	14.5076	14.3098	14.5365	14.7689	14.8097
ENSMUSG00000029617.10	Ccz1	15.2464	15.039	15.2735	15.2259	15.2358	15.0407	15.2769	15.0133	14.9611	15.0605	15.1748
ENSMUSG00000066621.12	Tecpr1	15.817	15.9313	15.9338	15.7618	16.2716	15.8713	16.1198	15.9438	16.1979	16.1408	16.1887
ENSMUSG00000059991.7	Nptx2	15.4083	15.024	14.0401	16.0006	14.2205	15.3729	14.7611	14.6796	15.1835	14.7145	14.5662
ENSMUSG00000029621.14	Arpc1a	17.7748	17.7459	17.8009	17.7599	17.9628	18.018	17.6826	17.9326	17.9586	17.9153	17.8821
ENSMUSG00000029622.16	Arpc1b	16.8174	16.3798	16.8028	17.1922	15.9364	16.5583	15.9303	16.2846	15.9077	15.8202	15.9693
ENSMUSG00000029623.14	Pdap1	15.699	15.7955	15.6041	15.9103	15.312	15.8842	15.3352	15.921	15.864	15.3294	15.4752
ENSMUSG00000038722.17	Bud31	13.8806	13.8706	13.9166	13.8583	13.9112	13.7054	13.4507	13.7916	13.8166	13.7947	13.8635
ENSMUSG00000029636.11	Wasf3	15.5521	15.6365	15.4012	15.4216	15.7	15.5974	15.6732	15.6922	15.8254	15.6984	15.9056
ENSMUSG00000029640.17	Usp12	13.9585	13.8511	13.9127	13.8482	14.0104	13.8875	14.0189	13.8743	13.8897	13.9217	14.0373
ENSMUSG00000041453.12	Rpl21	16.5921	16.2418	16.4048	16.8154	15.5771	16.5609	15.5813	16.1685	15.7937	15.5257	15.4701
ENSMUSG00000016510.11	Mtif3	13.9692	13.9587	14.0789	13.9789	13.7816	14.3427	14.1399	13.8958	14.0832	13.8575	13.8351
ENSMUSG00000029651.16	Mtus2	13.5917	13.5816	13.5059	13.5271	13.5833	13.481	13.5265	13.597	13.4934	13.6699	13.5498
ENSMUSG00000001687.15	Ubl3	16.1113	15.9969	15.9255	15.9141	16.3489	16.2687	16.2639	15.67	15.6319	16.3719	16.1055
ENSMUSG00000041298.15	Katnal1	15.1441	15.1011	15.175	14.9812	15.4306	14.9463	15.2234	15.0833	15.353	15.3036	15.1787
ENSMUSG00000066551.12	Hmgb1	16.9859	16.9802	17.0613	17.2891	16.4292	16.631	16.4003	17.2993	16.7751	16.3891	16.5441
ENSMUSG00000060063.9	Alox5ap	16.2075	15.7463	16.2257	15.9649	14.7828	15.8475	14.9102	16.0684	15.8633	15.0842	15.3727
ENSMUSG00000029657.15	Hsph1	17.107	17.1079	17.0583	17.0545	17.0892	17.0609	17.1336	17.1984	17.3975	17.2767	17.1998
ENSMUSG00000051950.10	B3glct	14.0338	13.5966	14.0881	14.0979	13.9855	13.571	13.9327	13.5403	14.2915	13.9002	14.0579
ENSMUSG00000056602.12	Fry	14.5745	14.6404	14.6834	14.6549	14.771	14.789	14.6918	14.655	14.6361	14.7953	14.8377
ENSMUSG00000034021.15	Pds5b	13.9525	13.821	13.8215	13.9614	13.7457	13.6484	13.7972	14.0347	13.5521	13.7432	13.8082
ENSMUSG00000016128.14	Stard13	13.6359	13.5411	13.6122	13.7179	13.5534	13.7768	13.5273	13.5362	13.5925	13.4671	13.5986
ENSMUSG00000001376.17	Vps50	15.5671	15.7217	15.7168	15.5384	16.0118	15.5492	15.7927	15.7561	16.046	15.8783	15.9692
ENSMUSG00000032766.9	Gng11	15.7715	15.8029	15.5596	15.7259	16.1637	16.5255	15.6801	15.409	14.9251	15.6708	15.4944
ENSMUSG00000032757.6	Bet1	13.4734	13.7344	13.5344	13.7204	13.8716	13.8037	13.662	13.5944	13.4779	13.5663	13.6681
ENSMUSG00000029759.9	Pon3	15.7029	15.4664	15.7856	15.8962	14.8603	15.1371	14.9724	15.6198	15.0858	15.0239	15.2828
ENSMUSG00000032667.17	Pon2	15.129	15.1766	15.0488	15.3597	15.1467	15.3512	14.9977	15.0157	14.4591	14.8317	15.1597
ENSMUSG00000029757.16	Dync1i1	16.5217	16.7492	16.6141	16.4269	16.8382	16.8183	16.8432	16.6659	16.8757	16.9174	16.8558
ENSMUSG00000015112.15	Slc25a13	17.7084	17.7359	17.7662	17.125	18.1159	17.6594	18.1581	17.5973	17.7694	18.0874	17.8243
ENSMUSG00000061762.12	Tac1	14.6777	14.8415	14.8483	13.7367	14.8565	14.2498	14.9632	14.6504	14.6792	14.9561	14.7799
ENSMUSG00000029752.12	Asns	14.9949	15.1129	15.0034	14.8939	14.9831	14.7318	15.1023	15.0664	15.1208	15.0922	15.0128
ENSMUSG00000042447.13	Mios	14.3519	14.1451	14.4002	14.2247	14.2425	14.0661	14.1919	14.3362	14.234	14.2999	14.3002
ENSMUSG00000029638.17	Glcci1	13.8955	14.0485	13.9668	13.9395	14.1187	13.9201	14.1131	14.039	14.0922	14.1734	14.1547
ENSMUSG00000062995.12	Ica1	14.3686	14.5661	14.3445	14.5771	14.5419	14.4208	14.6597	14.3499	14.6999	14.6159	14.5527
ENSMUSG00000029632.7	Ndufa4	20.8312	20.7709	20.8229	20.8416	20.7709	21.378	20.9419	20.8695	20.8998	20.9138	20.6944
ENSMUSG00000032625.14	Thsd7a	13.8622	14.3597	13.8592	14.2089	14.3181	14.183	14.2624	14.3597	14.2438	14.285	14.0218
ENSMUSG00000029571.14	Tmem106b	14.0895	13.9482	14.1745	14.047	13.9812	14.1295	14.0261	14.1417	14.0788	13.861	14.0145
ENSMUSG00000029552.19	Tes	14.4684	14.2212	14.3046	14.4671	13.063	14.3645	14.0747	13.7069	13.898	14.1407	14.1503
ENSMUSG00000007655.16	Cav1	15.6573	15.774	15.7549	16.1482	15.2889	15.946	15.5229	15.1772	14.8558	15.5119	15.4329
ENSMUSG00000015733.13	Capza2	18.4747	18.3503	18.5937	18.3564	18.3236	18.3101	18.3465	18.457	18.3795	18.4065	18.4773
ENSMUSG00000000416.16	Cttnbp2	15.3953	15.4858	15.2796	15.2268	15.595	15.1212	15.4647	15.5478	15.6511	15.5956	15.5956
ENSMUSG00000044155.11	Lsm8	14.4379	14.1525	14.6535	14.7147	14.4384	14.2133	14.4032	14.66	14.5514	14.632	14.5137
ENSMUSG00000060882.5	Kcnd2	14.7393	14.775	14.8552	14.4598	14.9947	14.6869	14.7547	14.9367	15.0449	14.9304	15.0293
ENSMUSG00000029672.16	Fam3c	13.6244	13.7138	13.7993	13.8678	13.6873	13.6271	13.5776	13.6842	13.651	13.8622	13.784
ENSMUSG00000068748.7	Ptprz1	14.5996	14.6206	14.6191	14.5715	14.4534	14.6831	14.6202	14.3799	14.6454	14.5626	14.4792
[truncated: 4,096 more rows]
